# Supplementary material for: Crystal structure and Hirshfeld surface analysis of 2,2′-(phenyl­aza­nedi­yl)bis­(1-phenyl­ethan-1-one)
Source: Acta Crystallogr E Crystallogr Commun. 2022 Jun 7;78(Pt 7):691–4. doi: 10.1107/S2056989022005382 (PMC9260364; doi:10.1107/S2056989022005382)
Supplement: Supplementary file 1 [file e-78-00691-sup1.cif]

##############################################################################
#                                                                            #
# This CIF contains the data in a paper accepted for publication in          #
# Acta Crystallographica Section E. It conforms to the requirements of       #
# Notes for Authors for Acta Crystallographica Section E, and has been       #
# peer reviewed under the auspices of the IUCr Commission on Journals.       #
#                                                                            #
# Full details of the Crystallographic Information File format               #
# are given in the paper "The Crystallographic Information File (CIF):       #
# a New Standard Archive File for Crystallography" by S. R. Hall, F. H.      #
# Allen and I. D. Brown [Acta Cryst. (1991), A47, 655-685].                  #
#                                                                            #
# The current version of the core CIF dictionary is obtainable from          #
# ftp://ftp.iucr.org/pub/cif_core.dic.                                       #
#                                                                            #
# Software is freely available for graphical display of the structure(s)     #
# in this CIF. For information consult the CIF software page                 #
# http://www.iucr.org/resources/cif/software.                                #
#                                                                            #
# This file may be used for bona fide research purposes within the           #
# scientific community so long as proper attribution is given to the journal # 
# article from which it was obtained.                                        #
#                                                                            #
##############################################################################
data_I
_audit_creation_method     'SHELXL-2018/3'
_journal_date_recd_electronic     2022-05-16
_journal_date_accepted     2022-05-20
_journal_name_full     'Acta Crystallographica, Section E'
_journal_year     2022
_journal_volume     78
_journal_issue      7
_journal_page_first     0
_journal_page_last     0
_journal_paper_category     GO
_journal_paper_doi     10.1107/S2056989022005382
_journal_coeditor_code     TX2050
_publ_contact_author_name     'Ajaya Bhattarai'
_publ_contact_author_address
;
Department of Chemistry,
M.M.A.M.C (Tribhuvan University) Biratnagar,
Nepal
;
_publ_contact_author_email     'ajaya.bhattarai@mmamc.tu.edu.np'
_publ_contact_author_fax     ?
_publ_contact_author_phone     ?
_publ_section_title
;
Crystal structure and Hirshfeld surface analysis of
2,2'-(phenylazanediyl)bis(1-phenylethan-1-one)
;
loop_
    _publ_author_name
    _publ_author_address
    'Farid N. Naghiyev'
;
Department of Chemistry,
Baku State University,
Z. Khalilov str. 23, Az,
1148 Baku,
Azerbaijan
;
    'Victor N. Khrustalev'
;
Peoples' Friendship University of Russia (RUDN University),
Miklukho-Maklay St.6, Moscow, 117198
Russian Federation
N. D. Zelinsky Institute of Organic Chemistry RAS,
Leninsky Prosp. 47, Moscow, 119991
Russian Federation
;
    'Marina G. Safronenko'
;
Peoples' Friendship University of Russia (RUDN University),
Miklukho-Maklay St.6, Moscow, 117198,
Russian Federation
;
    'Akkurt, Mehmet'
;
Department of Physics,
Faculty of Sciences,
Erciyes University,
38039 Kayseri,
Turkey
;
    'Ali N. Khalilov'
;
Department of Chemistry,
Baku State University,
Z. Khalilov str. 23, Az,
1148 Baku,
Azerbaijan
"Composite Materials" Scientific Research Center,
Azerbaijan State Economic University (UNEC),
H. Aliyev str. 135, Az 1063,
Baku, Azerbaijan
;
    'Ajaya Bhattarai'
;
Department of Chemistry,
M.M.A.M.C (Tribhuvan University) Biratnagar,
Nepal
;
    '\.Ibrahim G. Mamedov'
;
Department of Chemistry,
Baku State University,
Z. Khalilov str. 23, Az,
1148 Baku,
Azerbaijan
;
_publ_section_synopsis
;
The whole molecule of the title compound is generated by twofold rotational
symmetry. In the crystal,  molecules are linked  by intermolecular C---H...O
interactions with <i>R</i>^2^~2~(12) ring motifs, and C---H...\p interactions,
resulting in ribbons along the <i>c-</i>axis direction. The molecular packing
is consolidated by van der Waals interactions between these ribbons.
;
_chemical_name_systematic
;
2,2'-(Phenylazanediyl)bis(1-phenylethan-1-one)
;
_chemical_name_common     ?
_chemical_formula_moiety     'C22 H19 N O2'
_chemical_formula_sum     'C22 H19 N O2'
_chemical_formula_iupac     'C22 H19 N O2'
_chemical_formula_weight     329.38
_chemical_melting_point     ?
_space_group_crystal_system     orthorhombic
_space_group_name_H-M_alt     'P b c n'
_space_group_name_Hall     '-P 2n 2ab'
loop_
    _space_group_symop_operation_xyz
    'x, y, z'
    '-x+1/2, -y+1/2, z+1/2'
    '-x, y, -z+1/2'
    'x+1/2, -y+1/2, -z'
    '-x, -y, -z'
    'x-1/2, y-1/2, -z-1/2'
    'x, -y, z-1/2'
    '-x-1/2, y-1/2, z'
_cell_length_a     20.8269(2)
_cell_length_b     9.09843(10)
_cell_length_c     9.01580(10)
_cell_angle_alpha     90
_cell_angle_beta     90
_cell_angle_gamma     90
_cell_volume     1708.42(3)
_cell_formula_units_Z     4
_cell_measurement_reflns_used     14002
_cell_measurement_theta_min     4.25
_cell_measurement_theta_max     78.99
_cell_measurement_temperature     100(2)
_exptl_crystal_description     prism
_exptl_crystal_colour     'pale yellow'
_exptl_crystal_size_max     0.090
_exptl_crystal_size_mid     0.060
_exptl_crystal_size_min     0.050
_exptl_crystal_density_diffrn     1.281
_exptl_crystal_density_meas     ?
_exptl_crystal_density_method     ?
_exptl_crystal_F_000     696
_exptl_absorpt_coefficient_mu     0.649
_exptl_absorpt_correction_type     multi-scan
_exptl_absorpt_process_details
;
(CrysAlisPro; Rigaku OD, 2021)
;
_exptl_absorpt_correction_T_min     0.906
_exptl_absorpt_correction_T_max     0.939
_exptl_special_details
;
CrysAlisPro 1.171.41.117a (Rigaku OD, 2021)
Empirical absorption correction using spherical harmonics,
implemented in SCALE3 ABSPACK scaling algorithm.
;
_diffrn_ambient_temperature     100(2)
_diffrn_source     'micro-focus sealed X-ray tube'
_diffrn_radiation_type     CuK\a
_diffrn_radiation_wavelength     1.54184
_diffrn_measurement_device_type     'XtaLAB Synergy, Dualflex, HyPix'
_diffrn_measurement_method     '\f and \w'
_diffrn_detector_area_resol_mean     ?
_diffrn_reflns_number     21247
_diffrn_reflns_av_R_equivalents     0.0336
_diffrn_reflns_av_unetI/netI     0.0158
_diffrn_reflns_theta_min     4.246
_diffrn_reflns_theta_max     79.366
_diffrn_reflns_theta_full     67.684
_diffrn_measured_fraction_theta_max     0.987
_diffrn_measured_fraction_theta_full     0.990
_diffrn_reflns_limit_h_min     -26
_diffrn_reflns_limit_h_max     26
_diffrn_reflns_limit_k_min     -11
_diffrn_reflns_limit_k_max     10
_diffrn_reflns_limit_l_min     -10
_diffrn_reflns_limit_l_max     11
_diffrn_standards_number     0
_diffrn_standards_interval_count     0
_diffrn_standards_interval_time     0
_diffrn_standards_decay_%     0
_refine_special_details     ?
_reflns_number_total     1834
_reflns_number_gt     1746
_reflns_threshold_expression     'I > 2\s(I)'
_refine_ls_structure_factor_coef     Fsqd
_refine_ls_matrix_type     full
_refine_ls_R_factor_all     0.0517
_refine_ls_R_factor_gt     0.0505
_refine_ls_wR_factor_gt     0.1407
_refine_ls_wR_factor_ref     0.1418
_refine_ls_goodness_of_fit_ref     1.089
_refine_ls_restrained_S_all     1.089
_refine_ls_number_reflns     1834
_refine_ls_number_parameters     115
_refine_ls_number_restraints     0
_refine_ls_hydrogen_treatment     constr
_refine_ls_weighting_scheme     calc
_refine_ls_weighting_details
              'w=1/[\s^2^(Fo^2^)+(0.0811P)^2^+0.6375P] where P=(Fo^2^+2Fc^2^)/3'
_atom_sites_solution_hydrogens     geom
_atom_sites_solution_primary     ?
_atom_sites_solution_secondary     ?
_refine_ls_shift/su_max     0.000
_refine_ls_shift/su_mean     0.000
_refine_diff_density_max     0.285
_refine_diff_density_min     -0.232
_refine_ls_extinction_method     none
_refine_ls_extinction_coef     .
loop_
    _atom_type_symbol
    _atom_type_description
    _atom_type_scat_dispersion_real
    _atom_type_scat_dispersion_imag
    _atom_type_scat_source
    'C' 'C' 0.0181 0.0091
                         'International Tables Vol C Tables 4.2.6.8 and 6.1.1.4'
    'H' 'H' 0.0000 0.0000
                         'International Tables Vol C Tables 4.2.6.8 and 6.1.1.4'
    'N' 'N' 0.0311 0.0180
                         'International Tables Vol C Tables 4.2.6.8 and 6.1.1.4'
    'O' 'O' 0.0492 0.0322
                         'International Tables Vol C Tables 4.2.6.8 and 6.1.1.4'
_computing_data_collection
;
CrysAlisPro (Rigaku OD, 2021)
;
_computing_cell_refinement
;
CrysAlisPro (Rigaku OD, 2021)
;
_computing_data_reduction
;
CrysAlisPro (Rigaku OD, 2021)
;
_computing_structure_solution
;
<i>SHELXT2014/5</i> (Sheldrick, 2015a)
;
_computing_structure_refinement
;
<i>SHELXL2018/3</i> (Sheldrick, 2015b)
;
_computing_molecular_graphics
;
ORTEP-3 for Windows (Farrugia, 2012)
;
_computing_publication_material
;
PLATON (Spek, 2020)
;
loop_
    _atom_site_type_symbol
    _atom_site_label
    _atom_site_fract_x
    _atom_site_fract_y
    _atom_site_fract_z
    _atom_site_U_iso_or_equiv
    _atom_site_adp_type
    _atom_site_calc_flag
    _atom_site_occupancy
    _atom_site_disorder_assembly
    _atom_site_disorder_group
    O O1 0.38204(5) 0.42787(12) 0.14622(11) 0.0346(3) Uani d 1 . .
    N N1 0.500000 0.50356(17) 0.250000 0.0275(4) Uani d 1 . .
    C C1 0.500000 0.65552(19) 0.250000 0.0258(4) Uani d 1 . .
    C C2 0.54585(7) 0.73540(15) 0.16825(14) 0.0312(3) Uani d 1 . .
    H H2 0.577660 0.684521 0.112882 0.037 Uiso calc 1 . .
    C C3 0.54488(9) 0.88824(18) 0.16798(17) 0.0432(4) Uani d 1 . .
    H H3 0.575533 0.940593 0.110555 0.052 Uiso calc 1 . .
    C C4 0.500000 0.9651(2) 0.250000 0.0537(7) Uani d 1 . .
    H H4 0.499999 1.069489 0.250000 0.064 Uiso calc 1 . .
    C C5 0.45804(6) 0.41853(14) 0.34384(14) 0.0256(3) Uani d 1 . .
    H H5A 0.447899 0.476190 0.433961 0.031 Uiso calc 1 . .
    H H5B 0.480651 0.328071 0.375413 0.031 Uiso calc 1 . .
    C C6 0.39556(6) 0.37610(14) 0.26663(14) 0.0262(3) Uani d 1 . .
    C C7 0.35248(6) 0.26878(14) 0.34230(13) 0.0256(3) Uani d 1 . .
    C C8 0.36541(6) 0.21454(15) 0.48403(15) 0.0304(3) Uani d 1 . .
    H H8 0.402012 0.248116 0.537005 0.036 Uiso calc 1 . .
    C C9 0.32461(7) 0.11135(17) 0.54737(16) 0.0362(4) Uani d 1 . .
    H H9 0.333629 0.073789 0.643461 0.043 Uiso calc 1 . .
    C C10 0.27080(7) 0.06284(17) 0.47116(17) 0.0362(4) Uani d 1 . .
    H H10 0.243425 -0.008843 0.514406 0.043 Uiso calc 1 . .
    C C11 0.25697(7) 0.11905(17) 0.33172(16) 0.0353(4) Uani d 1 . .
    H H11 0.219476 0.087802 0.280639 0.042 Uiso calc 1 . .
    C C12 0.29775(7) 0.22064(15) 0.26696(16) 0.0316(3) Uani d 1 . .
    H H12 0.288486 0.257788 0.170838 0.038 Uiso calc 1 . .
loop_
    _atom_site_aniso_label
    _atom_site_aniso_U_11
    _atom_site_aniso_U_22
    _atom_site_aniso_U_33
    _atom_site_aniso_U_12
    _atom_site_aniso_U_13
    _atom_site_aniso_U_23
    O1 0.0336(5) 0.0400(6) 0.0302(5) -0.0032(4) -0.0024(4) 0.0071(4)
    N1 0.0260(7) 0.0226(7) 0.0338(8) 0.000 0.0068(6) 0.000
    C1 0.0285(8) 0.0239(8) 0.0250(8) 0.000 -0.0043(6) 0.000
    C2 0.0378(8) 0.0281(7) 0.0277(7) -0.0037(5) -0.0006(5) 0.0014(5)
    C3 0.0632(11) 0.0286(7) 0.0378(8) -0.0102(7) 0.0028(7) 0.0047(6)
    C4 0.091(2) 0.0228(10) 0.0475(13) 0.000 0.0033(12) 0.000
    C5 0.0251(6) 0.0241(6) 0.0277(6) -0.0004(4) 0.0020(4) 0.0007(4)
    C6 0.0266(6) 0.0247(6) 0.0272(6) 0.0028(5) 0.0027(5) -0.0019(5)
    C7 0.0254(6) 0.0236(6) 0.0277(6) 0.0014(5) 0.0035(4) -0.0028(4)
    C8 0.0292(6) 0.0326(7) 0.0292(6) -0.0036(5) 0.0009(5) -0.0009(5)
    C9 0.0377(7) 0.0407(8) 0.0303(7) -0.0064(6) 0.0040(6) 0.0041(6)
    C10 0.0352(7) 0.0367(7) 0.0366(7) -0.0092(6) 0.0086(6) -0.0019(6)
    C11 0.0305(7) 0.0382(8) 0.0372(8) -0.0086(6) 0.0014(5) -0.0063(6)
    C12 0.0316(7) 0.0328(7) 0.0304(7) -0.0024(5) -0.0009(5) -0.0019(5)
_geom_special_details
;
 All esds (except the esd in the dihedral angle between two l.s. planes)
 are estimated using the full covariance matrix.  The cell esds are taken
 into account individually in the estimation of esds in distances, angles
 and torsion angles; correlations between esds in cell parameters are only
 used when they are defined by crystal symmetry.  An approximate (isotropic)
 treatment of cell esds is used for estimating esds involving l.s. planes.
;
loop_
    _geom_bond_atom_site_label_1
    _geom_bond_atom_site_label_2
    _geom_bond_site_symmetry_2
    _geom_bond_distance
    _geom_bond_publ_flag
    O1 C6 . 1.2165(16) ?
    N1 C1 . 1.383(2) ?
    N1 C5 . 1.4415(14) ?
    N1 C5 3_655 1.4416(14) ?
    C1 C2 3_655 1.4082(16) ?
    C1 C2 . 1.4082(16) ?
    C2 C3 . 1.391(2) ?
    C2 H2 . 0.9500 ?
    C3 C4 . 1.382(2) ?
    C3 H3 . 0.9500 ?
    C4 H4 . 0.9500 ?
    C5 C6 . 1.5254(17) ?
    C5 H5A . 0.9900 ?
    C5 H5B . 0.9900 ?
    C6 C7 . 1.4913(18) ?
    C7 C8 . 1.3960(19) ?
    C7 C12 . 1.3973(19) ?
    C8 C9 . 1.3892(19) ?
    C8 H8 . 0.9500 ?
    C9 C10 . 1.387(2) ?
    C9 H9 . 0.9500 ?
    C10 C11 . 1.388(2) ?
    C10 H10 . 0.9500 ?
    C11 C12 . 1.384(2) ?
    C11 H11 . 0.9500 ?
    C12 H12 . 0.9500 ?
loop_
    _geom_angle_atom_site_label_1
    _geom_angle_atom_site_label_2
    _geom_angle_atom_site_label_3
    _geom_angle_site_symmetry_1
    _geom_angle_site_symmetry_3
    _geom_angle
    _geom_angle_publ_flag
    C1 N1 C5 . . 122.46(7) ?
    C1 N1 C5 . 3_655 122.46(7) ?
    C5 N1 C5 . 3_655 115.08(14) ?
    N1 C1 C2 . 3_655 121.07(9) ?
    N1 C1 C2 . . 121.07(9) ?
    C2 C1 C2 3_655 . 117.86(17) ?
    C3 C2 C1 . . 120.47(14) ?
    C3 C2 H2 . . 119.8 ?
    C1 C2 H2 . . 119.8 ?
    C4 C3 C2 . . 120.98(15) ?
    C4 C3 H3 . . 119.5 ?
    C2 C3 H3 . . 119.5 ?
    C3 C4 C3 3_655 . 119.2(2) ?
    C3 C4 H4 3_655 . 120.4 ?
    C3 C4 H4 . . 120.4 ?
    N1 C5 C6 . . 112.65(9) ?
    N1 C5 H5A . . 109.1 ?
    C6 C5 H5A . . 109.1 ?
    N1 C5 H5B . . 109.1 ?
    C6 C5 H5B . . 109.1 ?
    H5A C5 H5B . . 107.8 ?
    O1 C6 C7 . . 121.50(12) ?
    O1 C6 C5 . . 120.45(11) ?
    C7 C6 C5 . . 118.05(11) ?
    C8 C7 C12 . . 119.44(12) ?
    C8 C7 C6 . . 122.28(12) ?
    C12 C7 C6 . . 118.27(12) ?
    C9 C8 C7 . . 119.81(13) ?
    C9 C8 H8 . . 120.1 ?
    C7 C8 H8 . . 120.1 ?
    C10 C9 C8 . . 120.38(13) ?
    C10 C9 H9 . . 119.8 ?
    C8 C9 H9 . . 119.8 ?
    C9 C10 C11 . . 119.97(13) ?
    C9 C10 H10 . . 120.0 ?
    C11 C10 H10 . . 120.0 ?
    C12 C11 C10 . . 120.05(13) ?
    C12 C11 H11 . . 120.0 ?
    C10 C11 H11 . . 120.0 ?
    C11 C12 C7 . . 120.32(13) ?
    C11 C12 H12 . . 119.8 ?
    C7 C12 H12 . . 119.8 ?
loop_
    _geom_torsion_atom_site_label_1
    _geom_torsion_atom_site_label_2
    _geom_torsion_atom_site_label_3
    _geom_torsion_atom_site_label_4
    _geom_torsion_site_symmetry_1
    _geom_torsion_site_symmetry_2
    _geom_torsion_site_symmetry_3
    _geom_torsion_site_symmetry_4
    _geom_torsion
    _geom_torsion_publ_flag
    C5 N1 C1 C2 . . . 3_655 -6.40(9) ?
    C5 N1 C1 C2 3_655 . . 3_655 173.60(9) ?
    C5 N1 C1 C2 . . . . 173.59(9) ?
    C5 N1 C1 C2 3_655 . . . -6.41(9) ?
    N1 C1 C2 C3 . . . . 179.32(10) ?
    C2 C1 C2 C3 3_655 . . . -0.68(10) ?
    C1 C2 C3 C4 . . . . 1.4(2) ?
    C2 C3 C4 C3 . . . 3_655 -0.69(11) ?
    C1 N1 C5 C6 . . . . 93.41(9) ?
    C5 N1 C5 C6 3_655 . . . -86.59(9) ?
    N1 C5 C6 O1 . . . . -8.70(17) ?
    N1 C5 C6 C7 . . . . 170.61(11) ?
    O1 C6 C7 C8 . . . . -176.33(12) ?
    C5 C6 C7 C8 . . . . 4.37(18) ?
    O1 C6 C7 C12 . . . . 4.30(19) ?
    C5 C6 C7 C12 . . . . -175.00(11) ?
    C12 C7 C8 C9 . . . . 1.3(2) ?
    C6 C7 C8 C9 . . . . -178.06(12) ?
    C7 C8 C9 C10 . . . . -0.6(2) ?
    C8 C9 C10 C11 . . . . -0.9(2) ?
    C9 C10 C11 C12 . . . . 1.7(2) ?
    C10 C11 C12 C7 . . . . -1.0(2) ?
    C8 C7 C12 C11 . . . . -0.6(2) ?
    C6 C7 C12 C11 . . . . 178.84(12) ?
loop_
    _geom_hbond_atom_site_label_D
    _geom_hbond_atom_site_label_H
    _geom_hbond_atom_site_label_A
    _geom_hbond_site_symmetry_A
    _geom_hbond_distance_DH
    _geom_hbond_distance_HA
    _geom_hbond_distance_DA
    _geom_hbond_angle_DHA
    C5 H5A O1 7_566 0.99 2.51 3.4483(16) 158
    C8 H8 Cg1 5_666 0.95 2.85 3.6963(14) 148
    C8 H8 Cg1 8_565 0.95 2.85 3.6963(14) 148
_shelx_space_group_comment
;
The symmetry employed for this shelxl refinement is uniquely defined
by the following loop, which should always be used as a source of
symmetry information in preference to the above space-group names.
They are only intended as comments.
;
_shelx_estimated_absorpt_T_min     0.944
_shelx_estimated_absorpt_T_max     0.968
_shelx_hkl_file
;
   0   0   1    0.06    0.28
   0   0   2 9999.00  250.65
   0   0   3    0.18    0.60
   0   0   4  407.87   10.90
   0   0   5    0.20    0.80
   0   0   5    0.14    0.36
   0   0   6 1981.52   48.35
   0   0   6 1865.39   47.43
   0   0   7   -0.01    0.53
   0   0   7    0.26    0.41
   0   0   7   -0.16    0.45
   0   0   7   -0.18    0.50
   0   0   7    0.17    0.84
   0   0   7    0.17    0.52
   0   0   8  194.90    5.13
   0   0   8  196.86    5.11
   0   0   8  179.09    5.07
   0   0   8  195.21    5.12
   0   0   8  191.71    5.15
   0   0   9    0.09    0.58
   0   0   9   -0.12    0.53
   0   0   9    0.20    0.47
   0   0   9    0.55    0.62
   0   0   9   -0.10    0.43
   0   0  10 1135.19   29.19
   0   0  10 1175.86   29.15
   0  -1   1    1.01    0.37
   0  -1   1   -0.08    0.32
   0   1   1    0.44    0.30
   0  -1   2    2.36    0.72
   0   1   2    2.67    0.67
   0   1   3   19.49    1.03
   0  -1   3   18.33    1.06
   0  -1   4    0.84    0.75
   0   1   4    0.51    0.71
   0  -1   4    0.47    0.87
   0  -1   5    0.08    0.80
   0   1   5    0.55    0.77
   0   1   5    0.16    0.36
   0  -1   5    0.45    0.36
   0   1   6   -0.09    0.40
   0  -1   6    0.11    0.41
   0  -1   6    0.06    0.40
   0  -1   6   -0.55    0.82
   0   1   6    0.28    0.78
   0   1   6   -0.06    0.46
   0  -1   6    0.18    0.41
   0  -1   7   -0.03    0.43
   0   1   7    0.19    0.41
   0  -1   7    0.03    0.45
   0   1   7   -0.08    0.56
   0  -1   7    0.42    0.52
   0  -1   7   -0.08    0.41
   0   1   7    0.05    0.80
   0  -1   7   -0.17    0.80
   0  -1   7    0.10    0.52
   0   1   7    0.45    0.54
   0  -1   7    0.02    0.39
   0  -1   7   -0.14    0.49
   0  -1   8    1.17    0.48
   0   1   8    0.76    0.64
   0  -1   8    0.77    0.65
   0   1   8    1.50    0.52
   0  -1   8    1.60    0.55
   0   1   8    1.71    0.62
   0  -1   8    1.77    0.64
   0  -1   8    0.90    0.59
   0   1   8    0.98    0.59
   0  -1   9   13.27    0.77
   0   1   9   15.12    0.86
   0  -1   9   14.78    0.87
   0   1   9   17.24    0.78
   0   1   9   16.54    0.85
   0  -1   9   16.50    0.88
   0  -1   9   14.53    0.79
   0   1   9   13.15    0.84
   0  -1   9   11.40    0.71
   0  -1  10   -0.21    0.42
   0  -1  10    0.18    0.40
   0   1  10    0.19    0.29
   0   1  10    0.58    0.46
   0  -1  10   -0.08    0.51
   0   1  10   -0.01    0.48
   0   1  10   -0.01    0.42
   0  -1  11   -0.09    0.21
   0   1  11   -0.06    0.25
   0  -1  11    0.00    0.25
   0  -2   1 2716.21   70.12
   0   2   1 2786.75   70.12
   0  -2   1 2956.83   70.23
   0  -2   2   46.69    1.54
   0   2   2   47.72    1.52
   0  -2   2   47.51    1.66
   0  -2   3  394.65   10.71
   0   2   3  414.85   10.57
   0  -2   3  401.96   10.58
   0  -2   3  396.34   10.77
   0   2   4    5.69    0.77
   0  -2   4    3.96    0.77
   0  -2   4    4.97    1.01
   0   2   4    4.28    0.36
   0  -2   5  626.90   15.90
   0   2   5  591.57   14.89
   0  -2   5  570.82   14.89
   0  -2   5  589.00   15.58
   0   2   5  612.43   15.56
   0  -2   6  154.11    4.40
   0   2   6  174.34    4.48
   0  -2   6  155.26    4.39
   0  -2   6  154.12    4.34
   0   2   6  172.08    4.42
   0  -2   6  156.99    4.36
   0   2   6  169.42    4.37
   0  -2   6  164.12    4.38
   0   2   6  179.05    5.15
   0   2   6  167.03    4.37
   0  -2   6  173.70    5.19
   0  -2   6  164.73    4.37
   0   2   6  177.53    4.38
   0  -2   7   14.44    0.85
   0  -2   7   15.42    0.77
   0  -2   7   15.96    0.74
   0  -2   7   15.58    0.80
   0   2   7   17.11    0.89
   0  -2   7   15.23    0.78
   0   2   7   15.50    0.74
   0   2   7   14.59    0.71
   0  -2   7   15.78    0.82
   0   2   7   16.19    1.28
   0  -2   7   17.08    0.84
   0   2   7   16.82    0.82
   0  -2   7   14.26    1.30
   0  -2   7   16.55    0.82
   0  -2   7   15.53    0.76
   0   2   7   17.54    0.75
   0   2   7   19.00    0.78
   0  -2   8   12.13    0.70
   0  -2   8   12.21    0.67
   0  -2   8   11.73    0.78
   0   2   8   13.56    0.66
   0   2   8   11.50    0.80
   0   2   8   10.08    0.56
   0   2   8   11.99    0.79
   0  -2   8   10.58    0.66
   0  -2   8   11.58    0.78
   0   2   8   11.85    0.77
   0  -2   8   10.05    0.75
   0  -2   8   10.51    0.66
   0  -2   9   39.50    1.33
   0   2   9   41.64    1.44
   0  -2   9   42.94    1.39
   0  -2   9   41.71    1.35
   0   2   9   42.79    1.44
   0  -2   9   43.85    1.42
   0  -2   9   43.50    1.36
   0   2  10   22.59    0.80
   0  -2  10   20.12    0.76
   0  -2  10   20.80    0.78
   0   2  10   21.14    0.85
   0  -2  10   21.38    0.85
   0   2  10   22.30    0.83
   0  -2  10   21.82    0.79
   0  -2  11   89.10    2.25
   0   2  11   93.32    2.26
   0  -3   0    0.04    0.48
   0  -3   1    0.28    0.60
   0  -3   1    0.08    0.51
   0  -3   2    0.88    0.74
   0  -3   2    0.56    0.37
   0  -3   2    1.80    0.72
   0   3   2    0.65    0.35
   0  -3   3    8.88    0.72
   0   3   3    9.49    0.71
   0  -3   3   11.37    1.06
   0  -3   4    0.10    0.92
   0   3   4    0.42    0.26
   0  -3   4    0.48    0.27
   0  -3   4   -0.17    0.97
   0   3   4    0.11    0.57
   0  -3   4    0.06    0.57
   0  -3   5   -0.18    1.02
   0  -3   5   -0.22    0.62
   0   3   5    0.04    0.61
   0   3   5    0.10    0.33
   0  -3   5    0.21    0.33
   0  -3   6    0.09    0.58
   0  -3   6    0.05    0.46
   0  -3   6    0.18    0.48
   0  -3   6   -0.14    0.47
   0  -3   6    0.33    0.52
   0  -3   6   -0.14    0.43
   0   3   6    0.21    0.41
   0   3   6    0.28    0.33
   0  -3   6    0.54    0.34
   0  -3   6   -0.09    0.38
   0   3   6    0.06    0.47
   0  -3   6    0.02    0.57
   0  -3   6    0.15    0.36
   0   3   6    0.02    0.43
   0  -3   6    0.03    0.43
   0   3   6    0.34    0.57
   0  -3   6    0.28    0.50
   0   3   6    0.82    0.66
   0  -3   6    0.45    0.70
   0   3   7    0.45    0.38
   0  -3   7    0.14    0.39
   0  -3   7    0.34    0.44
   0  -3   7    0.03    0.69
   0   3   7    0.16    0.62
   0  -3   7   -0.17    0.57
   0  -3   7    0.01    0.50
   0   3   7    0.11    0.40
   0   3   7    0.01    0.44
   0  -3   7   -0.27    0.53
   0   3   7    0.16    0.51
   0  -3   7    0.93    0.77
   0  -3   7    0.25    0.54
   0   3   8    0.66    0.57
   0  -3   8    0.31    0.56
   0  -3   8    1.20    0.57
   0  -3   8    0.33    0.38
   0  -3   8    0.70    0.55
   0  -3  -8    0.51    0.39
   0  -3   8   -0.01    0.43
   0  -3   8    0.19    0.47
   0  -3   8    0.31    0.74
   0  -3   8    0.33    0.60
   0   3   8    0.69    0.41
   0  -3   8    0.71    0.43
   0   3   8    0.70    0.43
   0  -3   8    0.79    0.63
   0   3   8    0.56    0.64
   0  -3   9    4.38    0.68
   0  -3   9    4.27    0.51
   0   3   9    4.21    0.64
   0  -3   9    4.28    0.46
   0   3   9    4.14    0.59
   0  -3   9    4.84    0.58
   0  -3   9    4.27    0.63
   0  -3  10   -0.06    0.46
   0   3  10    0.10    0.36
   0   3  10   -0.07    0.33
   0  -3  10   -0.20    0.36
   0  -3  10   -0.15    0.40
   0  -3  10    0.51    0.50
   0   3  10    0.27    0.41
   0   3  11    0.05    0.13
   0  -4   0  121.45    3.75
   0  -4   0  134.91    3.71
   0  -4   1 3274.09   82.37
   0  -4   1 3255.80   82.21
   0  -4   2    7.91    0.98
   0  -4   2    8.01    0.90
   0  -4   3   29.30    1.68
   0  -4   3   27.15    1.52
   0  -4   4  159.74    5.06
   0   4   4  165.50    4.58
   0  -4   4  154.54    4.56
   0  -4   5  124.58    3.46
   0  -4   5  130.82    4.42
   0  -4   5  122.78    3.40
   0  -4   5  122.11    3.29
   0  -4   5  132.25    3.47
   0  -4   5  123.02    3.35
   0  -4   5  122.39    3.30
   0   4   5  132.43    3.48
   0  -4   5  122.15    3.40
   0  -4   5  126.39    3.43
   0  -4   5  122.67    3.32
   0  -4   5  143.15    4.71
   0  -4   5  120.76    3.35
   0  -4   5  122.81    3.42
   0   4   5  124.95    3.42
   0   4   5  127.85    3.30
   0  -4   5  121.04    3.29
   0  -4   6    0.07    0.36
   0  -4   6    0.05    0.55
   0  -4   6   -0.28    0.47
   0  -4   6    0.73    0.49
   0  -4   6    0.52    0.61
   0  -4   6    0.17    0.75
   0  -4   6   -0.33    0.57
   0  -4   6   -0.25    0.50
   0  -4   6   -0.05    0.53
   0  -4   6   -0.08    0.53
   0  -4   6    0.49    0.34
   0   4   6    0.38    0.54
   0  -4   6    0.54    0.41
   0  -4   6    0.43    0.41
   0  -4   6   -0.20    0.76
   0  -4   6   -0.20    0.58
   0   4   6    0.49    0.44
   0  -4   6    0.42    0.44
   0   4   6    0.70    0.43
   0  -4   7    6.49    0.57
   0   4   7    6.80    0.56
   0  -4   7    7.41    0.60
   0  -4   7    6.34    0.72
   0  -4   7    6.33    0.71
   0  -4   7    6.71    0.93
   0  -4   7    5.69    0.62
   0  -4   7    4.98    0.63
   0  -4  -7    6.32    0.56
   0  -4   7    6.63    0.55
   0   4   7    7.51    0.70
   0  -4   7    6.24    0.89
   0   4   7    6.00    0.60
   0   4   7    6.33    0.54
   0  -4   7    6.66    0.47
   0  -4   7    6.60    0.63
   0  -4   7    7.25    0.73
   0   4   7    6.86    0.45
   0  -4   7    5.69    0.45
   0   4   7    7.30    0.79
   0  -4   8   59.15    1.72
   0  -4   8   58.22    1.81
   0  -4   8   52.37    1.82
   0  -4   8   54.90    1.64
   0   4   8   58.22    1.85
   0   4   8   54.07    1.69
   0   4   8   52.20    1.66
   0  -4   8   50.90    1.67
   0  -4   8   56.22    1.64
   0  -4  -8   55.91    1.64
   0  -4   8   60.76    1.76
   0  -4   9  113.66    3.00
   0   4   9  109.26    3.09
   0   4   9  116.27    3.08
   0  -4   9  113.77    2.97
   0  -4   9  111.29    3.06
   0  -4  -9  104.57    2.91
   0   4  10   23.63    0.72
   0   4  10   23.79    0.76
   0  -4  10   24.22    0.82
   0  -4  10   21.68    0.75
   0   4  10   24.56    0.75
   0  -5   0    0.23    0.70
   0  -5   0    0.11    0.72
   0  -5   1    0.65    0.79
   0  -5  -1    0.24    0.83
   0  -5   1   -0.74    0.74
   0  -5   2    0.78    0.88
   0  -5   2    0.85    0.85
   0  -5   3   24.06    1.66
   0  -5   3   20.86    1.50
   0  -5   4   -0.32    0.61
   0  -5   4    0.50    1.06
   0  -5   4   -0.19    0.49
   0  -5   4   -0.84    1.06
   0  -5   4    0.11    0.45
   0  -5  -4    0.25    0.39
   0   5   4    0.13    0.50
   0  -5   4   -0.19    0.74
   0   5   4    0.25    0.44
   0  -5   4   -0.09    0.36
   0  -5   4    0.23    0.46
   0  -5   4   -0.14    0.57
   0  -5   4    0.16    0.55
   0  -5   4    0.01    0.44
   0  -5   5   -0.02    0.55
   0  -5   5    0.63    1.09
   0  -5   5    0.25    0.58
   0  -5   5    0.28    0.45
   0  -5   5   -0.29    0.55
   0  -5  -5   -0.20    0.47
   0  -5   5   -0.20    0.45
   0  -5   5    0.49    0.42
   0  -5   5   -0.11    0.66
   0  -5   5    0.19    0.51
   0  -5   5    0.02    0.53
   0  -5   5    0.41    0.62
   0  -5   6    0.49    0.78
   0  -5   6    0.07    0.91
   0  -5   6    0.77    0.56
   0  -5   6    0.57    0.65
   0  -5   6    0.44    0.52
   0  -5   6    0.80    0.64
   0  -5  -6    0.35    0.50
   0  -5   6    0.39    0.49
   0   5   6   -0.39    0.59
   0  -5   6    0.74    0.97
   0  -5   6    0.54    0.45
   0   5   6    0.37    0.53
   0  -5   6   -0.28    0.72
   0  -5   6    1.00    0.66
   0  -5   6    0.71    0.57
   0  -5   7    0.04    0.79
   0  -5   7   -0.55    0.98
   0  -5   7    0.15    0.52
   0  -5   7   -0.33    0.60
   0  -5  -7    0.08    0.47
   0  -5   7    0.19    0.49
   0   5   7   -0.29    0.59
   0  -5   7    0.11    0.96
   0   5   7    0.33    0.51
   0  -5   7    0.48    0.54
   0  -5   7    0.59    0.63
   0  -5   7    0.17    0.62
   0   5   7   -0.26    0.68
   0  -5   7   -0.63    0.72
   0  -5   7   -0.67    0.64
   0  -5   8    1.36    0.64
   0  -5   8    1.73    0.60
   0  -5   8    0.80    0.51
   0  -5   8   -0.25    0.91
   0   5   8    1.18    0.66
   0  -5   8    1.03    0.74
   0  -5  -8    0.98    0.44
   0   5   8    1.41    0.49
   0   5   8    1.53    0.47
   0  -5   8    1.24    0.77
   0   5   9    0.46    0.48
   0  -5   9    1.25    0.63
   0  -5   9    0.82    0.61
   0   5   9    1.63    0.43
   0  -5   9    1.35    0.48
   0  -5  -9    1.68    0.30
   0   5  10   -0.15    0.21
   0   5  10   -0.11    0.15
   0  -6   0 3619.35   88.04
   0  -6   0 3337.87   88.10
   0  -6  -1  101.78    3.20
   0  -6   1   95.51    3.23
   0  -6  -1   82.17    3.02
   0  -6   1   88.07    3.30
   0  -6  -2    1.10    0.37
   0  -6  -2    0.46    0.92
   0  -6   2   -0.15    0.89
   0  -6   2    0.54    0.78
   0  -6  -2    0.57    0.62
   0  -6   2   -0.18    0.94
   0  -6   2    0.21    0.42
   0  -6   2    0.77    0.43
   0  -6   2   -0.08    0.47
   0  -6   2    0.31    0.47
   0  -6   3    8.08    0.62
   0  -6  -3    8.60    0.57
   0  -6   3    8.10    0.63
   0  -6   3    8.69    1.26
   0  -6   3    8.10    0.66
   0  -6  -3    7.83    0.55
   0  -6   3    8.17    0.96
   0  -6   3    7.51    0.57
   0  -6   3    7.75    0.87
   0   6   3    8.65    0.61
   0  -6   3    7.16    1.30
   0  -6   3    8.10    0.77
   0  -6   3    8.29    0.60
   0  -6   3    7.49    0.48
   0  -6   3    7.60    0.61
   0  -6   4  543.03   14.24
   0  -6   4  571.67   15.53
   0  -6   4  576.11   14.32
   0  -6   4  572.89   14.28
   0  -6   4  605.12   15.86
   0  -6   4  544.60   14.14
   0   6   4  563.60   14.33
   0  -6   4  584.92   14.28
   0  -6   4  533.22   14.25
   0   6   4  570.68   14.30
   0  -6   4  537.02   14.28
   0  -6   4  551.28   14.18
   0  -6   4  562.83   14.33
   0  -6   5  655.59   16.65
   0  -6   5  659.55   18.32
   0  -6   5  665.99   16.85
   0  -6   5  675.93   16.79
   0  -6   5  662.46   16.82
   0  -6   5  642.87   18.08
   0  -6   5  651.03   16.79
   0  -6  -5  663.46   16.71
   0   6   5  667.47   16.83
   0  -6   5  645.09   16.64
   0  -6   5  614.43   16.72
   0  -6   5  655.67   16.79
   0  -6   5  645.70   16.66
   0  -6   5  662.82   16.80
   0  -6   5  684.53   16.72
   0  -6   6 1187.09   30.08
   0  -6   6 1174.12   29.95
   0  -6   6 1264.55   30.15
   0  -6   6 1191.27   30.14
   0  -6  -6 1207.69   30.01
   0  -6   6 1199.72   29.94
   0  -6   6 1133.22   30.00
   0  -6   6 1198.59   30.09
   0   6   6 1133.37   30.06
   0  -6   6 1196.00   30.10
   0  -6   6 1167.89   29.95
   0  -6   6 1229.24   30.02
   0  -6   7   12.71    0.87
   0  -6   7   11.06    0.80
   0  -6   7   12.16    0.96
   0  -6  -7   12.50    0.70
   0   6   7   13.03    0.91
   0  -6   7   12.22    0.73
   0   6   7   11.45    0.71
   0  -6   7   12.21    0.71
   0  -6   7   11.67    1.16
   0   6   7   12.43    0.80
   0  -6   7   11.21    0.87
   0  -6   7   13.39    0.94
   0  -6   7   11.00    0.68
   0   6   8   26.76    0.96
   0   6   8   26.58    0.94
   0  -6   8   27.59    0.96
   0  -6  -8   29.07    0.94
   0  -6  -9   44.19    1.21
   0  -6  -9   41.54    1.17
   0   6   9   41.39    1.25
   0   6   9   40.68    1.23
   0  -7   0    0.70    0.81
   0  -7   0    0.59    0.84
   0  -7   0    0.04    0.45
   0  -7   0    0.56    0.47
   0  -7   0    0.56    0.58
   0  -7   0    0.75    0.36
   0  -7  -1   -0.21    0.36
   0  -7  -1    0.29    0.95
   0  -7   1    0.28    0.95
   0  -7   1    0.44    0.86
   0  -7   1    0.04    0.51
   0  -7   1    0.05    0.49
   0  -7   1    0.19    0.49
   0  -7  -1   -0.11    0.58
   0  -7  -1    0.14    0.40
   0  -7   2    0.31    0.43
   0  -7  -2   -0.30    0.38
   0  -7  -2    0.34    0.99
   0  -7   2   -0.06    1.00
   0  -7   2    0.86    0.99
   0  -7   2   -0.13    0.58
   0  -7   2    0.54    0.55
   0  -7   2    0.21    0.58
   0  -7  -2   -0.19    0.54
   0  -7   2    0.27    0.54
   0  -7  -2    0.50    0.44
   0  -7   3    5.46    0.68
   0  -7   3    4.92    0.66
   0  -7  -3    4.91    0.58
   0  -7   3    4.98    0.73
   0  -7  -3    6.06    1.26
   0  -7   3    5.44    1.28
   0  -7   3    5.44    0.70
   0  -7  -3    5.10    0.57
   0   7   3    4.61    0.69
   0  -7   3    4.65    0.61
   0  -7   3    5.41    1.27
   0  -7   3    4.37    0.55
   0  -7   3    4.87    0.54
   0  -7   4   13.48    1.80
   0  -7   4   25.29    1.27
   0  -7  -4   16.51    0.93
   0   7   4    8.98    0.94
   0  -7   4   13.60    0.91
   0   7   4   20.10    1.08
   0  -7   4    9.88    0.81
   0  -7   4   17.37    1.09
   0  -7   4   23.12    1.01
   0  -7   4   12.48    1.70
   0  -7  -4   18.19    1.72
   0  -7   5   -0.48    0.54
   0   7   5   -0.07    0.63
   0  -7   5    0.35    0.49
   0  -7   5   -0.14    0.58
   0  -7   5   -0.53    1.09
   0  -7  -5    0.69    1.04
   0  -7   5   -0.33    1.09
   0   7   5    0.24    0.58
   0  -7   5    0.08    0.50
   0  -7   5   -0.56    0.61
   0  -7   5    0.60    0.68
   0  -7  -6   -0.14    0.57
   0   7   6    0.32    0.64
   0  -7   6   -0.10    0.70
   0   7   6   -0.58    0.62
   0  -7   6   -1.42    0.66
   0  -7   6   -0.82    0.55
   0  -7   6    0.13    0.55
   0  -7   6   -0.37    0.52
   0  -7   6   -0.56    0.76
   0   7   7   -0.10    0.53
   0  -7   7    0.80    0.62
   0  -7  -7   -0.32    0.46
   0   7   7   -0.03    0.62
   0  -7   7    0.14    0.63
   0   7   8    6.51    0.47
   0  -7  -8    4.18    0.43
   0   7   8    3.58    0.51
   0  -7  -8    6.38    0.47
   0   7   8    7.11    0.48
   0  -7  -9   11.04    0.36
   0  -7  -9    9.97    0.36
   0  -8   0  303.58    9.28
   0  -8   0  330.52    8.35
   0  -8   0  303.01    8.22
   0  -8   0  335.28    8.35
   0  -8   0  322.10    8.42
   0  -8   1   26.93    1.85
   0  -8  -1   29.29    1.80
   0  -8   1   28.78    1.16
   0  -8  -1   30.80    1.17
   0  -8   1   30.95    1.20
   0  -8  -1   32.05    1.27
   0  -8   1   30.16    1.21
   0  -8  -1   28.02    1.03
   0   8   2  362.73    9.50
   0  -8  -2  368.22    9.46
   0  -8   2  372.77    9.62
   0  -8  -2  372.84   10.47
   0  -8   2  351.50   10.69
   0  -8   2  373.47    9.59
   0  -8   2  382.52    9.64
   0  -8  -2  370.83    9.60
   0  -8   2  385.71    9.66
   0  -8  -2  361.02    9.49
   0  -8  -3   57.87    1.84
   0  -8   3   61.55    1.92
   0  -8   3   60.16    1.95
   0  -8  -3   58.86    2.58
   0  -8   3   57.17    2.87
   0  -8   3   57.65    1.94
   0   8   3   59.33    1.93
   0  -8   3   58.56    1.87
   0  -8   3   49.45    2.81
   0   8   3   60.19    1.83
   0  -8  -3   58.39    1.73
   0  -8  -3   57.93    1.80
   0  -8  -4   32.12    1.17
   0   8   4   29.72    1.28
   0  -8   4   28.89    1.15
   0  -8   4   33.43    1.34
   0  -8   4   30.84    1.19
   0  -8   4   34.50    1.36
   0   8   4   32.31    1.19
   0  -8  -4   31.96    1.09
   0  -8  -5  185.93    4.60
   0  -8   5  164.77    4.67
   0  -8   5  161.27    4.67
   0   8   5  179.89    4.69
   0  -8   5  176.42    4.78
   0   8   5  175.10    4.75
   0   8   6   10.83    0.72
   0  -8  -6    9.71    0.58
   0  -8  -6   10.49    0.57
   0  -8   6   11.01    0.81
   0  -8   6   10.86    0.77
   0  -8  -6   10.07    0.63
   0   8   6   10.91    0.69
   0   8   6   10.24    0.64
   0  -8  -7   19.27    0.67
   0   8   7   18.16    0.71
   0  -8  -7   18.80    0.68
   0  -8  -7   19.34    0.71
   0  -8  -8   15.47    0.42
   0   8   8   12.89    0.41
   0  -9   0    0.23    0.72
   0  -9   0    0.25    0.61
   0  -9   0    0.08    0.65
   0  -9   1   -0.10    0.66
   0  -9  -1   -0.01    0.63
   0   9   1    0.01    0.54
   0  -9   1   -0.13    0.64
   0  -9  -1    0.71    0.61
   0  -9  -1   -0.03    0.69
   0  -9   1    0.11    0.58
   0  -9   2    1.40    0.66
   0  -9  -2    0.76    0.61
   0  -9   2    0.55    0.69
   0  -9  -2    1.34    0.47
   0  -9   2   -0.02    0.59
   0  -9  -2    1.06    0.59
   0  -9  -2    1.55    0.66
   0   9   2    0.02    0.58
   0   9   3    1.92    0.57
   0  -9   3    1.76    0.54
   0  -9   3    2.33    0.74
   0  -9  -3    2.08    0.45
   0  -9  -3    2.85    0.61
   0  -9   3    2.05    0.68
   0   9   3    2.14    0.41
   0   9   4    0.53    0.42
   0  -9   4    1.34    0.72
   0  -9   4   -0.23    0.62
   0  -9   4   -0.04    0.47
   0   9   4   -0.08    0.54
   0   9   4    0.61    0.50
   0  -9  -4    1.09    0.41
   0  -9   5   -0.67    0.64
   0  -9   5    0.39    0.56
   0   9   5    0.10    0.37
   0   9   5   -0.88    0.49
   0  -9  -5    0.14    0.37
   0   9   5   -0.18    0.44
   0  -9   6    0.62    0.44
   0   9   6    0.17    0.30
   0  -9  -6   -0.06    0.29
   0   9   6    0.09    0.44
   0   9   6   -0.17    0.34
   0  -9  -7    0.04    0.17
   0  -9  -7   -0.01    0.21
   0   9   7    0.05    0.23
   0   9   7   -0.04    0.19
   0 -10   0   26.38    1.06
   0 -10   0   27.25    1.11
   0 -10  -1    6.78    0.62
   0 -10   1    8.24    0.66
   0 -10   1    8.21    0.73
   0 -10  -1    7.85    0.69
   0 -10  -2    0.96    0.49
   0 -10   2    0.69    0.50
   0  10   2    0.94    0.41
   0 -10   2    1.93    0.60
   0 -10  -2    0.79    0.52
   0 -10  -3    8.88    0.58
   0  10   3    7.82    0.43
   0  10   3    7.26    0.52
   0 -10  -3    8.56    0.61
   0 -10   3   10.01    0.70
   0 -10  -4    1.35    0.39
   0  10   4    0.94    0.30
   0 -10  -4    1.24    0.39
   0 -10   4    0.95    0.46
   0  10   4    1.18    0.35
   0  10   5  130.59    3.66
   0 -10  -5  131.68    3.60
   0  10   5  135.46    3.59
   0 -10   5  148.68    3.67
   0 -10  -5  157.23    3.65
   0 -11   0   -0.34    0.37
   0 -11   0   -0.30    0.39
   0 -11  -1   -0.38    0.37
   0 -11   1   -0.31    0.41
   0 -11  -1    0.07    0.38
   0 -11  -2   -0.16    0.31
   0 -11  -2   -0.07    0.35
   0 -11   2   -0.23    0.37
   0 -11  -3    3.00    0.31
   0 -11   3    3.21    0.33
  -1   0   0    0.07    0.08
   1   0   0    0.12    0.08
   1   0   1   -0.22    0.25
   1   0   2 2585.09   65.03
  -1   0   3   -0.07    0.58
   1   0   3   -0.19    0.59
   1   0   3   -0.24    0.60
   1   0   4 1416.62   36.84
  -1   0   4 1472.13   36.87
  -1   0   5    0.03    0.36
   1   0   5   -0.11    0.37
  -1   0   5   -0.24    0.81
   1   0   5    0.49    0.79
   1   0   6  393.16   10.37
   1   0   6  359.60    9.42
  -1   0   6  365.68    9.43
  -1   0   6  380.71   10.28
  -1   0   7   -0.26    0.53
  -1   0   7    0.01    0.50
   1   0   7   -0.26    0.51
  -1   0   7    0.18    0.50
   1   0   7    0.20    0.56
  -1   0   7    0.52    0.42
   1   0   7    0.03    0.44
  -1   0   7    0.46    0.42
   1   0   7   -0.34    0.42
   1   0   7    0.06    0.90
  -1   0   7   -0.11    0.88
  -1   0   8   26.26    1.13
   1   0   8   28.07    1.16
   1   0   8   28.27    1.86
   1   0   8   26.17    1.17
  -1   0   8   27.69    1.19
  -1   0   8   32.65    1.13
   1   0   8   30.30    1.11
  -1   0   8   30.03    1.16
   1   0   8   25.41    1.06
  -1   0   8   26.76    1.04
   1   0   9    0.22    0.43
  -1   0   9    0.09    0.43
  -1   0   9    0.09    0.53
   1   0   9   -0.16    0.54
   1   0   9    0.05    0.47
  -1   0   9    0.08    0.46
  -1   0   9    0.32    0.59
  -1   0   9    0.76    0.51
  -1   0   9    0.90    0.58
   1   0  10   12.34    0.64
  -1   0  10   13.06    0.61
  -1   0  10   12.98    0.68
  -1   0  10   12.32    0.74
  -1   0  11   -0.10    0.31
  -1   0  11    0.07    0.26
   1   0  11    0.09    0.17
  -1  -1   0 2056.84   51.58
   1  -1   1   22.85    0.71
  -1  -1   1   22.91    0.69
  -1  -1   1   21.64    0.76
  -1   1   1   24.64    0.78
   1  -1   1   22.75    0.80
   1   1   1   22.43    0.78
   1  -1   2 1670.68   43.75
   1  -1   2 1689.84   43.72
  -1  -1   2 1738.48   43.72
   1   1   2 1746.41   43.72
  -1  -1   2 1681.47   43.75
  -1   1   3    2.49    0.65
  -1  -1   3    2.28    0.65
   1  -1   3    0.89    0.63
   1   1   3    1.23    0.63
   1  -1   3    1.08    0.74
  -1  -1   3   -0.03    0.73
  -1  -1   4  143.49    4.28
   1   1   4  144.52    4.27
  -1   1   4  146.41    4.27
   1  -1   4  138.87    4.28
   1  -1   4  142.78    4.37
   1   1   5    3.55    0.42
   1  -1   5    3.45    0.40
  -1  -1   5    3.63    0.41
  -1   1   5    3.49    0.42
   1   1   5    4.85    0.95
   1  -1   5    4.85    0.98
  -1   1   5    3.44    0.92
  -1  -1   5    3.26    0.95
   1   1   6   11.24    0.58
  -1   1   6    8.01    0.52
  -1  -1   6    7.63    1.06
  -1  -1   6    8.04    0.57
  -1   1   6    8.75    1.03
   1  -1   6    9.67    1.21
  -1  -1   6    7.97    0.56
  -1   1   6    7.51    0.55
   1   1   6   11.47    1.19
   1  -1   6    8.13    0.59
   1   1   6    8.29    0.59
  -1   1   6    9.68    0.66
  -1  -1   6    8.29    0.58
  -1  -1   7   19.46    0.83
   1  -1   7   19.63    0.87
  -1   1   7   21.89    0.85
  -1  -1   7   19.91    0.84
  -1  -1   7   20.82    0.91
   1  -1   7   20.33    0.85
  -1  -1   7   20.30    0.85
  -1  -1   7   21.72    0.91
  -1   1   7   21.67    0.85
  -1  -1   7   20.75    0.86
   1   1   7   21.72    0.88
   1  -1   7   21.28    0.89
   1   1   7   20.67    0.94
  -1  -1   7   20.09    0.90
  -1   1   7   21.55    0.92
   1   1   7   21.77    1.52
   1  -1   7   19.48    0.92
  -1   1   7   21.07    1.48
   1  -1   7   21.80    1.55
  -1  -1   7   18.90    1.46
  -1   1   7   20.21    0.93
  -1   1   7   22.56    0.98
   1  -1   8  113.03    3.32
  -1   1   8  125.22    3.32
  -1  -1   8  112.20    3.28
  -1   1   8  121.19    3.39
   1   1   8  119.62    3.41
  -1  -1   8  120.31    3.37
   1   1   8  126.17    3.33
  -1  -1   8  119.05    3.34
  -1  -1   8  124.37    3.34
   1  -1   8  121.26    3.34
  -1   1   8  124.56    3.33
  -1  -1   8  109.17    3.23
   1  -1   8  116.01    3.30
   1   1   8  125.91    3.36
  -1  -1   8  121.17    3.36
   1  -1   8  123.22    3.36
   1  -1   8  120.44    4.23
   1   1   8  129.39    4.26
  -1   1   8  121.82    3.35
  -1   1   8  126.15    3.39
  -1  -1   9   65.27    1.92
  -1   1   9   65.99    1.93
   1   1   9   69.81    1.89
  -1   1   9   67.17    1.88
  -1  -1   9   62.16    1.88
   1  -1   9   63.71    1.89
   1  -1   9   57.71    1.85
  -1  -1   9   58.68    1.83
   1   1   9   63.10    1.93
  -1   1   9   61.59    1.91
  -1  -1   9   64.65    1.92
  -1   1   9   67.33    1.93
  -1   1   9   62.47    1.89
   1  -1   9   62.44    1.86
  -1  -1   9   62.50    1.86
  -1   1   9   59.23    1.79
   1   1  10   90.99    2.39
  -1   1  10   82.70    2.36
   1  -1  10   90.27    2.45
  -1  -1  10   90.26    2.43
  -1   1  10   92.28    2.46
   1  -1  10   86.80    2.43
   1   1  10   93.00    2.47
  -1   1  10   94.05    2.49
  -1  -1  10   89.46    2.47
   1   1  10   93.55    2.50
   1  -1  11    5.41    0.31
  -1  -1  11    5.29    0.28
  -1   1  11    6.75    0.38
  -1  -1  11    6.47    0.40
   1  -1  11    6.13    0.32
  -1   1  11    7.06    0.34
   1   1  11    6.41    0.34
  -1  -2   0    0.07    0.53
  -1  -2   1 3881.87   95.66
   1   2   1 3769.67   95.48
   1  -2   1 3738.71   95.49
  -1  -2   1 3914.45   95.57
   1  -2   2 1078.36   27.44
   1  -2   2 1063.04   27.30
  -1   2   2 1105.48   27.28
   1   2   2 1084.26   27.29
  -1  -2   2 1045.11   27.26
  -1  -2   2 1092.86   27.39
  -1  -2   3   41.98    1.75
   1  -2   3   36.00    1.68
  -1  -2   3   42.50    1.53
   1  -2   3   36.08    1.52
  -1   2   3   45.00    1.53
   1   2   3   37.60    1.52
  -1  -2   3   43.25    1.70
  -1  -2   4  516.41   12.78
   1  -2   4  515.97   12.77
   1  -2   4  489.43   12.51
   1   2   4  473.04   11.92
  -1   2   4  477.39   11.93
  -1  -2   4  492.83   12.48
  -1   2   4  522.24   12.49
   1   2   4  488.07   12.47
   1  -2   4  441.85   11.90
  -1  -2   4  456.90   11.92
   1  -2   5  135.03    4.37
  -1  -2   5  130.14    4.10
   1   2   5  131.94    3.48
  -1   2   5  138.53    4.11
   1  -2   5  124.55    3.47
   1   2   5  142.64    4.19
  -1   2   5  132.19    3.49
   1  -2   5  134.98    4.19
  -1  -2   5  129.71    3.49
   1   2   6    4.06    0.89
   1  -2   6    4.57    0.95
  -1   2   6    5.29    0.87
  -1  -2   6    3.85    0.85
  -1  -2   6    3.82    0.47
  -1  -2   6    3.73    0.42
  -1   2   6    3.82    0.42
   1  -2   6    3.71    0.44
   1   2   6    3.88    0.43
   1  -2   6    4.45    0.43
  -1  -2   6    4.19    0.43
  -1  -2   6    3.57    0.47
  -1  -2   6    3.20    0.47
  -1   2   6    3.63    0.55
  -1  -2   6    3.71    0.47
   1  -2   6    3.30    0.51
   1  -2   6    3.93    0.48
   1   2   6    3.91    0.49
  -1   2   6    3.42    0.46
  -1  -2   6    3.27    0.45
   1   2   6    4.11    0.43
  -1  -2   6    3.78    0.47
   1  -2   6    3.48    0.48
   1  -2   7   57.23    1.73
   1  -2   7   57.03    1.75
  -1  -2   7   56.71    1.73
  -1  -2   7   55.27    1.74
  -1   2   7   64.02    1.88
  -1   2   7   58.50    1.76
  -1   2   7   53.49    1.71
   1  -2   7   55.32    1.78
   1   2   7   52.65    1.71
   1   2   7   65.40    1.78
  -1  -2   7   56.22    1.74
  -1  -2   7   57.55    1.75
  -1   2   7   61.36    1.74
   1  -2   7   59.38    1.77
   1   2   7   60.73    1.76
  -1  -2   7   59.06    1.77
  -1  -2   7   56.46    1.78
   1  -2   7   52.11    1.79
   1  -2   7   53.07    1.76
  -1  -2   7   54.43    1.77
   1  -2   7   59.06    1.79
  -1   2   7   63.23    1.80
  -1  -2   7   60.21    1.79
   1   2   7   60.55    2.50
   1   2   7   58.89    1.79
   1  -2   7   57.21    2.53
  -1  -2   8   15.90    0.82
  -1  -2   8   17.87    0.80
  -1  -2   8   14.16    0.84
   1  -2   8   15.76    0.86
   1  -2   8   16.81    0.80
  -1   2   8   18.68    0.93
   1   2   8   14.68    0.69
  -1   2   8   14.31    0.69
  -1  -2   8   16.92    0.77
  -1   2   8   19.07    0.76
  -1  -2   8   18.32    0.88
   1  -2   8   16.81    0.80
   1   2   8   19.55    0.80
   1   2   8   17.79    0.90
  -1  -2   8   16.48    0.86
  -1   2   8   18.61    0.88
   1  -2   8   17.35    0.90
  -1   2   8   15.73    0.87
   1   2   8   16.43    0.90
   1  -2   8   15.33    0.78
  -1  -2   8   15.80    0.75
   1  -2   8   16.09    0.81
  -1  -2   8   15.09    0.88
  -1  -2   9   50.98    1.66
   1  -2   9   52.47    1.70
   1   2   9   57.62    1.81
  -1   2   9   56.03    1.78
   1  -2   9   53.90    1.66
  -1  -2   9   51.97    1.68
   1  -2   9   56.48    1.69
  -1   2   9   65.51    1.71
  -1  -2   9   57.77    1.70
  -1  -2   9   57.97    1.75
   1  -2   9   57.70    1.71
   1   2   9   66.37    1.72
  -1  -2   9   57.85    1.75
  -1   2   9   59.01    1.76
  -1   2   9   59.04    1.78
   1  -2   9   57.56    1.73
  -1  -2   9   54.98    1.72
  -1  -2  10    3.53    0.44
   1  -2  10    2.44    0.45
  -1   2  10    3.26    0.44
   1   2  10    2.79    0.46
   1  -2  10    2.34    0.39
   1   2  10    3.18    0.43
  -1   2  10    2.93    0.41
  -1  -2  10    3.64    0.43
  -1  -2  10    2.99    0.52
  -1   2  10    2.97    0.48
  -1  -2  10    2.69    0.47
  -1  -2  11    6.38    0.33
   1   2  11    6.38    0.31
  -1   2  11    6.70    0.30
  -1  -2  11    6.96    0.38
  -1   2  11    7.32    0.34
   1  -2  11    5.46    0.31
  -1  -2  11    5.19    0.30
  -1  -3   0    4.51    0.59
  -1  -3   0    3.16    0.55
  -1  -3   1  403.45    9.85
   1  -3   1  421.68    9.87
   1   3   1  366.37    9.43
   1  -3   1  352.90    9.43
  -1  -3   1  413.97    9.73
  -1  -3   2  441.41   10.74
  -1  -3   2  385.96   10.14
   1  -3   2  395.92   10.33
   1   3   2  418.72   10.34
  -1  -3   2  424.68   10.55
   1  -3   3   18.86    1.31
   1   3   3   18.65    0.95
  -1   3   3   17.87    0.92
  -1  -3   3   16.63    0.90
   1  -3   3   17.28    0.96
  -1  -3   3   18.77    1.23
   1  -3   4    1.21    0.93
  -1   3   4    1.00    0.27
   1  -3   4    0.78    0.27
  -1  -3   4    1.03    0.26
   1   3   4    0.95    0.29
  -1  -3   4    0.77    0.88
   1   3   4    0.92    0.58
  -1  -3   4    1.59    0.58
   1  -3   4    0.82    0.59
  -1   3   4    1.14    0.56
  -1  -3   5  549.31   14.23
   1  -3   5  555.11   14.26
  -1  -3   5  488.93   13.63
  -1  -3   5  502.72   13.05
   1   3   5  515.69   13.04
   1  -3   5  501.24   13.03
  -1   3   5  510.62   13.05
  -1   3   5  554.03   13.70
   1  -3   5  524.68   13.74
   1   3   5  558.77   13.76
  -1  -3   6   98.58    2.83
   1  -3   6  101.97    2.85
  -1  -3   6   96.45    2.79
   1  -3   6   96.73    2.80
   1  -3   6  104.88    2.85
  -1  -3   6  100.70    2.83
   1  -3   6  105.63    2.86
   1  -3   6   92.78    2.73
  -1  -3   6   85.98    2.71
  -1  -3   6   96.80    2.74
   1   3   6  107.60    2.74
  -1  -3   6   96.02    2.71
  -1   3   6  107.35    2.73
   1  -3   6   98.67    2.73
  -1   3   6  106.02    2.85
   1  -3   6   96.27    2.76
  -1  -3   6   93.26    2.70
  -1  -3   6   92.31    2.75
   1   3   6  106.42    2.84
   1  -3   6   96.46    2.70
   1  -3   6   94.58    2.73
  -1   3   6  108.20    2.91
   1  -3   6  103.91    2.74
   1   3   6  105.52    2.74
   1  -3   6  103.10    3.47
  -1   3   6  100.66    2.73
   1   3   6  109.29    3.48
  -1  -3   6   99.10    2.73
   1   3   6  102.92    2.79
  -1  -3   6   96.81    2.78
   1  -3   6   95.53    2.81
   1   3   6   99.72    2.75
  -1   3   6   97.09    2.78
  -1   3   6   98.15    2.78
  -1   3   7    2.51    0.49
   1   3   7    2.84    0.49
   1   3   7    2.75    0.44
  -1   3   7    2.36    0.50
  -1   3   7    2.76    0.42
   1   3   7    3.20    0.45
  -1  -3   7    2.57    0.43
   1  -3   7    3.14    0.47
   1  -3   7    2.32    0.48
  -1  -3   7    2.62    0.48
  -1  -3   7    2.65    0.69
   1  -3   7    2.27    0.44
   1  -3   7    2.17    0.76
  -1  -3   7    2.32    0.73
   1  -3   7    2.27    0.82
   1  -3   7    3.05    0.57
  -1  -3   7    3.00    0.52
   1   3   7    3.43    0.86
   1  -3   7    3.27    0.89
   1  -3   7    2.74    0.58
  -1  -3   7    2.47    0.59
  -1  -3   7    2.26    0.55
  -1   3   7    3.44    0.55
  -1  -3   7    2.17    0.52
   1  -3   7    2.28    0.58
   1   3   7    2.44    0.56
  -1  -3   7    3.27    0.61
  -1   3   7    2.33    0.63
   1  -3   8   11.68    0.74
  -1  -3   8   12.03    0.75
  -1  -3   8   11.46    0.88
   1  -3   8   12.84    0.75
   1  -3  -8   11.16    0.56
  -1  -3   8   11.17    0.85
   1  -3   8   11.44    0.64
   1  -3   8   10.45    0.89
  -1  -3   8   11.45    0.66
  -1   3   8   14.14    0.85
   1   3   8   11.37    0.63
  -1   3   8   10.89    0.63
   1  -3   8   11.54    0.55
  -1  -3   8   11.29    0.73
  -1  -3   8   11.88    0.59
   1  -3   8   12.48    0.74
  -1  -3   8   11.15    0.63
   1  -3   8   11.35    0.70
   1   3   8   13.56    0.63
   1  -3   8   11.81    0.64
  -1  -3   8   11.36    0.62
  -1  -3   8   12.80    0.80
  -1   3   8   14.23    0.63
  -1   3   8   14.04    0.74
  -1  -3   8   12.60    0.73
   1   3   9    7.93    0.66
  -1   3   9    8.44    0.65
  -1  -3   9    7.17    0.47
   1  -3   9    7.22    0.52
  -1  -3   9    7.36    0.55
  -1  -3  -9    6.65    0.42
   1  -3   9    8.07    0.62
  -1  -3   9    7.87    0.62
  -1  -3   9    8.68    0.71
   1  -3   9    7.42    0.49
   1   3   9    8.73    0.49
  -1  -3   9    8.22    0.67
   1  -3   9    7.54    0.65
  -1  -3   9    7.16    0.57
   1  -3   9    7.65    0.54
  -1   3   9    8.01    0.66
   1  -3  10    2.57    0.42
  -1  -3  10    1.78    0.41
   1   3  10    2.11    0.40
  -1   3  10    2.44    0.39
  -1  -3  10    1.81    0.40
   1  -3  10    2.16    0.37
   1   3  10    2.38    0.38
  -1   3  10    2.01    0.35
  -1  -3  10    2.10    0.52
  -1   3  10    2.22    0.42
  -1  -3  10    2.48    0.49
   1   3  11   19.74    0.55
  -1  -3  11   19.74    0.59
  -1   3  11   21.67    0.57
  -1  -4   0   -0.05    0.60
  -1  -4   0    0.14    0.66
   1  -4   1  351.80    9.25
  -1  -4   1  335.64    9.21
  -1  -4   1  339.65    9.07
   1  -4   2   37.33    1.67
  -1  -4   2   36.41    1.64
  -1  -4   2   38.69    1.53
  -1  -4   3   45.33    2.07
   1  -4   3   38.07    1.40
   1   4   3   40.49    1.41
  -1  -4   3   44.13    1.91
   1   4   4  199.24    5.26
  -1  -4   4  187.73    5.73
  -1  -4   5    6.19    0.50
   1  -4   5    6.89    1.28
   1  -4   5    6.68    0.60
  -1  -4   5    5.08    0.55
   1  -4   5    6.47    0.60
  -1  -4   5    6.36    0.56
   1  -4   5    5.33    0.55
  -1  -4   5    4.15    1.11
   1  -4   5    5.16    0.73
  -1  -4   5    5.07    0.56
   1  -4   5    6.02    0.42
  -1  -4   5    6.26    0.67
   1   4   5    6.02    0.59
  -1  -4   5    5.53    0.44
   1  -4   5    6.10    0.71
  -1   4   5    6.23    0.42
   1  -4   5    6.25    0.45
   1   4   5    7.26    0.77
   1   4   5    5.88    0.44
  -1  -4   5    6.48    0.42
   1  -4   5    5.93    0.56
   1  -4   5    6.68    0.70
  -1  -4   5    6.51    0.64
   1  -4   5    6.31    0.60
   1  -4   5    5.72    0.56
  -1  -4   5    5.93    0.53
   1   4   5    5.94    0.54
  -1  -4   6   10.57    0.55
  -1  -4   6   11.38    0.67
   1  -4   6   13.47    1.52
   1  -4   6   10.99    0.74
  -1  -4   6   10.46    0.70
   1  -4   6   11.04    0.74
   1  -4   6   12.25    0.79
   1  -4   6   11.12    0.95
  -1  -4   6   11.76    0.77
  -1  -4   6   11.35    0.85
   1  -4   6   10.60    0.74
   1  -4   6   12.36    0.78
   1  -4   6   10.42    0.63
  -1  -4   6   11.09    0.73
   1  -4  -6   11.00    0.62
   1   4   6   11.91    0.74
   1  -4   6   11.61    0.59
  -1   4   6   11.13    0.76
  -1  -4   6   10.61    0.61
  -1  -4   6   10.65    0.87
   1  -4   6   10.85    0.93
   1  -4   6   12.50    0.64
   1  -4   6   10.68    0.63
  -1   4   6   10.86    0.59
   1   4   6   11.98    0.64
  -1  -4   6   10.95    0.60
  -1   4   6    9.87    0.67
   1  -4   6   12.10    0.72
  -1  -4   6   11.12    0.69
   1  -4   6    9.51    0.53
  -1  -4   6   10.21    0.53
  -1  -4   6   11.11    0.75
  -1  -4   7   65.19    1.87
  -1   4   7   68.10    1.88
  -1  -4   7   63.16    1.85
   1  -4   7   71.16    2.07
   1  -4   7   60.43    1.83
   1  -4   7   57.53    1.91
  -1  -4   7   57.69    1.89
   1  -4  -7   63.67    1.87
   1  -4   7   61.69    2.04
   1   4   7   66.93    2.02
  -1  -4   7   60.31    2.02
  -1  -4   7   60.86    1.84
   1  -4   7   63.85    1.84
   1  -4   7   61.24    1.87
  -1   4   7   69.46    2.10
  -1  -4   7   63.34    1.95
   1   4   7   62.02    1.95
  -1   4   7   60.36    1.91
  -1   4   7   61.89    1.94
   1  -4   7   63.80    1.98
   1  -4   7   61.73    1.93
  -1  -4   7   60.93    1.79
  -1  -4   7   58.33    1.81
  -1  -4   7   65.34    1.94
  -1   4   7   76.12    1.85
   1  -4   7   60.42    1.83
   1   4   7   73.43    1.86
  -1  -4   7   63.98    1.92
   1  -4   7   61.65    2.08
   1  -4   7   68.39    2.06
   1  -4   7   65.34    1.92
  -1  -4   7   68.45    2.05
  -1  -4   7   59.84    2.04
   1  -4   8   28.09    1.14
  -1  -4   8   28.05    1.24
  -1  -4   8   29.31    1.10
   1  -4   8   26.19    1.07
  -1   4   8   25.96    0.97
   1   4   8   24.47    0.96
   1  -4   8   25.39    0.95
  -1  -4   8   26.46    0.98
   1  -4   8   24.85    1.23
  -1  -4   8   22.94    1.20
  -1   4   8   28.61    1.17
   1   4   8   26.36    1.00
  -1   4   8   27.16    1.00
  -1  -4   8   29.73    1.13
   1   4   8   31.10    0.92
   1  -4  -8   26.59    0.93
  -1  -4  -8   26.87    0.97
  -1  -4   8   24.72    0.95
  -1  -4   8   27.91    1.00
   1  -4   8   24.55    1.00
  -1  -4   9   65.63    1.85
   1  -4   9   68.32    1.84
   1  -4   9   68.96    1.90
  -1  -4   9   65.33    1.90
  -1   4   9   61.15    1.94
   1   4   9   68.90    1.96
  -1   4   9   68.22    1.94
  -1  -4  -9   64.60    1.80
   1  -4  -9   58.85    1.76
  -1  -4   9   64.27    1.95
  -1  -4   9   68.65    1.91
   1  -4 -10   14.63    0.52
  -1  -4 -10   15.67    0.53
  -1  -4  10   18.43    0.71
   1   4  10   19.04    0.62
  -1   4  10   18.69    0.60
  -1  -4  10   19.82    0.65
  -1  -4  10   16.49    0.66
  -1  -4  10   20.13    0.75
  -1   4  10   20.03    0.67
  -1   4  10   19.85    0.64
   1   4  10   18.80    0.66
   1  -5   0    3.35    0.83
  -1  -5   0    4.08    0.77
  -1  -5   0    3.53    0.80
  -1  -5  -1   73.53    2.60
  -1  -5   1   79.03    2.88
   1  -5   1   81.77    2.94
  -1  -5   1   83.43    2.76
   1  -5   2   15.13    1.30
  -1  -5   2   14.05    1.29
  -1  -5   2   14.58    1.21
   1  -5   3  132.56    4.53
  -1  -5   3  136.13    4.55
  -1  -5   3  127.40    4.31
  -1  -5   4   12.57    0.62
   1  -5   4   14.38    1.54
  -1  -5   4   13.51    1.52
   1  -5   4   14.52    0.85
   1  -5   4   13.85    0.76
   1  -5   4   13.20    0.79
  -1  -5   4   13.61    0.74
  -1  -5   4   13.65    0.79
  -1  -5   4   13.73    0.79
   1  -5   4   14.53    0.76
  -1  -5   4   14.12    1.45
  -1  -5   4   14.72    0.76
   1  -5   4   12.91    0.74
   1  -5  -4   13.90    0.67
  -1   5   4   14.11    0.76
  -1  -5   4   14.66    0.87
  -1  -5   4   13.73    0.63
   1  -5   4   13.74    0.69
   1   5   4   14.88    0.74
  -1   5   4   14.11    0.71
  -1  -5   4   13.67    0.74
   1  -5   4   13.32    0.72
  -1  -5   4   12.75    0.76
  -1  -5   5   97.87    2.73
  -1  -5   5  106.47    2.83
   1  -5   5   98.64    2.80
  -1  -5   5  118.57    4.29
  -1  -5   5  109.98    2.96
   1  -5   5  107.82    2.98
   1  -5   5  100.97    2.85
  -1  -5   5  105.39    2.96
   1  -5   5  103.04    2.95
  -1  -5   5  109.68    4.04
   1  -5   5  100.48    2.92
  -1  -5   5  105.73    2.93
   1  -5  -5  106.91    2.85
   1  -5   5   98.27    2.76
   1  -5   5   95.95    2.96
  -1   5   5  113.57    2.99
  -1  -5   5   98.59    2.78
   1  -5   5   95.13    2.85
  -1  -5   5   96.16    2.82
  -1  -5   5  103.27    2.90
   1  -5   5   98.43    2.92
   1  -5   5   97.68    2.78
   1  -5   5  105.23    2.96
  -1  -5   5  103.85    2.81
  -1  -5   5  104.49    2.93
  -1  -5   5  106.62    2.87
   1  -5   6   16.05    0.93
  -1  -5   6   20.56    1.14
   1  -5   6   13.56    0.99
   1  -5   6   14.36    1.18
   1  -5   6   13.77    1.74
   1  -5   6   13.81    0.92
  -1  -5   6   20.76    0.95
  -1  -5   6   19.42    0.87
  -1  -5   6   18.61    0.75
   1  -5   6   13.84    0.78
  -1  -5  -6   14.50    0.81
   1  -5  -6   22.20    0.85
   1  -5   6   13.02    1.21
  -1  -5   6   21.04    0.81
  -1  -5   6   18.04    1.17
   1   5   6   14.10    0.92
   1  -5   6   14.75    0.74
   1  -5   6   14.50    0.79
  -1   5   6   20.64    0.90
   1  -5   6   13.52    0.88
  -1  -5   6   22.15    0.92
  -1  -5   6   20.50    0.92
   1  -5   6   13.50    0.86
  -1  -5   6   21.56    0.95
   1  -5   6   15.83    0.93
  -1  -5   6   21.72    0.99
   1  -5   7   22.56    0.98
   1  -5   7   25.30    1.10
  -1  -5   7   22.67    1.01
   1  -5   7   25.44    1.12
   1  -5   7   24.76    1.06
  -1  -5   7   24.60    1.03
   1  -5  -7   23.17    0.93
  -1  -5  -7   24.24    0.96
   1  -5   7   19.18    1.29
  -1  -5   7   22.19    0.93
  -1  -5   7   23.08    1.24
   1  -5   7   25.95    0.91
   1   5   7   24.05    1.07
   1  -5   7   21.51    0.89
  -1   5   7   25.02    1.15
  -1   5   7   20.32    0.91
  -1  -5   7   23.10    0.99
   1  -5   7   25.15    1.05
  -1   5   7   23.30    1.00
   1   5   7   23.18    1.01
  -1  -5   7   24.93    1.00
   1  -5   7   25.45    0.98
  -1  -5   7   22.73    1.25
   1  -5   7   26.76    1.15
  -1  -5   7   26.26    1.14
   1  -5   7   23.24    1.12
  -1  -5   7   25.00    1.09
  -1  -5   8   96.86    2.67
   1  -5   8  103.81    2.75
   1  -5   8   94.95    2.65
   1   5   8   89.08    2.61
  -1   5   8   89.31    2.61
  -1  -5  -8   95.95    2.59
   1  -5  -8   91.37    2.57
   1  -5   8   96.19    2.56
  -1  -5   8   85.92    2.74
  -1  -5   8   94.12    2.59
  -1   5   8   96.96    2.75
   1  -5   8   97.17    2.67
  -1   5   8   91.26    2.63
   1   5   8   88.26    2.62
  -1  -5   8   96.08    2.64
   1  -5   8   95.99    2.63
  -1  -5   8   91.64    2.59
  -1  -5   8  100.37    2.70
   1  -5  -9   50.11    1.38
  -1   5   9   44.59    1.47
   1  -5  -9   44.67    1.32
  -1  -5  -9   47.84    1.34
   1   5   9   47.41    1.46
  -1   5   9   46.62    1.43
   1  -5   9   51.31    1.42
  -1  -5   9   43.93    1.49
  -1  -5   9   49.32    1.48
   1  -5  10    0.89    0.29
  -1   5  10    1.13    0.25
   1   5  10    1.12    0.18
  -1  -5 -10    0.91    0.15
  -1   5  10    1.11    0.20
   1   5  10    1.01    0.23
  -1  -6   0    1.01    0.84
   1  -6   0    0.23    0.81
  -1  -6   0    2.09    0.74
  -1  -6  -1   24.19    1.43
  -1  -6   1   23.02    1.43
  -1  -6  -1   20.19    1.22
  -1  -6   1   23.61    1.52
   1  -6  -1   20.74    1.33
   1  -6   1   21.45    1.54
  -1  -6  -2   21.63    0.81
   1  -6  -2   21.88    0.83
  -1  -6   2   22.40    1.06
  -1  -6   2   23.70    0.90
   1  -6   2   22.06    0.93
   1  -6   2   22.21    0.89
  -1  -6   2   22.33    0.94
   1  -6   2   23.94    1.69
  -1  -6   2   23.60    1.66
  -1  -6  -2   24.40    1.53
  -1  -6   2   21.13    1.51
   1  -6   2   23.21    0.91
  -1  -6   2   23.38    0.93
   1  -6   2   21.71    0.92
   1  -6   3   71.12    2.11
  -1  -6   3   70.86    2.09
   1  -6  -3   65.94    2.02
   1  -6   3   71.60    2.14
  -1  -6   3   71.88    2.98
  -1  -6   3   70.54    2.13
   1  -6   3   70.49    2.12
  -1  -6  -3   71.09    2.03
   1  -6  -3   70.82    2.03
   1  -6   3   69.66    2.20
  -1  -6   3   73.21    2.17
   1  -6   3   69.72    2.09
  -1  -6   3   69.16    2.06
  -1  -6   3   70.15    2.12
   1   6   3   73.43    2.11
   1  -6   3   75.67    3.20
  -1  -6   3   75.91    3.18
  -1  -6   3   66.79    1.95
   1  -6   3   69.61    2.10
  -1  -6   3   73.08    2.12
  -1  -6   3   70.75    2.09
   1  -6   3   71.62    2.14
   1  -6   3   71.23    2.12
   1  -6   4   36.20    1.03
  -1  -6   4   35.95    1.06
   1  -6   4   31.18    2.21
  -1  -6   4   29.14    2.17
  -1  -6   4   28.59    1.12
   1  -6   4   28.14    1.18
  -1  -6   4   27.73    2.02
   1  -6  -4   27.58    1.07
   1   6   4   24.85    1.16
  -1  -6   4   26.77    1.38
   1  -6   4   24.95    1.43
  -1   6   4   22.98    1.15
  -1  -6   4   26.16    1.06
   1  -6   4   25.97    1.09
   1   6   4   26.73    1.14
   1  -6   4   27.84    1.14
  -1  -6   4   28.20    1.27
  -1  -6   4   24.93    1.09
   1  -6   4   26.59    1.22
   1  -6   4   30.56    1.19
  -1  -6   4   29.05    1.27
   1  -6   4   26.61    1.32
  -1  -6   4   29.12    1.29
  -1  -6   4   27.87    1.14
  -1  -6   5   80.06    2.48
   1  -6   5   84.66    2.59
   1  -6   5   83.30    2.47
  -1  -6   5   83.20    2.50
   1  -6   5   85.11    2.54
  -1  -6   5   84.06    2.56
   1  -6   5   90.03    3.86
  -1  -6   5   82.39    3.71
   1  -6   5   84.65    2.52
  -1  -6   5   82.05    2.50
  -1  -6   5   79.65    3.53
   1  -6   5   78.35    2.32
  -1  -6   5   80.08    2.35
  -1  -6  -5   83.19    2.40
   1  -6  -5   83.50    2.40
  -1  -6   5   86.49    2.61
   1  -6   5   81.66    2.33
  -1   6   5   84.66    2.52
  -1  -6   5   85.34    2.37
   1  -6   5   81.67    2.43
  -1  -6   5   78.58    2.38
  -1  -6   5   83.45    2.47
   1  -6   5   83.68    2.50
  -1   6   5   85.48    2.48
   1  -6   5   83.26    2.53
  -1  -6   5   80.56    2.46
  -1  -6   5   82.60    2.44
   1  -6   5   88.89    2.53
   1  -6   5   79.38    2.42
  -1  -6   5   84.56    2.48
   1  -6   6   22.51    0.91
  -1  -6   6   20.21    0.95
   1  -6   6   22.75    1.12
   1  -6   6   23.79    1.11
  -1  -6   6   22.20    1.09
  -1  -6   6   22.90    1.30
   1  -6   6   22.22    1.19
   1  -6   6   23.18    1.13
  -1  -6   6   23.24    1.11
   1  -6  -6   24.09    0.98
  -1  -6  -6   24.19    0.98
   1  -6   6   23.18    0.94
  -1  -6   6   21.43    0.99
  -1   6   6   23.36    1.10
   1  -6   6   19.54    1.38
   1  -6   6   20.64    0.94
  -1  -6   6   21.66    1.02
   1  -6   6   22.56    1.05
  -1   6   6   23.11    1.03
  -1  -6   6   21.83    1.12
  -1  -6   6   21.33    1.01
   1  -6   6   23.00    1.11
   1  -6   6   22.94    1.06
  -1  -6   6   24.97    1.18
   1  -6   7    0.18    0.54
  -1  -6   7    0.18    0.47
  -1   6   7    0.18    0.51
   1  -6   7    0.62    0.65
   1  -6   7    0.41    0.51
  -1  -6   7   -0.12    0.53
   1   6   7    0.24    0.57
  -1  -6   7    0.34    0.59
  -1  -6   7    0.55    1.02
   1   6   7    0.23    0.53
   1  -6   7    0.19    0.65
  -1  -6   7    0.66    0.61
  -1  -6  -7    0.62    0.49
   1  -6  -7    0.76    0.48
  -1  -6   7    0.15    0.78
  -1  -6   7    0.74    0.82
  -1   6   7    0.81    0.69
  -1   6   8   13.19    0.80
  -1  -6  -8   15.63    0.66
   1  -6  -8   14.21    0.63
   1   6   8   14.07    0.68
  -1   6   8   15.23    0.69
  -1   6   8   14.18    0.65
   1   6   8   15.27    0.68
  -1  -6   8   13.82    0.71
   1  -6   8   14.23    0.68
   1  -6  -9  165.67    3.91
  -1  -6  -9  167.35    3.92
   1  -6  -9  147.83    3.86
  -1  -6  -9  161.85    3.88
   1  -6   9  169.95    3.90
  -1   6   9  144.18    3.91
   1   6   9  151.25    3.93
  -1   6   9  160.04    3.95
  -1  -7   0    8.22    0.71
   1  -7   0    8.58    0.71
   1  -7   0    8.18    0.62
   1  -7   0    8.13    0.51
  -1  -7   0    7.89    0.48
  -1  -7   0    6.89    1.11
  -1  -7   0    6.65    0.97
   1  -7   0    6.27    1.02
  -1  -7   0    7.56    0.48
  -1  -7   0    8.24    0.58
   1  -7   0    8.29    0.58
  -1  -7  -1   43.75    1.47
   1  -7  -1   41.23    1.44
   1  -7   1   42.16    1.38
  -1  -7   1   43.70    1.40
   1  -7   1   43.98    1.40
  -1  -7   1   41.33    2.09
  -1  -7  -1   44.29    2.10
   1  -7   1   37.23    2.14
  -1  -7   1   36.91    2.04
   1  -7  -1   34.90    1.90
  -1  -7  -1   39.73    1.24
   1  -7  -1   40.79    1.27
   1  -7   1   40.34    1.38
  -1  -7   1   42.64    1.40
   1  -7  -1   39.51    1.30
  -1  -7  -1   37.71    1.26
  -1  -7   2   -0.03    0.57
   1  -7   2    0.52    0.60
   1  -7   2    0.60    0.55
  -1  -7  -2   -0.58    0.99
  -1  -7   2    0.12    0.94
   1  -7  -2    0.16    0.44
  -1  -7  -2    0.46    0.42
   1  -7   2   -0.11    0.45
   1  -7  -2   -0.09    0.40
  -1  -7  -2    0.54    0.37
  -1  -7   2   -0.07    0.96
   1  -7   2   -0.88    1.06
  -1  -7   2    0.23    0.75
   1  -7   2    0.22    0.54
  -1  -7   2    0.43    0.51
  -1  -7  -2    0.38    0.55
   1  -7   2    0.35    0.59
   1  -7  -2    0.70    0.55
  -1  -7   2    0.26    0.58
  -1   7   2    0.40    0.43
   1   7   2    0.19    0.46
  -1  -7   3  142.44    3.93
   1  -7   3  139.12    5.14
  -1  -7   3  141.50    5.13
  -1  -7  -3  158.58    4.74
  -1  -7   3  147.76    5.06
  -1  -7   3  144.44    3.95
   1  -7   3  143.65    3.95
   1  -7   3  143.07    3.96
  -1  -7   3  145.97    3.92
   1  -7  -3  136.73    3.85
  -1  -7  -3  141.51    3.88
   1  -7   3  148.78    3.95
  -1  -7  -3  141.06    3.83
   1  -7  -3  141.84    3.84
  -1   7   3  135.87    3.94
   1  -7   3  144.60    3.92
  -1  -7   3  141.40    3.89
   1   7   3  144.51    3.91
  -1   7   3  150.16    3.90
  -1  -7   3  131.34    3.86
   1  -7   3  133.92    3.88
  -1  -7   3  145.06    3.92
   1  -7   3  132.32    3.88
  -1  -7   4  943.68   26.16
   1  -7   4  984.40   26.31
  -1  -7   4  997.73   24.74
   1  -7   4 1011.26   24.74
  -1  -7  -4  983.56   24.63
   1   7   4  992.26   24.76
  -1   7   4  996.73   24.75
   1  -7   4  959.54   24.69
  -1  -7   4  921.45   24.65
  -1   7   4 1012.62   24.71
  -1  -7  -4 1066.95   25.55
  -1  -7   4  965.67   26.04
   1  -7   4 1002.36   24.77
  -1  -7   4 1015.64   24.69
  -1  -7   4  952.93   24.68
   1  -7   4  987.74   24.72
   1  -7   4  912.20   24.69
  -1  -7   4  890.92   24.65
   1  -7   5   77.20    2.27
   1  -7   5   83.38    2.54
   1  -7  -5   86.72    2.40
  -1   7   5   82.81    2.50
   1   7   5   82.58    2.50
  -1  -7   5   87.42    2.61
   1  -7   5   78.11    2.40
  -1  -7   5   75.36    2.35
   1  -7   5   79.30    2.46
  -1  -7   5   87.65    2.58
  -1  -7   5   85.42    2.47
  -1  -7   5   77.69    3.54
  -1  -7  -5   88.06    3.18
  -1  -7   5   76.68    2.39
   1  -7   5   79.75    2.44
  -1  -7   5   82.45    2.44
   1  -7   5   83.16    2.47
  -1   7   5   85.38    2.45
   1   7   5   89.84    2.48
   1  -7   5   77.45    3.63
  -1   7   6  498.56   12.89
  -1  -7  -6  526.16   12.80
   1  -7  -6  485.00   12.78
  -1   7   6  486.70   12.84
   1  -7   6  516.39   12.87
  -1  -7   6  461.24   12.81
   1   7   6  522.73   12.87
   1  -7   6  526.29   12.94
  -1  -7   6  466.38   12.85
   1  -7   6  516.30   12.89
  -1  -7   6  499.66   12.88
   1  -7   6  523.71   12.90
   1  -7   6  494.48   12.85
   1  -7   7  207.12    5.29
  -1  -7  -7  204.77    5.19
   1  -7  -7  204.21    5.19
   1  -7   7  207.00    5.30
  -1   7   7  192.67    5.23
   1  -7   7  200.57    5.24
  -1  -7   7  200.78    5.24
  -1   7   7  195.29    5.23
   1  -7   7  194.36    5.21
  -1   7   8   68.41    2.03
   1  -7  -8   77.68    2.00
  -1  -7  -8   74.98    1.99
  -1  -7  -8   76.82    1.98
   1  -7  -8   72.82    1.97
  -1   7   8   68.94    1.99
   1   7   8   70.98    1.99
  -1   7   8   68.78    1.98
   1   7   8   68.99    1.98
   1  -7  -9   30.85    0.73
  -1  -7  -9   29.40    0.73
   1  -7  -9   29.03    0.73
   1  -8   0    0.79    0.45
  -1  -8   0    0.11    0.39
   1  -8   0    0.09    0.57
  -1  -8   0    1.33    1.00
   1  -8   0    0.44    0.55
  -1  -8   0    0.50    0.68
  -1  -8   0    0.14    0.59
   1  -8   0   -0.18    0.69
  -1  -8   1   66.87    3.01
  -1  -8  -1   69.02    2.91
   1  -8  -1   71.06    2.06
  -1  -8  -1   69.96    2.03
  -1  -8   1   70.02    2.15
   1  -8   1   68.52    2.15
   1  -8   1   75.56    2.22
   1  -8  -1   77.46    2.20
   1  -8  -1   73.42    2.24
  -1  -8  -1   72.86    2.24
  -1  -8   1   73.30    2.19
   1  -8   1   73.73    2.19
  -1  -8  -1   66.64    2.04
  -1  -8  -2  101.49    2.85
   1  -8   2  106.44    2.90
   1  -8  -2   97.52    2.81
  -1  -8   2   99.46    2.86
   1  -8   2   97.93    2.83
  -1  -8  -2   95.56    3.56
  -1  -8   2   91.46    3.76
   1  -8   2  105.43    2.85
  -1  -8   2   98.21    2.82
  -1  -8  -2   98.22    2.70
   1  -8  -2   96.19    2.71
  -1   8   2   89.60    2.79
   1  -8   2   83.72    3.78
  -1  -8   2   76.35    3.60
  -1   8   2   92.76    2.68
   1   8   2  100.16    2.73
  -1  -8   2   95.73    2.81
   1  -8   2  101.00    2.83
   1  -8  -2   93.65    2.66
  -1  -8  -2   98.33    2.66
   1  -8   2   80.25    2.69
  -1  -8  -3   36.59    1.20
   1  -8  -3   39.28    1.24
  -1  -8   3   35.89    2.22
   1  -8   3   32.10    2.26
   1  -8  -3   39.46    1.34
  -1  -8  -3   36.95    1.33
  -1  -8   3   41.46    1.41
   1  -8   3   36.87    1.44
  -1  -8   3   39.68    2.34
  -1  -8  -3   35.77    1.96
  -1  -8   3   41.06    1.46
   1  -8   3   36.33    1.45
  -1  -8  -3   35.79    1.26
   1  -8  -3   41.72    1.32
  -1   8   3   42.04    1.44
   1   8   3   35.34    1.43
   1  -8   3   36.92    1.38
   1  -8  -3   38.34    1.22
  -1  -8   3   40.62    1.35
   1   8   3   35.31    1.31
  -1   8   3   43.00    1.32
   1  -8   3   31.68    1.24
   1  -8   3   30.49    1.26
   1  -8  -4  358.75    9.03
  -1  -8  -4  356.85    9.01
  -1   8   4  347.62    9.11
   1   8   4  354.97    9.14
   1  -8   4  342.73    9.06
  -1  -8   4  326.77    9.01
   1  -8   4  325.17    9.02
  -1  -8   4  337.48    9.01
  -1  -8  -4  321.48    8.97
  -1  -8   4  366.28    9.13
   1  -8   4  371.51    9.14
   1  -8   4  369.30    9.17
  -1   8   4  363.20    9.06
  -1  -8   4  331.50    9.04
   1   8   4  362.84    9.07
   1  -8  -4  355.39    8.96
  -1  -8  -4  358.01    8.94
  -1  -8  -5   19.26    0.86
  -1   8   5   19.09    0.95
   1   8   5   19.43    0.96
   1  -8   5   17.41    0.84
   1  -8  -5   19.23    0.81
   1  -8   5   18.41    0.88
   1  -8   5   20.91    1.04
   1  -8  -5   19.05    0.80
  -1  -8   5   17.47    0.86
   1   8   5   19.98    0.91
  -1   8   5   19.92    0.89
   1  -8   5   19.30    0.91
   1   8   6   51.53    1.64
  -1   8   6   50.91    1.63
   1  -8  -6   50.75    1.53
   1  -8  -6   52.83    1.50
   1  -8   6   51.80    1.67
  -1  -8   6   49.40    1.65
   1  -8   6   52.13    1.66
   1  -8  -6   51.35    1.55
  -1   8   6   49.44    1.60
  -1   8   6   52.33    1.57
   1   8   6   49.54    1.57
   1  -8   6   47.56    1.55
  -1   8   7    3.29    0.48
   1  -8  -7    3.21    0.36
  -1  -8  -7    2.95    0.35
   1  -8  -7    3.09    0.40
  -1  -8  -7    2.63    0.39
   1   8   7    3.31    0.40
  -1   8   7    3.30    0.41
  -1  -8  -7    3.37    0.35
  -1  -8  -8    0.36    0.19
   1   8   8    0.22    0.18
  -1   8   8    0.18    0.24
  -1   8   8    0.76    0.20
   1   8   8    0.54    0.20
  -1  -8  -8    0.82    0.20
   1  -9   0    3.71    0.75
   1  -9   0    3.49    0.64
  -1  -9   0    4.24    0.78
  -1  -9   0    3.34    0.65
   1  -9   0    4.22    0.69
   1  -9   1  130.93    3.78
  -1  -9   1  136.39    3.79
   1  -9  -1  147.75    3.87
   1  -9   1  145.55    3.91
   1  -9  -1  142.01    3.85
   1  -9  -1  146.46    3.92
  -1  -9  -1  146.34    3.87
  -1  -9  -1  146.20    3.92
  -1  -9   1  144.01    3.89
   1  -9   1  139.66    3.87
   1  -9  -2   60.71    1.82
  -1  -9   2   63.16    1.98
  -1  -9  -2   57.77    1.79
  -1  -9   2   63.55    1.94
   1  -9   2   60.37    1.94
   1  -9  -2   63.55    1.94
   1  -9   2   66.55    2.03
   1  -9   2   63.92    1.97
  -1  -9   2   62.79    1.94
  -1   9   2   54.37    1.88
   1   9   2   58.68    1.94
  -1  -9   2   63.89    2.00
  -1  -9  -2   66.47    1.95
   1  -9  -2   65.95    1.93
  -1   9   2   58.98    1.84
  -1  -9  -2   62.03    1.96
   1  -9  -2   65.55    1.97
  -1   9   3    0.60    0.54
   1   9   3    0.43    0.59
   1  -9   3    1.03    0.56
  -1  -9   3    0.22    0.50
  -1  -9  -3    0.06    0.40
   1  -9  -3   -0.07    0.45
   1  -9   3   -0.32    0.73
  -1  -9   3   -0.08    0.70
   1  -9  -3    0.04    0.56
   1  -9   3    0.07    0.65
  -1   9   3    0.39    0.37
   1   9   3    0.07    0.39
  -1   9   3    0.32    0.47
  -1  -9  -3    0.30    0.50
  -1  -9  -4    3.21    0.51
   1   9   4    2.84    0.58
  -1   9   4    2.63    0.55
   1  -9   4    3.14    0.51
  -1   9   4    3.72    0.52
   1  -9   4    2.90    0.68
   1   9   4    3.53    0.45
  -1   9   4    2.71    0.43
  -1  -9   4    2.81    0.73
   1  -9   4    3.50    0.75
   1  -9   4    3.28    0.55
   1  -9  -4    3.46    0.45
  -1  -9  -4    3.39    0.43
   1  -9  -5   48.20    1.33
  -1  -9  -5   42.06    1.28
  -1   9   5   46.21    1.40
   1   9   5   42.03    1.38
   1  -9   5   43.36    1.45
   1  -9   5   42.41    1.46
  -1  -9   5   50.09    1.49
  -1  -9  -5   42.62    1.35
  -1   9   5   40.94    1.40
   1   9   5   40.96    1.41
   1   9   5   40.02    1.32
  -1   9   5   46.55    1.35
  -1  -9  -6   22.01    0.71
   1  -9  -6   21.26    0.72
   1   9   6   21.14    0.73
  -1   9   6   20.91    0.73
   1  -9   6   21.56    0.83
  -1   9   6   19.70    0.83
   1   9   6   20.51    0.76
  -1   9   6   21.81    0.76
  -1   9   7    4.73    0.31
   1  -9  -7    5.33    0.27
  -1   9   7    5.44    0.28
   1   9   7    5.55    0.29
   1 -10   0    0.40    0.57
  -1 -10   0   -0.09    0.56
   1 -10   0   -0.63    0.53
   1  10   1   -0.01    0.41
  -1 -10  -1    0.10    0.53
   1 -10  -1    0.02    0.50
   1 -10   1   -0.82    0.56
  -1 -10   1   -0.12    0.50
   1 -10   1   -0.15    0.58
   1 -10  -1    0.25    0.55
  -1  10   2    0.29    0.37
   1  10   2    0.09    0.42
   1 -10   2    0.37    0.59
   1 -10  -2    0.64    0.53
   1 -10  -2    0.70    0.49
  -1 -10  -2   -0.03    0.49
   1 -10   2    0.49    0.51
  -1 -10   2    0.29    0.48
   1 -10  -3   10.53    0.63
   1 -10   3   11.79    0.73
  -1 -10  -3   11.14    0.64
   1  10   3   10.02    0.49
   1 -10  -3   10.65    0.61
  -1  10   3    9.65    0.47
  -1 -10   3   10.70    0.66
  -1  10   3    9.06    0.53
   1  10   3    9.74    0.58
  -1  10   4   19.59    0.68
   1  10   4   19.19    0.69
  -1 -10  -4   21.59    0.76
   1 -10  -4   18.60    0.73
   1  10   4   17.42    0.75
   1 -10  -4   22.39    0.78
   1 -10   4   21.50    0.85
   1 -10  -5    6.00    0.36
   1 -10   5    5.61    0.40
  -1  10   5    4.53    0.29
   1 -10  -5    4.14    0.29
  -1 -10  -5    4.78    0.35
   1  10   5    4.62    0.31
  -1  10   5    4.00    0.42
   1 -11   0    3.18    0.44
   1 -11   0    3.06    0.41
  -1 -11   0    2.65    0.38
   1 -11   1   10.45    0.58
   1 -11  -1   11.24    0.57
  -1 -11  -1   11.38    0.54
   1 -11   1   10.83    0.54
  -1 -11  -2    0.78    0.32
   1 -11  -2    0.91    0.35
   1 -11   2    1.41    0.38
   1 -11  -2    1.00    0.36
   1 -11  -3   22.38    0.69
   1 -11   3   21.46    0.71
  -1 -11  -3   19.70    0.66
   1 -11  -3   22.26    0.70
   2   0   0  881.56   21.89
  -2   0   0  859.62   21.89
   2   0   1    0.07    0.23
   2   0   2 7444.97  186.66
  -2   0   3    0.24    0.56
   2   0   3    0.40    0.60
   2   0   3    0.72    0.58
  -2   0   4  436.24   11.23
   2   0   4  404.41   11.21
  -2   0   5    0.26    0.35
   2   0   5   -0.19    0.38
   2   0   5   -0.46    0.83
  -2   0   5    0.12    0.77
   2   0   6   50.52    1.43
  -2   0   6   37.41    1.32
  -2   0   6   38.25    1.35
   2   0   6   48.65    1.41
   2   0   6   48.00    2.24
  -2   0   6   42.22    2.02
   2   0   7    0.39    0.59
  -2   0   7   -0.31    0.52
  -2   0   7    0.11    0.40
  -2   0   7   -0.01    0.40
   2   0   7   -0.61    0.94
  -2   0   7   -0.10    0.49
  -2   0   7    0.52    0.43
   2   0   7   -0.03    0.46
  -2   0   7   -0.21    0.52
   2   0   7    0.13    0.53
  -2   0   8   54.62    1.73
  -2   0   8   50.52    1.64
  -2   0   8   57.20    1.78
  -2   0   8   55.49    1.71
   2   0   8   61.04    2.66
  -2   0   8   57.49    1.80
   2   0   8   59.77    1.82
  -2   0   8   57.00    1.79
  -2   0   8   59.05    1.74
   2   0   8   60.13    1.79
   2   0   8   58.49    1.80
  -2   0   9   -0.03    0.41
  -2   0   9   -0.04    0.52
   2   0   9    0.25    0.57
  -2   0   9   -0.01    0.55
  -2   0   9   -0.10    0.58
   2   0   9   -0.31    0.49
  -2   0   9   -0.28    0.44
  -2   0   9    0.18    0.48
   2   0   9    0.18    0.47
   2   0  10   51.23    1.52
   2   0  10   52.98    1.52
  -2   0  10   52.47    1.53
  -2   0  10   51.72    1.50
   2   0  10   48.16    1.49
   2   0  10   52.02    1.49
  -2   0  10   47.79    1.43
  -2   0  11    0.14    0.25
   2   0  11    0.13    0.24
   2   0  11    0.11    0.18
  -2   0  11   -0.31    0.31
   2   0  11    0.39    0.30
  -2  -1   0    0.14    0.24
   2  -1   1 2185.75   54.78
  -2  -1   1 2230.00   54.78
   2   1   1 2244.90   54.76
   2  -1   1 2162.51   54.76
   2  -1   1 2207.96   54.75
   2   1  -1 2170.89   54.64
  -2   1  -1 2145.14   54.66
  -2  -1   1 2119.21   54.87
  -2  -1   1 2205.22   54.72
  -2   1   2  299.37    7.28
  -2  -1   2  272.12    7.26
   2  -1   2  275.02    7.35
   2  -1   2  274.59    7.31
   2   1   2  280.94    7.29
  -2  -1   2  277.00    7.34
   2  -1   2  277.35    7.32
   2  -1   2  269.26    7.14
   2  -1   3 1099.50   28.15
  -2  -1   3 1053.91   28.09
   2   1   3 1127.48   28.13
  -2   1   3 1117.02   28.10
   2  -1   3 1122.13   28.19
   2  -1   4  174.26    4.98
   2   1   4  169.04    4.37
   2   1   4  176.93    4.96
  -2  -1   4  165.04    4.38
   2  -1   4  160.80    4.36
  -2   1   4  167.21    4.39
  -2   1   4  187.67    4.94
  -2  -1   4  175.34    4.92
   2  -1   4  186.78    5.09
   2   1   5  478.62   12.04
   2  -1   5  482.71   12.79
  -2   1   5  473.09   12.06
  -2   1   5  507.55   12.71
  -2  -1   5  467.51   12.05
  -2  -1   5  480.52   12.69
   2   1   5  488.17   12.75
   2  -1   5  459.20   12.03
  -2   1   6  214.32    5.54
   2  -1   6  209.33    5.61
   2   1   6  214.38    5.56
   2  -1   6  207.97    5.58
  -2  -1   6  208.27    5.54
   2   1   6  210.29    5.57
  -2   1   6  218.97    5.54
  -2  -1   6  207.42    5.56
   2  -1   6  210.62    5.58
  -2  -1   6  210.97    5.56
   2  -1   6  220.83    6.48
  -2   1   6  228.22    6.35
   2  -1   6  209.45    5.54
   2   1   6  229.21    6.47
  -2  -1   6  210.45    6.30
   2   1   6  211.65    5.54
  -2   1   6  213.22    5.56
   2   1   6  213.81    5.61
  -2  -1   6  204.92    5.55
   2  -1   6  203.11    5.55
  -2   1   6  221.44    5.62
   2  -1   7   10.98    0.63
  -2   1   7   11.77    0.73
   2  -1   7   11.63    0.71
  -2  -1   7   11.76    0.68
  -2  -1   7   11.19    0.65
  -2   1   7   12.68    0.76
   2   1   7   12.91    0.77
  -2   1   7   11.25    0.67
  -2  -1   7   12.08    0.71
  -2  -1   7   12.80    0.73
   2   1   7   12.95    0.78
   2  -1   7   11.97    0.79
   2   1   7   11.38    1.26
  -2   1   7   12.78    0.73
   2  -1   7   14.01    1.34
  -2  -1   7   11.43    0.62
   2   1   7   11.99    0.67
  -2   1   7   12.22    0.64
  -2  -1   7   11.35    0.70
  -2  -1   7   11.70    0.66
  -2   1   7   13.16    0.65
   2  -1   7   13.18    0.71
   2   1   7   12.75    0.68
   2  -1   7   10.71    0.70
  -2  -1   8   74.96    2.23
  -2   1   8   77.91    2.19
   2   1   8   83.33    2.24
   2  -1   8   82.48    2.26
  -2  -1   8   72.52    2.18
   2  -1   8   78.42    2.24
  -2   1   8   78.54    2.27
   2   1   8   82.07    2.29
   2   1   8   78.80    2.23
   2  -1   8   74.37    2.22
  -2  -1   8   67.44    2.14
  -2   1   8   74.13    2.26
  -2  -1   8   72.30    2.24
   2  -1   8   76.33    2.21
  -2  -1   8   71.74    2.18
  -2  -1   8   65.24    2.12
  -2   1   8   74.90    2.23
   2   1   8   80.73    2.27
   2  -1   8   79.42    3.19
   2   1   8   79.50    3.14
   2  -1   8   78.02    2.28
  -2  -1   8   71.08    2.22
  -2  -1   8   68.75    2.16
  -2  -1   9   44.73    1.38
  -2   1   9   42.97    1.29
  -2  -1   9   44.01    1.34
   2  -1   9   36.15    1.35
   2   1   9   41.06    1.42
  -2   1   9   49.33    1.47
   2  -1   9   38.58    1.38
   2   1   9   41.39    1.39
  -2  -1   9   47.37    1.45
   2  -1   9   38.92    1.40
   2   1   9   37.23    1.42
  -2  -1   9   45.23    1.40
   2  -1   9   38.70    1.36
  -2   1   9   45.74    1.41
  -2   1   9   47.14    1.45
  -2  -1   9   49.44    1.46
  -2   1   9   46.00    1.44
   2   1  10    0.33    0.46
  -2  -1  10    1.07    0.42
   2  -1  10   -0.19    0.38
  -2   1  10    0.34    0.40
   2   1  10   -0.08    0.32
   2  -1  10   -0.14    0.40
  -2  -1  10    1.30    0.40
  -2  -1  10    1.34    0.51
   2   1  10    0.36    0.46
   2  -1  10    0.06    0.48
  -2   1  10    0.19    0.48
   2   1  10    0.05    0.37
   2  -1  10   -0.05    0.38
  -2   1  11   22.05    0.69
   2  -1  11   22.00    0.69
   2  -1  11   23.62    0.73
  -2   1  11   25.47    0.74
  -2  -1  11   24.69    0.74
   2   1  11   23.82    0.73
  -2   1  11   24.18    0.71
   2  -1  11   23.08    0.69
   2  -2   0  930.38   20.24
  -2  -2   0  819.72   20.24
  -2  -2   1 3471.58   87.31
   2  -2   1 3479.64   87.20
  -2  -2   1 3556.36   87.21
   2   2   1 3455.57   87.13
   2  -2   1 3427.64   87.14
  -2  -2   2 2598.54   66.07
  -2  -2   2 2639.47   66.44
   2  -2   2 2709.32   66.38
   2  -2   2 2634.27   66.32
  -2  -2   2 2642.90   66.32
   2   2   2 2652.55   66.23
   2  -2   2 2608.38   66.24
   2  -2   3    2.80    0.38
  -2  -2   3    2.93    0.81
   2  -2   3    2.53    0.67
  -2   2   3    2.52    0.55
   2   2   3    2.58    0.64
   2  -2   3    2.54    0.82
  -2  -2   3    2.89    0.58
   2  -2   3    2.37    0.78
   2  -2   4  145.16    4.15
  -2  -2   4  173.56    4.95
   2  -2   4  170.03    4.87
   2  -2   4  148.86    4.07
  -2   2   4  162.44    4.11
   2   2   4  157.76    4.08
   2  -2   4  172.38    4.72
  -2   2   4  174.55    4.61
  -2  -2   4  156.21    4.57
  -2  -2   4  155.29    4.11
   2   2   4  174.83    4.69
   2  -2   5  598.05   15.18
  -2  -2   5  546.96   14.20
  -2   2   5  560.17   14.20
   2  -2   5  534.54   14.16
   2   2   5  571.70   14.18
  -2   2   5  590.86   14.83
   2   2   5  591.14   14.91
   2  -2   5  585.20   14.96
  -2  -2   5  546.84   14.80
   2  -2   6  295.31    7.83
  -2  -2   6  284.28    7.81
  -2  -2   6  280.24    7.78
  -2   2   6  319.21    7.89
   2   2   6  320.61    7.90
   2  -2   6  300.41    7.84
  -2  -2   6  289.02    7.79
  -2   2   6  283.23    7.77
  -2   2   6  296.82    7.82
   2  -2   6  297.28    7.80
  -2  -2   6  296.83    7.80
  -2  -2   6  287.04    7.77
   2   2   6  320.09    7.82
  -2  -2   6  286.71    7.76
  -2   2   6  318.97    7.78
   2  -2   6  294.83    7.78
   2  -2   6  313.15    7.83
  -2  -2   6  284.13    7.76
  -2   2   6  313.50    7.80
  -2  -2   6  308.28    7.80
   2   2   6  313.51    7.79
   2  -2   6  325.13    8.78
   2  -2   6  300.65    7.78
   2   2   6  331.85    8.72
   2  -2   6  305.93    7.87
   2   2   6  329.15    7.81
   2  -2   7  196.34    5.34
  -2  -2   7  194.23    5.34
  -2  -2   7  187.02    5.29
   2  -2   7  198.95    5.32
  -2  -2   7  198.37    5.30
   2   2   7  216.83    5.35
  -2  -2   7  200.57    5.32
   2  -2   7  209.23    5.36
  -2   2   7  219.69    5.31
  -2  -2   7  188.43    5.29
   2  -2   7  191.62    5.26
   2  -2   7  194.76    5.29
  -2   2   7  215.06    5.43
   2   2   7  207.29    5.42
  -2   2   7  199.33    5.34
   2   2   7  185.57    5.28
   2  -2   7  195.32    5.35
  -2   2   7  189.43    5.28
   2  -2   7  205.42    5.36
  -2   2   7  186.73    5.26
  -2  -2   7  193.49    5.29
   2   2   7  225.50    5.35
   2   2   7  215.24    5.33
  -2  -2   7  207.80    5.34
  -2   2   7  211.54    5.35
   2  -2   7  209.00    5.33
   2   2   7  228.08    6.36
   2  -2   7  214.94    6.35
   2  -2   8   80.80    2.39
  -2  -2   8   75.82    2.36
   2   2   8   90.74    2.40
   2  -2   8   83.05    2.41
  -2  -2   8   88.23    2.42
  -2  -2   8   85.18    2.38
   2  -2   8   85.82    2.42
  -2   2   8   96.20    2.38
  -2  -2   8   79.26    2.37
   2  -2   8   82.62    2.36
  -2   2   8   91.38    2.50
   2   2   8   88.23    2.49
   2   2   8   72.38    2.28
  -2   2   8   76.02    2.31
  -2  -2   8   83.27    2.39
   2   2   8   83.49    2.49
  -2   2   8   85.47    2.47
  -2  -2   8   79.06    2.26
   2  -2   8   78.39    3.19
  -2  -2   8   88.53    2.43
  -2   2   8   86.44    2.42
   2   2   8   88.90    3.23
   2  -2   8   79.01    2.40
  -2  -2   8   78.75    2.34
  -2  -2   9   10.38    0.66
   2  -2   9   10.83    0.62
  -2  -2   9    9.96    0.55
   2  -2   9   10.87    0.63
   2  -2   9    9.78    0.63
   2   2   9   11.12    0.75
  -2   2   9   10.49    0.69
  -2  -2   9   10.73    0.68
  -2   2   9   10.99    0.71
  -2   2   9   11.22    0.74
   2   2   9   11.26    0.72
   2  -2   9    9.45    0.61
   2  -2   9   11.38    0.73
   2   2   9   11.83    0.62
  -2  -2   9   10.62    0.74
   2   2  10   24.55    0.87
  -2   2  10   24.94    0.84
   2  -2  10   23.99    0.82
  -2  -2  10   23.36    0.86
  -2   2  10   25.56    0.87
   2   2  10   25.22    0.90
   2  -2  10   22.76    0.89
   2   2  10   25.26    0.89
  -2  -2  10   23.71    0.89
  -2   2  10   26.06    0.89
  -2  -2  10   23.62    0.84
   2  -2  10   23.73    0.86
   2  -2  10   23.35    0.82
  -2   2  11   10.33    0.37
   2   2  11   10.62    0.39
   2   2  11   10.37    0.40
   2  -2  11   10.20    0.43
  -2  -2  11   10.86    0.44
  -2   2  11   10.71    0.41
   2  -2  11    9.08    0.38
  -2  -3   0    0.05    0.46
  -2  -3   0    0.09    0.49
   2  -3   0    0.36    0.50
  -2  -3   1  355.58    9.14
   2   3   1  336.36    8.81
   2  -3   1  325.10    8.81
   2  -3   1  367.63    9.02
  -2  -3   1  385.56    9.05
  -2  -3   2  199.18    5.31
  -2  -3   2  219.49    5.85
   2  -3   2  203.10    5.48
   2   3   2  208.31    5.48
  -2  -3   2  211.30    5.66
   2  -3   2  206.93    5.66
  -2  -3   3  470.78   12.30
   2  -3   3  484.83   12.26
   2  -3   3  437.44   11.89
   2   3   3  455.44   11.92
   2  -3   3  447.49   12.11
  -2  -3   3  450.87   12.11
   2  -3   4   17.27    1.35
  -2   3   4   16.59    0.62
   2   3   4   18.13    1.08
   2  -3   4   17.59    1.07
   2   3   4   16.45    0.61
   2  -3   4   15.24    0.60
  -2  -3   4   17.42    0.62
   2  -3   4   17.54    1.39
  -2  -3   4   17.92    1.31
   2  -3   5    3.42    1.01
   2  -3   5    4.96    0.82
   2   3   5    5.18    0.81
  -2   3   5    3.67    0.39
  -2  -3   5    4.06    0.39
   2  -3   5    3.49    0.41
   2   3   5    3.87    0.43
  -2  -3   6   -0.27    0.54
   2  -3   6   -0.15    0.70
  -2  -3   6    0.34    0.43
   2  -3   6    0.54    0.50
   2  -3   6    0.21    0.95
  -2  -3   6   -0.31    0.47
  -2  -3   6    0.08    0.42
   2  -3   6    0.55    0.50
   2  -3   6    0.43    0.53
  -2  -3   6    0.25    0.50
   2  -3   6    0.15    0.71
   2   3   6   -0.19    0.73
   2  -3   6    0.51    0.49
  -2  -3   6    0.38    0.40
   2  -3   6    0.42    0.37
  -2   3   6    0.21    0.33
   2   3   6    0.36    0.35
  -2  -3   6    0.64    0.34
  -2   3   6    0.37    0.50
   2   3   6    0.65    0.45
  -2  -3   6    0.57    0.41
   2  -3   6    0.18    0.36
   2  -3   6    0.44    0.40
   2  -3   6    0.30    0.63
  -2  -3   6    0.64    0.52
  -2   3   6   -0.58    0.57
  -2  -3   6    0.33    0.48
   2  -3   6    0.68    0.49
   2   3   6    0.32    0.57
   2   3   6    0.44    0.46
  -2  -3   6    0.40    0.39
   2  -3   6    0.34    0.47
  -2   3   6    0.17    0.40
   2   3   6    0.80    0.45
  -2   3   6    0.11    0.44
  -2   3   6    0.91    0.43
   2   3   7  356.70    9.35
  -2  -3   7  329.68    8.43
   2   3   7  360.17    8.44
  -2   3   7  348.35    8.44
   2  -3   7  328.27    9.31
   2  -3   7  350.30    8.43
  -2  -3   7  306.48    8.41
   2  -3  -7  307.87    8.35
   2  -3   7  311.98    8.41
   2   3   7  335.71    8.50
  -2  -3   7  314.85    8.38
  -2  -3   7  317.68    8.43
   2  -3   7  321.86    8.38
   2  -3   7  309.35    8.42
  -2   3   7  345.97    8.56
   2   3   7  333.03    8.56
   2  -3   7  336.01    8.53
  -2  -3   7  315.83    8.46
   2  -3   7  304.91    8.45
   2  -3   7  309.59    8.36
  -2  -3   7  328.77    8.52
  -2   3   7  319.06    8.44
  -2  -3   7  318.92    8.43
  -2   3   7  316.51    8.44
   2   3   7  311.08    8.45
   2  -3   7  315.25    8.49
  -2  -3   7  317.55    8.44
  -2   3   7  324.44    8.47
   2  -3   7  325.45    8.42
   2  -3   7  321.34    8.42
  -2   3   7  375.66    8.42
   2   3   7  352.79    8.44
  -2  -3   7  328.95    8.42
  -2  -3   7  322.62    8.40
  -2   3   8    0.59    0.52
  -2  -3   8    0.07    0.51
   2  -3   8    0.60    0.59
  -2  -3   8    0.15    0.70
   2  -3   8    0.07    0.48
  -2  -3   8    0.01    0.37
   2  -3   8    0.20    0.43
   2  -3  -8    0.11    0.33
  -2  -3   8    0.43    0.49
   2  -3   8    0.69    0.44
  -2  -3   8    0.27    0.68
   2  -3   8    0.11    0.76
  -2  -3   8    0.16    0.60
   2   3   8    0.25    0.61
  -2   3   8    0.52    0.63
   2  -3   8    0.47    0.61
   2  -3   8    0.91    0.54
  -2  -3   8    0.57    0.42
  -2  -3   8    0.52    0.54
  -2   3   8    0.19    0.37
  -2   3   8    0.58    0.42
   2   3   8    0.71    0.43
  -2   3   8    0.09    0.44
   2  -3   8    1.12    0.44
   2   3   8    1.37    0.42
  -2  -3   9    2.84    0.51
   2  -3   9    2.52    0.45
  -2   3   9    2.63    0.54
   2   3   9    2.78    0.58
   2   3   9    2.90    0.57
  -2   3   9    2.46    0.56
  -2  -3   9    3.32    0.65
   2  -3   9    3.59    0.64
   2  -3  -9    1.88    0.34
  -2  -3   9    2.80    0.56
  -2  -3   9    3.51    0.42
   2  -3   9    3.35    0.55
  -2  -3   9    2.70    0.50
   2  -3   9    3.02    0.46
  -2  -3   9    2.48    0.61
   2  -3   9    3.44    0.59
   2  -3   9    2.95    0.40
   2   3   9    3.87    0.39
  -2  -3  -9    2.45    0.37
  -2  -3  10    0.30    0.48
   2   3  10    0.37    0.35
  -2  -3  10    0.81    0.39
  -2   3  10    0.51    0.32
   2   3  10    0.40    0.38
  -2   3  10    0.40    0.35
  -2  -3  10    0.61    0.40
   2  -3  10    0.29    0.38
   2   3  10    0.39    0.39
  -2   3  10    0.79    0.40
   2  -3  10    0.54    0.49
  -2  -3  10    1.17    0.50
   2   3  11    0.95    0.14
  -2   3  11    1.00    0.18
   2   3  11    0.93    0.16
   2  -3  11    0.93    0.18
  -2  -4   0   67.58    2.18
   2  -4   0   71.01    2.19
  -2  -4  -1  801.54   21.44
  -2  -4   1  852.49   21.74
   2  -4   1  891.54   21.81
   2  -4   1  834.68   21.57
  -2  -4   1  863.96   21.61
   2  -4   2   26.45    1.48
  -2  -4   2   26.57    1.45
  -2  -4   2   23.61    0.81
   2  -4   2   23.43    1.25
  -2  -4   2   26.75    1.30
   2  -4   2   22.18    0.84
   2   4   2   23.56    0.85
  -2  -4   3   31.24    1.77
   2  -4   3   30.76    1.60
  -2  -4   3   31.82    1.62
   2   4   3   29.29    1.19
   2  -4   3   29.88    1.21
  -2  -4   4    0.77    0.99
   2  -4   4   -0.53    0.96
   2  -4   4    0.15    0.51
   2   4   4    0.78    0.52
   2  -4   4   -0.15    0.92
  -2  -4   4   -1.20    0.90
   2  -4   5   49.00    1.63
   2  -4   5   48.03    1.48
   2  -4   5   52.55    1.64
  -2  -4   5   49.82    1.48
  -2  -4   5   49.28    1.58
   2  -4   5   52.20    2.62
   2  -4   5   49.29    1.60
  -2  -4   5   48.28    1.55
  -2  -4   5   50.70    1.49
  -2  -4   5   48.24    1.40
   2  -4   5   47.99    1.58
  -2  -4   5   51.06    1.59
   2  -4   5   48.77    1.55
  -2  -4   5   48.73    1.56
   2  -4   5   48.06    2.41
  -2  -4   5   48.71    2.41
   2  -4  -5   50.68    1.48
   2   4   5   51.28    1.60
   2  -4   5   43.22    1.59
  -2  -4   5   46.25    1.44
   2  -4   5   46.08    1.51
  -2   4   5   49.02    1.43
   2   4   5   54.18    2.03
  -2  -4   5   48.17    1.42
   2  -4   5   47.29    1.97
  -2   4   5   50.67    1.57
   2  -4   5   46.07    1.56
   2   4   5   49.68    1.55
  -2  -4   5   49.27    1.54
  -2  -4   5   47.81    1.50
   2  -4   5   48.28    1.50
  -2   4   6    4.11    0.45
  -2  -4   6    3.74    0.45
   2  -4   6    2.47    0.51
  -2  -4   6    4.16    0.57
   2  -4   6    3.63    0.60
   2  -4   6    2.35    0.92
   2  -4   6    3.68    0.66
  -2  -4   6    3.51    0.72
   2  -4   6    2.48    0.58
  -2  -4   6    3.66    0.52
   2  -4   6    3.47    1.20
  -2  -4   6    3.97    0.44
   2  -4   6    3.04    0.62
  -2  -4   6    3.94    0.62
  -2  -4   6    3.96    0.54
  -2  -4   6    3.41    0.61
   2  -4   6    2.46    0.62
   2   4   6    2.88    0.73
   2  -4   6    2.22    0.72
   2  -4   6    2.84    0.63
  -2  -4   6    3.93    0.56
   2  -4  -6    3.84    0.47
  -2  -4   6    4.08    0.50
   2  -4   6    3.00    0.43
  -2   4   6    3.67    0.62
   2   4   6    3.07    0.59
   2  -4   6    2.27    0.87
   2  -4   6    2.99    0.52
  -2  -4   6    3.48    0.73
   2  -4   6    2.70    0.62
  -2  -4   6    3.30    0.62
   2   4   6    2.31    0.53
  -2   4   6    3.62    0.54
   2  -4   6    2.57    0.39
  -2  -4   6    3.15    0.37
  -2   4   7   99.79    2.64
  -2  -4   7   95.08    2.62
  -2   4   7   93.40    2.71
   2  -4   7   93.07    2.57
  -2  -4   7   85.92    2.62
  -2  -4   7   95.20    2.62
   2  -4   7  101.31    2.83
  -2  -4   7   87.61    2.65
   2  -4   7   87.85    2.67
   2  -4  -7   94.52    2.62
   2  -4   7   91.15    2.78
  -2  -4   7   90.06    2.75
  -2  -4   7   94.70    2.63
   2   4   7  100.29    2.78
   2  -4   7   92.52    2.59
   2  -4   7   88.95    2.65
   2  -4   7   92.38    2.68
  -2  -4   7   93.58    2.57
   2  -4   7   94.41    2.66
   2  -4   7  101.53    2.82
  -2  -4   7  101.93    2.81
  -2  -4   7   95.56    2.79
   2   4   7   92.68    2.72
  -2   4   7   91.99    2.70
  -2   4   7   93.44    2.71
   2  -4   7   92.91    2.74
  -2  -4   7   91.29    2.68
   2   4   7  109.02    2.64
   2  -4   7   97.58    2.69
   2  -4   7   90.25    2.61
  -2  -4   7  101.89    2.70
   2   4   7   96.50    2.83
  -2   4   7  102.80    2.84
  -2   4   8   52.01    1.62
   2  -4   8   55.63    1.76
  -2  -4   8   53.03    1.78
   2  -4   8   54.57    1.67
  -2  -4   8   53.40    1.61
  -2  -4  -8   54.76    1.63
   2  -4  -8   50.71    1.56
   2  -4   8   52.68    1.57
   2  -4   8   49.09    1.78
  -2  -4   8   49.64    1.76
  -2  -4   8   53.01    1.62
  -2   4   8   57.18    1.61
  -2   4   8   56.11    1.78
   2   4   8   51.67    1.77
   2  -4   8   53.70    1.67
  -2  -4   8   54.53    1.68
  -2  -4   8   51.63    1.55
  -2   4   8   52.58    1.64
  -2   4   8   50.79    1.62
   2  -4   8   53.09    1.70
   2   4   8   52.16    1.65
  -2  -4   8   56.09    1.71
   2   4   8   59.75    1.57
   2  -4   8   55.92    1.71
  -2  -4   9   52.59    1.56
  -2  -4   9   52.42    1.52
  -2  -4   9   47.92    1.61
   2  -4  -9   45.99    1.47
  -2   4   9   53.75    1.60
   2   4   9   54.28    1.61
  -2   4   9   51.60    1.57
   2   4   9   51.90    1.62
   2  -4   9   50.60    1.54
  -2  -4   9   53.53    1.58
  -2  -4  -9   49.31    1.46
   2  -4   9   55.29    1.60
  -2  -4   9   54.61    1.60
   2  -4   9   47.35    1.50
  -2  -4  10    0.34    0.46
   2   4  10    0.48    0.33
  -2   4  10    0.66    0.32
   2  -4  10    0.92    0.45
  -2  -4  10    0.63    0.46
  -2  -4 -10    0.21    0.19
  -2   4  10    0.71    0.28
   2   4  10    0.64    0.33
  -2   4  10    0.27    0.23
   2   4  10    0.31    0.29
  -2  -4  10    0.34    0.36
  -2  -4  10    0.33    0.37
  -2  -5   0    0.03    0.61
   2  -5   0    0.68    0.82
  -2  -5   0    0.08    0.69
  -2  -5  -1   12.10    0.85
  -2  -5   1   15.89    1.15
   2  -5   1   12.38    1.19
  -2  -5  -1   16.58    1.11
  -2  -5   1   14.47    1.06
   2  -5   1   13.62    1.04
  -2  -5   2  150.50    4.65
  -2  -5   2  150.85    4.44
   2  -5   2  145.39    4.40
   2  -5   3  129.71    4.33
  -2  -5   3  124.91    4.27
  -2  -5   3  120.02    4.05
   2  -5   4  224.09    5.63
   2  -5   4  207.72    5.55
   2  -5   4  203.27    5.46
  -2  -5   4  209.75    5.47
  -2  -5   4  213.35    5.56
  -2  -5   4  211.39    5.59
  -2  -5   4  232.20    6.85
  -2  -5   4  207.62    5.58
   2  -5   4  207.46    5.57
  -2  -5   4  218.10    6.58
   2  -5   4  206.06    6.50
  -2  -5   4  207.09    5.46
  -2  -5   4  210.80    5.57
   2  -5   4  203.84    5.56
   2  -5  -4  206.59    5.49
  -2  -5   4  210.04    5.44
  -2  -5   4  214.14    5.53
  -2   5   4  215.01    5.60
   2  -5   4  200.16    5.53
   2   5   4  221.02    5.58
  -2  -5   4  203.62    5.45
   2  -5   4  225.52    5.61
  -2  -5   4  205.61    5.49
   2  -5   4  209.31    5.49
  -2  -5   5    9.10    0.81
  -2  -5   5    9.13    0.81
   2  -5   5    8.45    0.73
   2  -5   5    8.44    0.81
  -2  -5   5    9.65    0.72
   2  -5   5   10.27    1.53
  -2  -5   5    9.13    1.43
   2  -5   5    9.13    0.71
  -2  -5   5    8.36    0.69
  -2  -5   5    9.89    1.42
   2  -5   5    9.99    1.38
  -2  -5   5    8.33    0.62
  -2  -5   5    8.92    0.59
   2  -5   5    8.51    0.56
  -2  -5   5    8.80    0.70
   2  -5   5    8.43    0.75
   2  -5  -5    8.59    0.59
   2   5   5    8.60    0.72
  -2   5   5    9.47    0.73
  -2  -5   5    8.79    0.89
  -2  -5   5    7.76    0.63
   2  -5   5    8.30    0.53
   2  -5   5    8.68    0.62
   2  -5   5    7.23    1.04
   2  -5   5    8.30    0.70
  -2  -5   5    8.37    0.64
  -2   5   5    8.31    0.65
  -2  -5   5    8.32    0.75
   2  -5   5    8.60    0.69
   2  -5   5    8.02    0.71
  -2  -5   5    8.16    0.64
   2  -5   5    7.54    0.76
  -2  -5   5    8.17    0.77
   2  -5   6  275.96    7.60
  -2  -5   6  302.08    7.64
  -2  -5   6  283.99    7.54
   2  -5   6  324.82    9.31
  -2  -5   6  286.47    7.75
   2  -5   6  296.97    7.76
   2  -5   6  295.64    7.62
   2  -5   6  311.14    7.80
   2  -5   6  296.07    7.75
   2  -5   6  290.23    7.71
  -2  -5   6  284.67    7.69
   2  -5  -6  295.03    7.62
   2  -5   6  277.49    7.72
   2   5   6  311.41    7.77
   2  -5   6  286.13    7.54
  -2  -5   6  294.68    7.58
   2  -5   6  286.85    7.67
  -2  -5   6  292.20    7.68
   2  -5   6  290.83    7.74
   2   5   6  299.63    7.72
   2  -5   6  317.34    7.80
  -2  -5   6  294.14    7.59
   2  -5   6  285.08    7.55
  -2  -5   6  303.96    7.73
   2  -5   6  304.02    7.64
  -2  -5   6  311.01    7.65
  -2  -5   7   14.24    0.84
   2  -5   7   15.59    0.89
  -2   5   7   12.38    0.76
   2  -5   7   13.97    0.88
  -2  -5   7   13.34    0.79
   2  -5   7   13.69    0.85
  -2  -5  -7   14.16    0.75
   2  -5  -7   13.19    0.68
   2  -5   7   11.79    1.15
  -2  -5   7   12.55    0.74
  -2  -5   7   12.70    1.05
   2   5   7   11.67    0.82
   2  -5   7   14.06    0.67
   2  -5   7   13.16    0.70
   2   5   7   15.36    0.94
  -2   5   7   14.12    0.93
  -2  -5   7   13.73    0.73
  -2   5   7   13.93    0.73
  -2   5   7   13.15    0.76
   2   5   7   13.39    0.79
   2  -5   7   13.83    0.83
  -2  -5   7   13.95    0.80
  -2  -5   7   13.08    0.68
   2  -5   7   13.07    0.74
   2  -5   7   13.34    0.90
  -2  -5   7   14.11    1.04
  -2  -5   7   14.48    0.90
   2  -5   7   13.84    0.94
  -2  -5   7   13.48    0.91
   2  -5   7   13.76    0.90
   2  -5   8   44.44    1.48
   2  -5   8   52.49    1.58
  -2   5   8   42.19    1.39
   2   5   8   43.93    1.42
  -2  -5  -8   50.30    1.40
   2  -5  -8   40.10    1.32
  -2  -5   8   38.74    1.59
  -2  -5   8   40.64    1.39
  -2   5   8   40.54    1.51
   2   5   8   43.91    1.52
   2   5   8   47.73    1.44
  -2   5   8   44.04    1.41
   2  -5   8   50.01    1.49
   2  -5   8   49.80    1.44
  -2  -5   8   42.82    1.44
   2  -5   8   37.36    1.37
  -2  -5   8   40.46    1.41
   2  -5   8   45.03    1.51
  -2  -5   8   42.40    1.50
  -2  -5   9   -0.25    0.49
  -2   5   9    0.32    0.29
   2  -5  -9    0.13    0.32
  -2   5   9   -0.28    0.44
   2  -5   9   -0.14    0.59
   2   5   9    0.24    0.44
  -2  -5   9    0.41    0.61
  -2  -5  -9    0.75    0.31
   2  -5  -9    0.08    0.25
   2  -5   9    0.21    0.42
  -2   5   9    0.06    0.37
   2   5   9    0.12    0.42
  -2  -5   9    0.24    0.64
   2  -5  10   64.89    1.63
   2   5  10   60.65    1.61
   2   5  10   65.19    1.65
   2   5  10   65.94    1.64
  -2   5  10   67.27    1.65
   2  -6   0  128.63    4.04
  -2  -6   0  132.74    4.07
   2  -6   0  129.01    4.21
  -2  -6   0  123.02    4.02
  -2  -6  -1   32.53    1.62
   2  -6   1   30.80    1.63
   2  -6  -1   30.48    1.61
  -2  -6   1   31.31    1.65
   2  -6  -1   29.47    1.66
  -2  -6   1   28.69    1.66
   2  -6   1   31.19    1.82
  -2  -6   1   32.01    1.04
   2  -6   2    1.57    0.52
  -2  -6   2    1.65    0.50
   2  -6  -2    1.15    0.39
  -2  -6  -2    1.16    0.36
   2  -6   2    0.89    0.51
   2  -6   2    1.57    0.44
   2  -6  -2    1.00    0.44
  -2  -6  -2    1.43    0.95
   2  -6  -2    1.04    0.95
   2  -6   2    1.05    0.86
  -2  -6   2    1.76    0.95
  -2  -6   2    1.84    0.73
   2   6   2    1.40    0.44
   2  -6   2    1.41    0.96
  -2  -6   2    1.67    0.92
   2  -6   2    1.44    0.43
  -2  -6   2    0.78    0.41
  -2  -6   3    1.73    0.44
  -2  -6   3    2.04    0.45
   2  -6   3    1.71    0.49
   2  -6   3    1.37    1.04
  -2  -6   3    0.93    1.04
   2  -6   3    1.15    1.02
  -2  -6   3    1.71    1.02
  -2  -6   3    1.82    0.50
   2  -6   3    1.97    0.53
   2  -6   3    1.72    0.51
   2  -6   3    1.19    0.48
  -2  -6   3    1.32    0.50
   2  -6   3    1.21    0.57
  -2  -6   3    1.79    0.56
  -2  -6  -3    1.75    0.45
  -2   6   3    1.77    0.54
   2  -6   3    1.98    0.50
  -2  -6   3    1.34    0.83
  -2   6   3    1.78    0.46
   2   6   3    1.45    0.51
  -2  -6   3    1.43    0.85
   2  -6   3    1.78    0.49
   2  -6   3    2.60    0.81
  -2  -6   3    1.70    0.62
  -2  -6   4  478.79   12.27
   2  -6   4  461.85   12.24
   2  -6   4  517.40   13.94
  -2  -6   4  509.35   13.88
  -2  -6   4  465.45   12.34
   2  -6   4  495.54   12.47
   2  -6   4  495.38   12.41
  -2  -6   4  490.57   12.42
  -2  -6   4  506.32   12.41
  -2  -6   4  490.32   12.32
  -2  -6   4  479.06   12.46
   2  -6   4  485.87   12.45
   2  -6  -4  486.95   12.34
  -2  -6  -4  483.13   12.34
  -2   6   4  492.02   12.45
   2  -6   4  475.69   12.39
  -2  -6   4  501.33   12.39
   2  -6   4  471.73   12.40
  -2  -6   4  458.29   12.33
   2   6   4  521.56   12.45
  -2   6   4  503.85   12.41
   2  -6   4  486.39   12.43
   2  -6   4  455.30   12.27
  -2  -6   4  467.92   12.37
  -2  -6   4  476.56   12.31
   2  -6   4  484.16   13.59
  -2  -6   4  496.85   13.65
  -2  -6   5  733.95   18.16
   2  -6   5  693.94   18.13
   2  -6   5  667.98   19.49
  -2  -6   5  719.05   19.64
   2  -6   5  718.80   18.34
  -2  -6   5  755.32   18.33
  -2  -6   5  768.04   18.31
  -2  -6   5  726.05   18.19
   2  -6   5  735.54   18.35
   2  -6  -5  741.56   18.22
  -2   6   5  739.60   18.33
   2  -6   5  681.98   18.10
  -2  -6   5  719.97   18.16
  -2  -6   5  744.25   18.27
   2  -6   5  665.94   18.25
   2   6   5  743.02   18.31
   2  -6   5  678.78   18.30
  -2   6   5  757.22   18.30
  -2  -6   5  710.24   18.26
   2  -6   5  720.96   18.30
  -2  -6   5  742.10   18.32
  -2  -6   5  712.68   18.17
  -2  -6   5  687.19   18.25
   2  -6   5  670.02   18.13
   2  -6   5  723.42   18.33
  -2  -6   5  730.95   18.21
   2  -6   5  707.24   18.21
   2  -6   6  322.61    8.54
   2  -6   6  311.28    8.35
  -2  -6   6  333.55    8.38
  -2  -6   6  341.24    8.55
  -2  -6   6  341.41    8.52
  -2  -6   6  339.50    8.42
   2  -6   6  333.81    8.56
  -2  -6   6  319.93    8.48
   2  -6   6  322.70    8.50
   2  -6  -6  330.90    8.41
  -2  -6  -6  326.31    8.42
  -2  -6   6  326.86    8.38
  -2   6   6  350.60    8.57
   2   6   6  322.42    8.53
   2  -6   6  317.16    8.32
   2  -6   6  317.11    8.45
  -2  -6   6  323.94    8.45
  -2   6   6  329.24    8.48
   2  -6   6  327.83    8.52
   2  -6   6  325.70    8.53
   2  -6   6  298.42    8.34
  -2  -6   6  321.83    8.39
  -2  -6   6  329.51    8.44
   2  -6   6  315.11    8.43
  -2   6   7   75.22    2.24
   2  -6   7   78.90    2.33
   2  -6   7   76.48    2.27
  -2  -6   7   73.98    2.25
   2  -6  -7   75.37    2.18
  -2  -6  -7   78.51    2.20
   2   6   7   79.10    2.31
  -2  -6   7   73.61    2.39
  -2  -6   7   76.38    2.19
  -2   6   7   73.61    2.34
   2   6   7   70.86    2.32
   2  -6   7   78.52    2.28
   2   6   7   75.92    2.26
   2  -6   7   75.41    2.15
  -2  -6   7   74.64    2.19
  -2  -6   7   70.60    2.23
   2  -6   7   79.55    2.30
  -2  -6   7   76.55    2.28
   2  -6   7   77.79    2.27
  -2  -6   8   77.48    2.13
   2  -6   8   77.81    2.10
  -2   6   8   74.49    2.12
   2   6   8   70.35    2.12
   2   6   8   66.28    2.19
  -2   6   8   76.37    2.22
  -2  -6   8   74.70    2.27
   2  -6   8   80.21    2.17
   2   6   8   73.67    2.13
  -2   6   8   73.45    2.13
   2  -6  -8   79.16    2.14
  -2  -6  -8   77.42    2.11
   2  -6  -8   73.87    2.08
   2  -6   8   80.57    2.23
   2   6   9   40.93    1.28
  -2  -6  -9   45.39    1.22
   2   6   9   44.72    1.28
  -2   6   9   45.12    1.29
  -2  -6  -9   46.43    1.25
   2  -6  -9   46.46    1.24
   2  -7   0   -0.24    0.48
  -2  -7   0   -0.19    0.46
   2  -7   0   -0.30    0.46
  -2  -7   0    0.37    0.48
   2  -7   0    0.24    0.40
  -2  -7   0    0.16    0.32
   2  -7   0    0.89    0.90
  -2  -7   0   -0.25    0.87
   2  -7   0    0.30    0.87
  -2  -7   0   -0.09    0.32
   2  -7   0    0.18    0.47
   2  -7   0   -0.28    0.57
  -2  -7   1   41.33    1.38
   2  -7   1   40.86    1.37
  -2  -7   1   38.53    1.33
   2  -7   1   39.01    1.36
   2  -7  -1   42.89    2.05
  -2  -7  -1   40.96    2.04
  -2  -7   1   39.07    2.05
   2  -7   1   38.63    2.04
   2  -7   1   39.32    2.18
  -2  -7   1   37.33    1.99
   2  -7  -1   37.55    1.98
   2  -7  -1   39.58    1.26
  -2  -7  -1   38.71    1.21
  -2  -7   1   42.60    1.37
   2  -7  -1   42.35    1.42
   2  -7   1   41.56    1.38
  -2  -7   1   41.52    1.44
   2  -7  -1   39.34    1.29
  -2  -7  -1   36.76    1.23
   2  -7  -2    9.82    0.69
   2  -7   2    9.05    0.70
   2  -7   2   10.81    0.79
  -2  -7   2    8.60    0.74
   2  -7   2    8.64    0.71
   2  -7  -2   10.62    1.27
  -2  -7  -2    9.52    1.25
  -2  -7   2   10.17    1.31
   2  -7   2    9.37    1.28
   2  -7   2    9.67    0.78
  -2  -7   2    9.39    0.74
   2  -7  -2    9.02    0.61
  -2  -7  -2    9.70    0.59
  -2   7   2    7.69    0.69
   2  -7   2    7.38    0.60
  -2  -7   2    9.15    0.80
   2  -7  -2    6.01    0.97
  -2  -7   2    8.97    1.27
   2  -7   2    9.71    1.38
   2   7   2    9.35    0.66
  -2   7   2    8.88    0.60
   2  -7  -2    8.80    0.56
   2  -7   2    8.12    0.64
   2  -7   3    4.77    0.62
   2  -7   3    4.22    1.26
  -2  -7   3   16.19    1.59
  -2  -7  -3    4.96    1.15
   2  -7   3    5.64    1.28
   2  -7  -3   11.36    1.30
  -2  -7   3   12.87    1.43
  -2  -7   3   12.48    0.82
   2  -7   3    3.35    0.76
   2  -7   3    3.95    0.69
  -2  -7  -3    4.84    0.65
   2  -7  -3   12.58    0.67
  -2  -7   3   13.30    0.76
   2  -7  -3   12.88    0.68
  -2  -7  -3    4.80    0.57
  -2   7   3   11.98    0.77
   2  -7   3    4.96    0.67
  -2  -7   3   14.27    0.69
  -2   7   3   13.39    0.68
   2   7   3    4.32    0.65
  -2  -7   3   12.91    0.66
  -2  -7   3   12.81    0.93
   2  -7   3    4.59    0.62
  -2  -7   4   29.19    2.13
   2  -7   4   29.66    2.22
  -2  -7  -4   34.25    1.91
   2  -7   4   29.38    2.11
   2  -7  -4   31.86    1.93
  -2  -7   4   30.34    2.12
  -2  -7  -4   29.39    1.12
  -2  -7   4   33.31    1.21
   2  -7   4   34.49    1.38
  -2  -7   4   35.03    1.36
  -2  -7  -4   31.21    1.16
  -2  -7   4   27.34    1.50
  -2   7   4   30.19    1.25
   2   7   4   30.85    1.31
  -2  -7   4   28.41    1.14
   2  -7   4   30.34    1.23
  -2   7   4   33.22    1.21
   2   7   4   31.55    1.25
   2  -7   4   32.78    1.30
  -2  -7   4   29.82    1.20
   2  -7   4   29.87    1.22
  -2  -7   4   30.94    1.39
   2  -7   4   30.61    1.23
  -2  -7   5    1.07    0.59
   2  -7   5    1.24    0.64
   2  -7   5    1.92    0.66
   2  -7   5    0.45    1.15
  -2  -7   5    1.45    0.54
   2  -7   5    1.82    0.70
   2   7   5    1.72    0.68
  -2   7   5    1.78    0.63
   2  -7   5    1.08    0.57
  -2  -7   5    1.31    1.10
  -2   7   5    1.44    0.57
   2  -7  -5    2.64    1.08
  -2  -7  -5    1.87    1.04
   2  -7   5    1.69    1.17
  -2  -7   5    0.16    1.15
   2  -7   5    1.75    0.60
   2  -7  -5    1.55    0.58
  -2  -7   5    1.88    0.95
  -2  -7   6   35.30    1.38
   2  -7   6   36.02    1.42
   2  -7   6   37.98    1.41
   2  -7  -6   36.51    1.26
  -2  -7  -6   37.08    1.27
  -2   7   6   37.42    1.37
  -2  -7   6   35.90    1.61
   2  -7   6   34.91    1.26
  -2   7   6   35.87    1.31
   2   7   6   37.83    1.35
   2  -7   6   38.17    1.37
  -2  -7   6   38.43    1.57
   2  -7   6   37.67    1.38
   2  -7   6   35.02    1.31
  -2   7   7    6.41    0.57
   2  -7   7    6.28    0.65
  -2  -7  -7    6.77    0.55
   2  -7  -7    7.27    0.54
   2   7   7    6.60    0.62
  -2  -7   7    6.29    0.67
  -2   7   7    5.96    0.69
   2   7   7    6.23    0.69
   2  -7   7    6.35    0.57
  -2   7   7    7.35    0.59
  -2  -7  -8   14.45    0.57
   2  -7  -8   11.68    0.53
   2   7   8   14.76    0.58
  -2   7   8   13.53    0.56
   2   7   8   13.63    0.56
  -2   7   8    8.72    0.50
   2  -7  -8   13.42    0.56
  -2   7   8   11.16    0.61
   2   7   8   12.02    0.61
  -2  -7  -9    0.33    0.15
   2  -7  -9    0.07    0.14
   2   7   9    0.09    0.15
   2   7   9    0.33    0.18
  -2   7   9    0.17    0.17
   2  -7  -9    0.11    0.14
   2  -8   0   18.39    0.81
  -2  -8   0   17.05    1.53
   2  -8   0   16.68    1.49
   2  -8   0   16.11    1.44
   2  -8   0   19.00    0.92
   2  -8   0   19.90    0.92
  -2  -8   0   19.99    1.03
  -2  -8   0   19.60    0.93
   2  -8   0   19.77    1.04
  -2  -8   0   17.13    0.83
   2  -8   1   92.98    2.70
  -2  -8   1  101.93    2.74
   2  -8  -1  102.44    2.73
   2  -8   1   95.09    2.74
  -2   8   1   80.90    2.66
  -2  -8  -1   89.15    2.56
   2  -8  -1   95.60    2.62
  -2  -8   1   89.66    3.60
   2  -8   1   86.32    3.58
   2  -8  -1   89.88    3.49
  -2  -8  -1   88.69    3.47
   2  -8   1   81.15    3.63
  -2  -8  -1   87.66    2.58
  -2  -8  -1   98.34    2.81
   2  -8  -1   97.04    2.70
   2  -8   1   94.92    2.73
   2  -8  -1  102.44    2.81
  -2  -8   1  104.76    2.77
   2  -8   1   85.79    2.66
   2  -8   2    0.88    0.71
  -2  -8   2    1.19    0.66
   2  -8   2    0.44    0.62
   2  -8   2    0.87    1.02
  -2  -8   2   -0.14    0.99
   2  -8  -2   -0.06    0.91
  -2  -8  -2   -0.45    0.94
   2  -8  -2    0.57    0.51
  -2  -8  -2    0.09    0.45
  -2   8   2    0.46    0.54
   2  -8  -2    0.65    0.46
  -2  -8  -2    0.86    0.40
   2  -8   2    0.32    1.07
  -2  -8  -2    0.84    0.63
  -2  -8   2    0.51    0.60
   2  -8  -2    0.82    0.62
   2  -8   2    1.16    0.64
  -2  -8   2    1.16    0.66
   2  -8   2    0.93    0.49
  -2  -8  -3   35.53    1.16
   2  -8  -3   36.71    1.21
   2  -8   3   28.92    2.19
   2  -8   3   34.48    2.23
  -2  -8   3   32.87    2.17
  -2  -8  -3   36.75    1.96
   2  -8  -3   37.56    1.97
  -2  -8  -3   36.34    1.31
   2  -8  -3   34.58    1.27
  -2  -8   3   37.21    1.35
   2  -8   3   38.68    1.41
   2  -8  -3   36.91    1.28
  -2  -8  -3   35.16    1.22
   2   8   3   35.66    1.41
  -2   8   3   35.01    1.34
   2  -8   3   35.02    1.35
   2  -8  -3   36.21    1.18
  -2  -8   3   35.97    1.27
   2   8   3   37.54    1.29
  -2   8   3   37.80    1.25
  -2  -8   3   37.11    1.41
   2  -8   3   35.77    1.43
   2  -8   3   33.45    1.23
   2  -8   3   32.14    1.27
  -2  -8  -4   73.88    2.29
   2  -8   4   86.88    2.51
  -2  -8  -4   82.12    2.25
   2  -8  -4   84.41    2.30
  -2  -8  -4   84.77    2.34
   2   8   4   81.18    2.48
  -2   8   4   80.53    2.43
   2  -8   4   80.66    2.40
   2  -8  -4   79.38    2.31
  -2  -8   4   73.17    2.33
   2   8   4   82.98    2.39
  -2   8   4   82.54    2.37
  -2  -8   4   83.57    2.48
   2  -8   4   89.66    2.53
   2  -8   4   77.01    2.35
   2  -8   4   73.04    2.36
   2  -8   5    3.73    0.86
   2  -8   5    2.42    0.72
  -2   8   5    2.20    0.62
  -2  -8  -5    2.89    0.56
   2  -8  -5    1.47    0.58
   2   8   5    3.80    0.70
  -2   8   5    1.70    0.61
   2  -8   5    1.67    0.54
   2  -8  -5    2.01    0.47
   2  -8   5    3.36    0.60
   2   8   5    4.64    0.62
  -2   8   5    2.71    0.54
   2  -8   5    2.64    0.64
  -2   8   6    4.73    0.55
   2  -8   6    5.12    0.64
   2   8   6    4.94    0.62
   2  -8  -6    6.33    0.49
   2   8   6    3.58    0.63
  -2   8   6    5.47    0.54
   2   8   6    5.07    0.55
   2  -8   6    5.09    0.55
   2  -8  -6    6.10    0.55
   2  -8   6    5.66    0.73
  -2  -8   6    5.25    0.70
   2  -8   6    4.76    0.56
  -2   8   7    6.04    0.53
   2   8   7    5.71    0.53
  -2  -8   7    7.68    0.56
   2  -8  -7    7.29    0.43
  -2  -8  -7    7.50    0.43
  -2  -8  -7    7.72    0.47
  -2   8   7    7.44    0.47
   2   8   7    7.38    0.48
  -2  -8  -7    8.00    0.42
   2  -8  -8    7.66    0.30
  -2  -8  -8    6.94    0.28
   2   8   8    4.61    0.29
  -2   8   8    6.69    0.29
   2   8   8    5.89    0.29
  -2  -8  -8    7.23    0.29
  -2   8   8    5.67    0.32
   2   8   8    5.91    0.33
  -2  -9   0    0.35    0.71
  -2  -9   0   -0.61    0.62
   2  -9   0    0.26    0.57
   2  -9   0    0.02    0.62
   2  -9   1   -0.59    0.65
   2  -9  -1    0.64    0.61
  -2  -9   1    0.44    0.65
  -2  -9  -1   -0.33    0.69
   2  -9   1    0.44    0.59
   2  -9  -1    0.57    0.58
  -2  -9  -1    0.10    0.62
  -2  -9   1    0.28    0.57
   2  -9   1    0.80    0.58
  -2  -9   2   79.55    2.34
   2  -9   2   83.55    2.42
   2  -9  -2   79.94    2.28
  -2  -9   2   83.04    2.42
   2  -9   2   81.52    2.38
  -2  -9   2   80.72    2.36
   2  -9   2   84.21    2.45
   2  -9  -2   85.25    2.37
  -2  -9  -2   79.19    2.39
   2  -9  -2   82.09    2.34
  -2  -9   2   81.89    2.43
  -2   9   2   74.67    2.26
   2   9   2   77.86    2.39
  -2   9   3   30.22    1.14
   2   9   3   28.62    1.19
   2  -9   3   29.51    1.17
  -2  -9  -3   26.60    0.98
   2  -9  -3   31.74    1.07
  -2  -9   3   31.84    1.24
   2  -9   3   29.23    1.23
   2  -9   3   29.47    1.23
   2  -9  -3   34.56    1.18
  -2  -9  -3   28.57    1.04
  -2  -9  -3   28.54    1.11
  -2   9   3   32.11    1.09
   2  -9  -3   33.91    1.13
   2   9   3   28.82    1.03
  -2   9   3   29.12    1.00
   2   9   4    8.60    0.70
  -2   9   4    9.19    0.66
   2  -9   4    9.03    0.66
  -2   9   4    9.20    0.62
   2  -9   4    9.31    0.77
  -2  -9   4    9.50    0.81
   2  -9   4   10.71    0.85
  -2  -9  -4    9.49    0.60
   2   9   4    9.44    0.58
   2  -9   4    8.08    0.68
  -2   9   4    8.70    0.55
   2  -9  -4    9.42    0.59
  -2  -9  -4    9.28    0.51
   2  -9  -5    5.84    0.48
  -2   9   5    5.89    0.51
   2  -9   5    6.54    0.63
  -2  -9   5    6.66    0.70
  -2  -9  -5    6.52    0.51
   2   9   5    6.03    0.59
   2  -9   5    6.64    0.54
  -2   9   5    5.75    0.46
   2   9   5    5.94    0.48
   2   9   6   -0.12    0.42
  -2   9   6    0.13    0.41
   2  -9  -6    0.48    0.31
   2   9   6    1.00    0.39
   2  -9   6    0.16    0.41
   2   9   6    0.57    0.30
  -2   9   6    0.21    0.32
   2  -9  -6    0.30    0.27
   2   9   6    0.21    0.35
   2   9   7    0.42    0.18
  -2   9   7    0.70    0.18
  -2  -9  -7    0.57    0.18
   2  -9  -7    0.67    0.19
   2   9   7    0.75    0.22
  -2   9   7    0.60    0.21
  -2 -10   0    1.24    0.64
   2 -10   0    0.21    0.52
  -2 -10   0    0.47    0.57
   2 -10   0    0.40    0.55
   2 -10  -1   16.31    0.82
   2 -10   1   16.11    0.86
  -2 -10   1   16.07    0.84
   2  10   1   12.59    0.69
  -2 -10  -1   15.95    0.80
   2 -10  -1   15.32    0.76
  -2 -10  -1   16.22    0.86
  -2 -10   1   14.80    0.77
   2 -10   1   16.67    0.84
   2 -10  -2    2.41    0.49
  -2 -10  -2    2.58    0.53
   2 -10  -2    3.36    0.53
   2 -10   2    3.63    0.60
   2  10   2    2.68    0.48
  -2 -10   2    2.65    0.51
   2 -10   2    2.91    0.55
   2 -10   3  103.66    2.75
   2  10   3   93.01    2.72
  -2  10   3   87.06    2.64
   2 -10  -3  108.83    2.75
   2 -10   3  112.21    2.82
   2 -10   3  103.98    2.75
   2 -10  -3  102.02    2.71
  -2 -10  -3  110.53    2.75
  -2  10   3   92.58    2.61
   2  10   3   93.09    2.64
  -2 -10   3  106.61    2.74
   2 -10   4    1.45    0.48
   2 -10  -4    2.90    0.42
  -2  10   4    2.10    0.30
   2  10   4    1.59    0.32
  -2 -10  -4    1.87    0.43
   2 -10  -4    1.70    0.34
  -2 -10   4    1.72    0.49
   2  10   4    2.10    0.40
   2 -10   5   30.35    0.92
   2 -10  -5   31.53    0.90
  -2  10   5   28.03    0.83
   2  10   5   28.36    0.85
  -2 -10  -5   32.00    0.90
   2  10   5   27.70    0.93
  -2  10   5   24.04    0.92
   2 -11   0   -0.31    0.37
   2 -11   0   -0.19    0.38
   2 -11  -1   21.26    0.80
   2 -11   1   21.65    0.82
  -2 -11  -1   22.67    0.77
   2 -11   1   22.63    0.79
  -2 -11  -2   17.66    0.67
   2 -11   2   17.24    0.68
   2 -11  -2   18.69    0.67
   2 -11  -2   18.36    0.69
  -2 -11  -3    3.78    0.29
   2 -11  -3    2.88    0.28
   2 -11   3    4.04    0.30
   2 -11  -3    3.30    0.29
  -3   0   0    0.18    0.29
   3   0   0    0.49    0.28
   3   0   2  366.42    9.46
   3   0   3   -0.46    0.62
  -3   0   3    0.41    0.54
   3   0   3    0.46    0.57
   3   0   4  162.07    4.25
  -3   0   4  158.74    4.27
   3   0   4  173.44    4.90
  -3   0   5   -0.08    0.74
   3   0   5   -0.92    0.81
   3   0   5    0.39    0.43
  -3   0   5    0.24    0.37
  -3   0   6    2.95    0.40
   3   0   6    2.63    0.52
  -3   0   6    2.27    0.43
   3   0   6    2.90    0.95
  -3   0   6    3.24    0.48
   3   0   7    0.21    0.64
  -3   0   7   -0.06    0.49
  -3   0   7    0.11    0.41
   3   0   7    0.30    0.51
  -3   0   7   -0.08    0.52
  -3   0   7    0.48    0.41
   3   0   7   -0.28    0.49
   3   0   7   -0.57    0.97
  -3   0   7    0.09    0.37
   3   0   7   -0.03    0.44
  -3   0   7    0.08    0.48
   3   0   7    0.08    0.52
  -3   0   8    0.47    0.52
   3   0   8   -0.12    0.55
   3   0   8    0.51    0.84
  -3   0   8    0.18    0.43
   3   0   8    0.12    0.49
  -3   0   8    0.22    0.46
   3   0   8    0.12    0.55
  -3   0   8    0.13    0.55
  -3   0   8   -0.09    0.51
  -3   0   8    0.03    0.58
  -3   0   8    0.32    0.42
  -3   0   8    0.50    0.42
   3   0   9    0.32    0.47
  -3   0   9    0.43    0.50
   3   0   9   -0.13    0.54
  -3   0   9    0.18    0.54
   3   0   9   -0.29    0.48
  -3   0   9    0.34    0.55
  -3   0   9   -0.01    0.39
   3   0  10   29.32    1.00
  -3   0  10   30.59    1.01
   3   0  10   30.44    0.99
  -3   0  10   30.96    0.98
   3   0  10   28.08    0.97
  -3   0  10   29.90    1.02
  -3   0  10   27.55    0.90
   3   0  10   29.33    0.98
  -3   0  11    0.22    0.24
   3   0  11   -0.10    0.22
   3   0  11   -0.02    0.18
   3   0  11   -0.06    0.28
  -3   0  11    0.24    0.29
   3  -1   0 1266.48   31.89
  -3  -1   0 1274.51   31.89
  -3  -1   1 7437.77  186.59
   3  -1   1 7392.04  186.60
   3  -1   1 7125.50  186.58
   3   1   1 7607.46  186.60
   3  -1   1 7524.35  186.61
  -3   1  -1 7475.34  186.52
   3   1  -1 7485.28  186.49
  -3  -1   1 7482.00  186.58
   3  -1   2  812.80   20.56
   3   1   2  824.87   20.54
   3  -1   2  759.08   20.59
  -3  -1   2  831.00   20.59
   3  -1   2  795.60   20.44
   3  -1   2  820.20   20.57
   3  -1   3 1000.88   26.14
   3   1   3 1005.05   26.12
  -3  -1   3 1007.69   26.06
   3  -1   3  990.60   26.14
   3   1   4  507.63   12.86
  -3  -1   4  475.44   12.26
   3  -1   4  463.82   12.23
  -3   1   4  525.74   12.80
  -3  -1   4  497.08   12.77
   3  -1   4  498.36   12.88
   3   1   4  486.99   12.24
  -3   1   4  481.11   12.26
   3  -1   4  512.22   12.92
   3   1   5   82.24    2.98
  -3   1   5   82.84    2.29
   3  -1   5   77.63    2.25
   3   1   5   84.51    2.27
  -3   1   5   92.32    2.93
  -3  -1   5   86.92    2.92
   3  -1   5   84.93    3.05
  -3  -1   5   80.47    2.29
   3  -1   5   87.75    3.06
   3  -1   5   73.99    2.47
  -3  -1   6   39.44    1.36
  -3   1   6   43.38    1.37
   3  -1   6   48.83    1.47
   3   1   6   47.26    1.45
  -3  -1   6   38.95    1.35
   3   1   6   50.29    1.50
  -3   1   6   44.67    1.45
   3   1   6   46.28    1.43
   3  -1   6   44.86    1.46
  -3  -1   6   40.38    1.37
   3  -1   6   47.76    1.42
  -3   1   6   40.49    1.42
   3  -1   6   48.56    1.47
  -3  -1   6   39.80    1.38
  -3   1   6   39.70    1.34
   3   1   6   51.19    1.44
   3  -1   6   50.29    1.51
   3   1   6   49.16    2.24
   3  -1   6   49.89    2.30
  -3   1   6   40.72    1.40
   3   1   6   50.38    1.46
   3  -1   6   48.09    1.44
  -3  -1   6   40.71    1.40
  -3  -1   7    6.62    0.60
  -3   1   7    6.53    0.61
   3  -1   7    6.53    0.61
   3  -1   7    6.47    0.52
  -3  -1   7    6.12    0.54
  -3   1   7    7.14    0.53
   3  -1   7    6.26    0.61
  -3  -1   7    6.39    0.53
  -3  -1   7    7.77    0.62
   3   1   7    6.45    0.57
   3  -1   7    7.17    0.60
  -3   1   7    6.39    0.49
  -3  -1   7    6.97    0.58
  -3  -1   7    6.13    0.55
   3   1   7    6.59    0.64
  -3   1   7    7.16    0.66
  -3   1   7    6.89    0.59
   3   1   7    6.79    0.56
  -3  -1   7    6.33    0.49
  -3   1   7    6.92    0.52
   3  -1   7    7.41    1.13
   3   1   7    7.24    1.16
  -3  -1   7    7.85    0.63
   3   1   7    7.53    0.73
   3  -1   7    7.32    0.73
  -3   1   7    6.75    0.60
   3   1   8   -0.49    0.89
   3  -1   8    0.65    0.89
  -3   1   8    0.68    0.37
  -3  -1   8    0.54    0.49
  -3  -1   8    0.55    0.51
  -3  -1   8    0.27    0.50
  -3   1   8    0.75    0.58
  -3  -1   8   -0.16    0.58
   3   1   8    0.15    0.55
   3  -1   8    0.86    0.57
  -3  -1   8    0.52    0.55
  -3   1   8    0.38    0.56
   3  -1   8    0.09    0.54
  -3   1   8   -0.01    0.55
  -3  -1   8    0.29    0.38
   3   1   8    0.49    0.47
  -3  -1   8    0.43    0.46
  -3   1   8    0.20    0.42
   3   1   8    0.77    0.50
   3  -1   8    0.37    0.51
   3   1   9  132.33    3.42
   3  -1   9  122.42    3.41
   3  -1   9  123.13    3.40
  -3   1   9  128.90    3.42
  -3  -1   9  129.49    3.41
   3   1   9  129.23    3.42
  -3   1   9  129.57    3.42
  -3  -1   9  115.06    3.29
  -3   1   9  128.47    3.42
  -3  -1   9  124.83    3.41
  -3  -1   9  126.74    3.37
  -3   1   9  118.48    3.28
   3  -1   9  124.14    3.38
  -3   1   9  128.47    3.40
  -3  -1   9  125.05    3.38
   3   1   9  127.54    3.41
   3  -1   9  115.41    3.39
  -3  -1  10   13.26    0.56
  -3  -1  10   12.95    0.58
   3  -1  10   14.35    0.64
   3   1  10   12.52    0.56
   3  -1  10   12.92    0.58
  -3  -1  10   13.75    0.62
  -3   1  10   14.09    0.61
   3  -1  10   13.94    0.60
   3  -1  10   13.09    0.61
   3  -1  10   13.34    0.65
  -3  -1  10   13.45    0.66
   3   1  10   14.86    0.67
  -3   1  10   14.44    0.67
   3   1  10   13.53    0.61
   3   1  11   41.91    1.13
  -3   1  11   41.73    1.12
  -3  -1  11   41.70    1.13
  -3   1  11   42.25    1.14
   3   1  11   39.95    1.13
   3  -1  11   41.17    1.14
  -3  -1  11   41.59    1.14
  -3   1  11   38.93    1.11
   3  -1  11   38.75    1.12
  -3  -2   0    0.06    0.40
   3  -2   0    0.03    0.47
  -3  -2   0   -0.08    0.48
  -3  -2   1  987.14   23.37
  -3  -2   1 1002.35   23.19
   3   2   1 1025.55   23.19
   3  -2   1 1033.07   23.20
  -3  -2   1 1053.81   23.25
   3  -2   1 1027.69   23.24
  -3  -2   2 1092.94   27.14
  -3  -2   2 1045.16   26.80
   3  -2   2 1059.19   27.05
   3  -2   2 1072.32   26.85
   3  -2   2 1039.07   26.99
  -3  -2   2 1030.82   26.98
   3   2   2 1075.24   26.92
   3  -2   2 1085.39   26.96
   3  -2   3  700.16   18.29
   3  -2   3  685.89   17.92
   3   2   3  728.29   18.18
   3  -2   3  733.51   18.22
   3  -2   3  698.47   18.28
  -3  -2   3  692.16   18.25
   3  -2   4   93.11    3.03
   3  -2   4   78.63    2.41
   3  -2   4   76.82    2.24
  -3  -2   4   85.74    2.29
   3   2   4   93.12    2.88
   3  -2   4   90.68    2.92
   3   2   4   84.96    2.26
  -3   2   4   87.27    2.29
   3  -2   5  565.58   14.63
   3   2   5  553.01   13.63
   3  -2   5  512.98   13.61
   3   2   5  556.59   14.39
   3  -2   5  553.73   14.44
  -3   2   5  541.76   13.66
  -3  -2   5  528.52   13.65
   3  -2   6    2.51    0.47
  -3  -2   6    3.44    0.48
  -3  -2   6    3.00    0.43
   3   2   6    3.29    0.91
   3  -2   6    3.84    0.98
   3  -2   6    2.93    0.45
   3  -2   6    3.39    0.47
  -3   2   6    3.82    0.39
  -3  -2   6    3.20    0.40
   3   2   6    2.56    0.44
   3  -2   6    3.77    0.54
   3   2   6    3.45    0.55
  -3   2   6    3.17    0.46
  -3  -2   6    3.41    0.46
   3  -2   6    3.36    0.46
  -3  -2   6    3.17    0.47
  -3   2   6    3.14    0.43
   3   2   6    3.20    0.44
  -3   2   6    2.65    0.49
   3   2   6    3.42    0.43
   3  -2   6    3.14    0.50
   3   2   6    3.49    0.56
  -3   2   6    3.90    0.56
  -3  -2   6    3.05    0.48
   3  -2   6    3.12    0.48
  -3  -2   7   35.37    1.29
   3  -2   7   35.59    1.29
  -3  -2   7   37.04    1.29
   3  -2   7   37.50    1.30
  -3  -2   7   35.84    1.24
   3  -2   7   38.59    1.31
   3   2   7   40.44    1.31
  -3   2   7   41.65    1.26
   3  -2   7   35.73    1.24
  -3  -2   7   36.82    1.28
   3   2   7   40.27    1.39
  -3   2   7   41.62    1.39
  -3   2   7   37.15    1.32
  -3   2   7   36.45    1.24
   3  -2   7   38.98    1.32
  -3   2   7   35.24    1.20
  -3  -2   7   35.57    1.27
  -3   2   7   40.22    1.32
  -3  -2   7   39.00    1.31
   3  -2   7   38.87    1.35
   3   2   7   41.82    1.36
   3   2   7   39.67    2.02
   3  -2   7   36.80    2.05
   3   2   7   38.97    1.27
  -3  -2   7   36.35    1.22
   3  -2   8  246.41    6.48
  -3  -2   8  222.82    6.41
   3   2   8  270.37    6.50
  -3  -2   8  249.18    6.45
   3  -2   8  255.22    6.50
  -3  -2   8  251.07    6.46
  -3   2   8  287.13    6.47
   3  -2   8  250.96    6.47
   3  -2   8  248.83    6.44
  -3  -2   8  228.62    6.43
  -3   2   8  258.87    6.55
   3   2   8  261.71    6.56
  -3   2   8  225.18    6.40
   3  -2   8  234.59    6.50
  -3  -2   8  232.10    6.41
  -3   2   8  256.53    6.54
  -3  -2   8  232.26    6.35
  -3  -2   8  247.29    6.46
   3  -2   8  252.15    7.46
  -3   2   8  261.49    6.50
  -3  -2   8  247.86    6.48
   3   2   8  260.02    7.44
  -3  -2   9   30.39    1.04
  -3  -2   9   30.94    1.12
  -3   2   9   32.91    1.14
  -3  -2   9   31.60    1.13
   3   2   9   33.18    1.18
  -3   2   9   32.43    1.17
  -3   2   9   32.47    1.12
   3  -2   9   32.66    1.08
  -3   2   9   31.68    1.15
  -3  -2   9   31.36    1.16
   3   2   9   36.85    1.12
   3  -2   9   32.15    1.11
   3  -2   9   32.17    1.15
   3  -2   9   30.66    1.06
   3  -2   9   31.73    1.13
   3  -2  10    0.03    0.33
  -3   2  10    0.34    0.34
   3  -2  10   -0.14    0.33
   3  -2  10    0.04    0.31
   3   2  10   -0.14    0.30
   3   2  10    0.08    0.42
  -3  -2  10    0.59    0.48
   3  -2  10    0.40    0.47
  -3   2  10   -0.04    0.42
  -3  -2  10    0.58    0.47
  -3  -2  10    0.14    0.39
   3  -2  10    0.37    0.39
   3   2  10   -0.20    0.25
  -3   2  11    1.52    0.18
  -3   2  11    1.53    0.23
   3  -2  11    1.31    0.27
  -3  -2  11    1.50    0.28
   3   2  11    1.30    0.22
   3  -2  11    1.13    0.22
   3  -3   0  577.57   14.16
  -3  -3   0  584.49   14.17
   3   3   1  428.18   11.39
   3  -3   1  435.90   11.40
  -3  -3   1  485.69   11.59
   3  -3   1  467.30   11.57
  -3  -3   1  459.81   11.70
  -3  -3  -1  438.99   11.38
   3  -3   2   60.01    1.95
   3   3   2   59.64    1.92
   3  -3   2   61.49    2.08
  -3  -3   2   62.66    2.08
  -3  -3   2   64.72    2.27
  -3  -3   2   61.34    1.80
   3  -3   2   67.56    2.27
   3   3   3   83.25    2.66
   3  -3   3   83.81    2.68
  -3  -3   3   84.56    2.87
   3  -3   3   83.39    2.87
  -3  -3   3   83.35    2.98
   3  -3   3   87.02    2.97
   3  -3   4  151.30    4.43
   3  -3   4  139.40    3.80
  -3  -3   4  144.78    3.85
   3   3   4  157.65    4.43
   3   3   4  149.82    3.81
  -3   3   4  145.66    3.85
   3  -3   4  152.30    4.67
  -3  -3   4  156.01    4.65
   3  -3   4  155.99    4.74
   3   3   5    0.12    0.38
   3  -3   5   -0.03    0.38
  -3  -3   5    0.11    0.33
  -3   3   5    0.15    0.34
   3  -3   5    0.06    0.95
   3   3   5   -0.04    0.71
   3  -3   5    0.48    0.71
  -3  -3   6   10.70    0.70
   3  -3   6   14.88    0.79
   3  -3   6   12.73    0.65
   3  -3   6   12.65    0.92
  -3  -3   6   11.02    0.71
   3  -3   6   15.32    1.46
  -3  -3   6   11.71    0.65
  -3  -3   6   10.52    0.63
  -3   3   6   11.94    0.67
   3  -3   6   12.60    0.76
   3   3   6   13.27    0.70
  -3   3   6   10.81    0.69
  -3  -3   6   10.15    0.51
   3  -3   6   14.96    0.78
  -3  -3   6   11.43    0.72
   3  -3   6   12.90    0.71
  -3  -3   6   10.41    0.61
   3  -3  -6   10.57    0.55
   3   3   6   13.74    0.71
   3  -3   6   11.35    0.83
  -3  -3   6   10.98    0.61
   3  -3   6   12.24    0.58
  -3  -3   6   10.37    0.70
   3  -3   6   13.74    0.68
  -3  -3   6   11.21    0.61
  -3   3   6   10.83    0.62
   3   3   6   14.25    0.71
   3  -3   6   13.17    1.22
   3  -3   6   12.36    0.70
   3   3   6   13.30    1.21
  -3   3   6   13.50    0.81
   3   3   6   13.12    0.81
  -3  -3   6   11.01    0.67
   3  -3   6   14.45    0.67
  -3   3   6   12.22    0.56
   3   3   6   14.51    0.64
   3  -3   6   12.91    0.70
  -3  -3   6   10.69    0.55
  -3   3   7  198.71    4.98
  -3  -3   7  192.82    4.96
   3   3   7  200.76    5.87
   3  -3   7  178.75    5.83
  -3  -3   7  193.46    4.97
  -3  -3   7  173.71    4.91
   3  -3   7  187.94    5.06
  -3  -3   7  174.48    4.83
  -3   3   7  184.85    4.96
  -3  -3   7  179.03    5.00
  -3  -3   7  193.30    5.05
   3  -3   7  190.53    5.06
   3  -3   7  176.95    4.88
   3  -3  -7  172.71    4.85
  -3  -3   7  178.94    4.97
   3   3   7  187.66    5.00
  -3  -3   7  191.45    4.92
   3  -3   7  167.63    4.95
   3  -3   7  178.90    4.89
   3  -3   7  176.85    4.95
  -3  -3   7  193.55    4.95
  -3   3   7  219.58    4.94
  -3  -3   7  185.49    4.91
   3  -3   7  188.05    4.97
   3  -3   7  183.52    4.94
   3   3   7  206.58    4.98
  -3   3   7  189.18    4.98
   3  -3   7  180.46    5.01
  -3   3   7  187.67    5.02
   3   3   7  197.15    5.09
  -3   3   7  201.28    5.09
  -3   3   8    8.27    0.53
  -3   3   8    9.24    0.69
  -3  -3   8    8.97    0.52
   3  -3   8    8.87    0.71
  -3  -3   8   10.36    0.73
   3  -3   8    8.30    0.57
   3   3   8    9.71    0.58
   3  -3   8    8.57    0.56
  -3  -3   8    8.67    0.77
  -3  -3   8    9.68    0.63
   3   3   8    9.10    1.02
  -3   3   8   10.90    0.68
  -3   3   8    9.77    0.76
   3   3   8    9.38    0.74
  -3  -3   8    9.05    0.80
   3  -3   8    8.97    0.68
   3  -3   8    9.36    0.67
  -3  -3   8    9.41    0.56
  -3  -3   8    9.16    0.70
   3  -3   8    8.06    1.01
  -3   3   8    8.87    0.58
  -3   3   8    9.03    0.62
   3   3   8    8.27    0.56
   3  -3   9    7.86    0.61
  -3  -3   9    6.69    0.67
  -3  -3  -9    6.27    0.45
  -3   3   9    7.13    0.52
   3  -3   9    7.45    0.49
  -3  -3   9    6.68    0.71
   3  -3  -9    4.69    0.40
  -3   3   9    8.05    0.64
   3   3   9    7.75    0.64
   3  -3   9    6.87    0.66
   3   3   9    8.09    0.47
   3  -3   9    6.38    0.46
  -3  -3   9    7.00    0.66
  -3  -3   9    7.05    0.49
  -3  -3   9    7.55    0.62
  -3   3   9    7.01    0.57
  -3  -3   9    7.53    0.57
  -3   3   9    7.25    0.59
   3   3   9    7.72    0.68
  -3  -3   9    7.06    0.57
   3  -3   9    6.96    0.55
  -3  -3  10    1.19    0.40
  -3   3  10    1.78    0.30
  -3  -3  10    1.60    0.49
   3  -3  10    1.88    0.31
   3   3  10    1.92    0.40
  -3   3  10    1.85    0.35
  -3  -3  10    1.93    0.41
   3  -3  10    1.50    0.39
   3  -3  10    2.43    0.47
  -3   3  10    2.25    0.41
  -3  -3  10    2.10    0.48
   3   3  10    2.42    0.39
   3  -3  11    8.02    0.31
   3   3  11    9.89    0.30
  -3  -4   0    0.27    0.56
   3  -4   0    0.26    0.63
  -3  -4   0    0.08    0.63
  -3  -4   1  473.09    9.77
  -3  -4  -1  455.55    9.36
  -3  -4   1  487.05    9.62
   3  -4   1  485.11    9.59
  -3  -4   2  149.11    3.84
  -3  -4  -2  128.84    3.77
  -3  -4   2  166.43    4.52
   3  -4   2  152.65    4.28
  -3  -4   2  156.62    4.29
   3   4   2  143.97    3.87
   3  -4   2  133.92    3.85
   3  -4   3  285.02    7.93
  -3  -4   3  284.95    7.76
   3  -4   3  273.50    7.73
   3   4   3  269.52    7.34
  -3  -4   4   16.02    1.41
   3  -4   4   15.60    1.45
   3   4   4   17.49    1.03
   3  -4   4   16.23    1.02
  -3  -4   4   17.96    1.41
   3  -4   4   16.65    1.40
  -3  -4   5   82.12    2.33
  -3  -4   5   82.13    2.26
   3  -4   5   92.75    3.58
   3  -4   5   91.49    2.51
   3  -4   5   84.67    2.47
  -3  -4   5   84.10    2.32
   3  -4   5   83.42    2.31
  -3  -4   5   85.27    2.43
   3  -4   5   85.37    2.45
   3  -4   5   87.42    2.47
  -3  -4   5   80.49    2.38
   3  -4   5   83.58    2.40
  -3  -4   5   83.90    2.40
   3  -4  -5   80.19    2.31
   3  -4   5   75.94    2.41
  -3   4   5   92.01    2.48
   3   4   5   85.13    2.44
  -3  -4   5   79.24    2.29
   3  -4   5   81.75    2.38
  -3   4   5   84.62    2.29
   3  -4   5   81.19    2.90
  -3  -4   5   85.43    2.29
   3   4   5   87.57    2.92
  -3  -4   5   79.42    2.36
   3   4   5   84.21    2.41
   3  -4   5   79.42    2.41
  -3  -4   5   80.46    2.34
   3  -4   5   82.82    2.33
   3   4   6   55.21    2.18
  -3   4   6   53.59    1.53
  -3  -4   6   48.34    1.50
   3  -4   6   46.83    2.11
   3  -4   6   54.75    1.74
  -3  -4   6   53.20    1.72
   3  -4   6   51.28    1.59
   3  -4   6   54.44    1.74
  -3  -4   6   51.60    1.69
  -3  -4   6   52.10    1.59
   3  -4   6   57.39    2.78
   3  -4   6   52.38    1.70
  -3  -4   6   51.92    1.69
  -3   4   6   49.25    1.62
  -3  -4   6   49.80    1.58
   3   4   6   52.14    1.65
   3  -4   6   51.12    1.67
  -3  -4   6   47.51    1.59
   3  -4   6   49.58    1.65
   3  -4  -6   49.69    1.52
   3   4   6   50.97    1.67
  -3  -4   6   49.25    1.68
   3  -4   6   51.66    1.76
   3  -4   6   48.92    1.49
  -3  -4   6   48.85    1.53
   3  -4   6   50.05    1.62
  -3  -4   6   49.74    1.49
   3   4   6   52.48    1.75
  -3  -4   6   51.26    1.61
   3  -4   6   51.60    1.61
   3  -4   6   46.73    1.51
  -3   4   7    9.30    0.59
  -3  -4   7    9.23    0.59
  -3  -4   7    8.76    0.56
  -3  -4   7    9.05    0.68
  -3  -4   7    7.73    0.50
  -3   4   7    8.71    0.64
   3  -4   7    7.90    0.97
   3  -4   7    8.01    0.69
  -3  -4   7    7.77    0.63
   3  -4  -7    9.03    0.55
  -3  -4   7    7.94    0.63
   3  -4   7    7.98    1.01
   3   4   7    8.44    0.70
   3  -4   7    8.72    0.54
  -3  -4   7    7.86    0.84
   3  -4   7    7.88    0.62
  -3  -4   7   10.08    0.79
   3  -4   7    8.64    0.76
   3  -4   7    8.68    0.77
  -3  -4   7    8.44    0.84
   3  -4   7    9.73    0.75
  -3   4   7    9.00    0.67
  -3   4   7    8.63    0.65
  -3  -4   7    7.85    0.59
   3   4   7    9.44    0.54
   3  -4   7    8.18    0.53
   3  -4   7   10.74    0.77
  -3  -4   7    8.66    0.75
  -3   4   7   10.50    0.81
   3   4   7    9.94    0.82
  -3   4   8  134.93    3.85
  -3  -4   8  150.63    3.90
  -3  -4   8  137.68    3.79
   3  -4   8  152.52    3.91
   3  -4   8  158.81    4.01
  -3  -4   8  138.13    3.93
   3  -4   8  147.52    3.85
   3  -4  -8  129.54    3.78
  -3  -4   8  139.04    3.85
   3  -4   8  142.96    3.80
  -3  -4   8  130.69    3.92
  -3   4   8  150.64    4.01
   3   4   8  148.76    4.00
   3   4   8  144.56    3.90
  -3   4   8  136.78    3.88
  -3   4   8  133.09    3.87
   3  -4   8  148.08    3.96
  -3   4   8  152.48    3.84
   3   4   8  166.49    3.84
  -3  -4   8  144.44    3.89
   3  -4   8  150.03    3.90
  -3  -4   8  143.56    3.83
  -3  -4  -9    9.30    0.49
  -3  -4   9    9.06    0.62
  -3   4   9    8.84    0.50
  -3  -4   9    8.66    0.78
   3  -4  -9    8.82    0.48
  -3   4   9   10.38    0.65
   3   4   9    9.70    0.64
   3   4   9    9.82    0.64
  -3   4   9    9.64    0.57
   3  -4   9    8.60    0.54
  -3  -4   9   10.22    0.64
  -3  -4   9   10.60    0.71
   3  -4   9    9.13    0.69
   3  -4   9    8.39    0.60
  -3  -4   9    9.71    0.66
  -3  -4 -10   45.48    1.37
  -3  -4  10   53.10    1.47
  -3  -4  10   55.13    1.46
  -3   4  10   50.75    1.38
  -3  -4  10   49.05    1.45
  -3   4  10   55.29    1.46
   3  -4  10   51.50    1.47
  -3  -4  10   55.73    1.48
   3   4  10   52.40    1.45
   3   4  10   53.79    1.47
  -3   4  10   54.48    1.42
  -3  -5   0  461.52   12.76
  -3  -5   0  492.03   12.76
   3  -5   0  498.36   12.77
  -3  -5  -1  330.91   10.18
   3  -5   1  409.37   10.70
  -3  -5   1  382.65   10.59
   3  -5  -1  436.07   10.45
  -3  -5   1  390.73   10.46
   3  -5   1  384.23   10.43
  -3  -5  -1  436.60   10.46
  -3  -5   2  398.63   10.88
   3  -5   2  403.56   10.89
  -3  -5   2  383.29   10.64
   3  -5   2  381.05   10.62
  -3  -5   3   51.24    2.46
  -3  -5   3   50.80    2.30
   3  -5   3   52.66    2.32
   3  -5   4  194.51    5.15
  -3  -5   4  199.74    5.17
   3  -5   4  188.46    5.05
   3  -5   4  212.34    5.24
  -3  -5   4  201.58    5.15
  -3  -5   4  194.46    5.05
  -3  -5   4  201.09    6.30
   3  -5   4  192.51    5.16
  -3  -5   4  192.13    5.16
   3  -5   4  200.70    5.18
  -3  -5   4  192.74    5.04
  -3  -5  -4  179.92    5.09
  -3  -5   4  192.03    5.16
   3  -5   4  192.16    5.15
  -3   5   4  204.02    5.14
   3   5   4  194.08    5.15
   3  -5  -4  191.43    5.07
  -3  -5   4  192.97    5.03
   3  -5   4  180.41    5.13
  -3   5   4  210.16    5.20
  -3  -5   4  195.84    5.11
   3  -5   4  190.88    5.13
  -3  -5   4  189.23    5.04
  -3  -5   4  188.73    5.00
   3  -5   4  193.06    6.09
  -3  -5   4  201.69    6.15
   3  -5   4  182.86    5.06
  -3  -5   4  185.60    5.07
  -3  -5   5   26.94    1.10
  -3  -5   5   28.12    1.14
  -3  -5   5   25.84    1.07
   3  -5   5   22.10    1.09
   3  -5   5   25.64    2.02
   3  -5   5   23.83    1.06
  -3  -5   5   25.03    1.08
  -3  -5   5   24.31    1.03
   3  -5   5   25.29    1.07
  -3  -5   5   23.20    0.97
   3  -5   5   22.51    0.97
  -3  -5   5   26.59    1.11
   3  -5   5   24.35    1.10
  -3   5   5   28.58    1.04
  -3  -5   5   23.50    0.97
   3  -5   5   24.23    1.05
   3  -5  -5   23.75    0.93
   3  -5   5   21.29    1.31
  -3  -5   5   21.51    0.96
   3   5   5   23.81    1.07
  -3   5   5   26.08    1.10
   3  -5   5   24.34    0.85
  -3  -5   5   26.11    1.17
   3  -5   5   22.93    1.00
  -3  -5   5   25.58    0.99
  -3  -5   5   23.41    0.91
   3  -5   5   21.55    0.89
  -3  -5   5   27.93    1.94
   3  -5   5   24.46    1.84
   3  -5   5   23.78    1.05
  -3  -5   5   24.92    1.08
  -3  -5   6   19.77    0.85
  -3  -5   6   21.45    0.93
   3  -5   6   19.72    0.85
   3  -5   6   19.74    1.86
  -3  -5   6   21.12    1.03
   3  -5   6   20.13    1.02
   3  -5   6   18.71    0.91
   3  -5   6   22.36    1.06
  -3  -5   6   21.44    0.97
  -3  -5   6   21.02    0.97
   3  -5   6   19.90    1.04
   3  -5  -6   20.59    0.86
   3  -5   6   17.63    1.30
  -3   5   6   24.23    1.06
   3   5   6   20.84    1.00
  -3  -5   6   20.83    0.91
   3  -5   6   19.59    0.78
   3  -5   6   21.43    0.94
   3  -5   6   19.59    1.07
   3  -5   6   23.63    1.08
  -3  -5   6   22.34    1.05
   3  -5   6   20.36    1.01
  -3  -5   6   19.60    0.89
   3   5   6   21.50    0.98
   3  -5   6   19.51    1.00
  -3  -5   6   21.50    1.01
   3  -5   7   85.96    2.45
   3  -5   7   78.82    2.32
  -3  -5   7   78.91    2.43
  -3  -5   7   83.67    2.34
  -3  -5   7   78.48    2.29
   3  -5   7   84.18    2.43
  -3   5   7   79.15    2.34
  -3  -5   7   81.03    2.41
   3  -5   7   79.40    2.34
  -3  -5   7   74.45    2.30
   3  -5  -7   77.73    2.24
   3   5   7   83.42    2.40
   3  -5   7   75.89    2.18
  -3  -5   7   78.24    2.42
  -3  -5   7   77.76    2.27
   3  -5   7   75.52    2.29
  -3   5   7   86.71    2.48
   3   5   7   78.20    2.46
  -3  -5   7   76.31    2.20
  -3  -5   7   82.22    2.32
   3  -5   7   79.46    2.27
  -3  -5   7   75.68    2.26
  -3   5   7   77.77    2.32
  -3   5   7   75.03    2.31
   3   5   7   76.67    2.34
   3  -5   7   77.38    2.38
   3  -5   7   83.02    2.34
  -3  -5   7   82.88    2.34
  -3  -5   8  122.09    3.25
   3  -5  -8  111.51    3.18
  -3  -5  -8  124.85    3.25
  -3  -5   8  116.85    3.24
  -3  -5   8  114.13    3.35
   3  -5   8  118.85    3.25
  -3  -5   8  119.60    3.36
   3  -5   8  127.10    3.37
  -3   5   8  118.63    3.27
   3  -5   8  120.48    3.32
   3   5   8  114.83    3.26
  -3   5   8  114.37    3.25
   3  -5   8  127.28    3.31
  -3  -5   8  127.01    3.30
   3  -5   8  123.95    3.25
  -3   5   8  124.00    3.37
   3   5   8  115.88    3.35
  -3  -5  -9   26.65    0.83
  -3  -5   9   25.22    1.04
  -3  -5   9   24.97    0.94
  -3   5   9   24.78    0.78
  -3   5   9   26.55    0.93
   3   5   9   26.73    0.92
   3  -5   9   27.10    0.89
   3   5   9   24.48    0.93
  -3   5   9   25.78    0.86
  -3  -5   9   25.96    1.00
   3  -5   9   26.24    0.98
   3  -5  -9   25.16    0.84
   3   5  10    5.53    0.28
   3  -5 -10    5.98    0.23
   3  -5  10    6.26    0.32
   3   5  10    6.41    0.30
  -3   5  10    6.08    0.31
   3   5  10    6.27    0.31
  -3  -6   0    0.08    0.76
   3  -6   0   -0.31    0.78
   3  -6   0   -1.02    0.93
  -3  -6   0    0.46    0.57
   3  -6   0    0.61    0.48
   3  -6   1  127.53    4.37
  -3  -6   1  121.81    4.18
  -3  -6   1  123.06    3.70
  -3  -6  -1  138.06    4.11
   3  -6  -1  142.15    4.16
  -3  -6   1  133.23    4.17
   3  -6   1  128.11    4.16
   3  -6  -1  128.12    3.42
   3  -6   1  129.65    3.49
  -3  -6   1  131.03    3.48
   3  -6  -1  127.63    3.46
   3  -6   2    4.26    0.58
   3  -6   2    3.37    0.48
  -3  -6   2    4.28    0.49
   3  -6  -2    3.70    0.50
  -3  -6   2    3.53    0.48
   3  -6   2    3.94    0.50
   3   6   2    4.11    0.50
  -3  -6   2    3.44    0.55
  -3   6   2    4.25    0.44
   3  -6   2    3.02    0.56
  -3  -6   2    3.68    0.57
  -3  -6  -2    3.82    0.42
   3  -6  -2    3.36    0.46
  -3   6   2    3.34    0.52
  -3  -6   2    2.11    0.72
  -3  -6   2    3.46    0.98
   3  -6   2    3.58    1.05
   3  -6  -2    4.47    1.05
   3  -6   2    4.50    1.02
  -3  -6  -2    3.84    0.97
  -3  -6   2    3.87    1.02
  -3  -6   2    3.59    0.54
  -3  -6   3  335.52    8.70
  -3  -6   3  358.44    9.98
   3  -6   3  345.37    9.95
  -3  -6   3  331.22    8.64
   3  -6   3  333.10    8.71
  -3  -6   3  333.00    8.68
  -3  -6   3  344.91    8.74
   3  -6   3  323.32    8.70
  -3  -6  -3  328.16    8.63
  -3   6   3  344.44    8.73
  -3  -6   3  341.22    8.66
  -3  -6   3  328.40    8.66
   3  -6   3  329.49    8.71
   3  -6   3  335.96    9.71
  -3  -6   3  344.95    9.76
  -3   6   3  351.13    8.69
   3   6   3  345.63    8.72
   3  -6   3  328.60    8.71
  -3  -6   3  344.49    8.73
  -3  -6   3  351.13    8.69
   3  -6   3  316.78    8.72
  -3  -6   3  314.84    8.67
  -3  -6   4  106.49    2.92
  -3  -6   4  109.25    4.22
   3  -6   4   97.49    4.17
  -3  -6   4  105.69    2.97
   3  -6   4  106.37    3.06
  -3  -6   4  106.14    3.02
   3  -6  -4  107.34    2.96
  -3  -6  -4  107.09    2.97
  -3  -6   4  108.12    3.08
  -3   6   4  102.77    3.05
   3  -6   4  103.77    3.04
  -3  -6   4  109.93    4.13
   3  -6   4  101.21    4.02
   3  -6   4  102.46    3.06
  -3  -6   4  108.14    3.10
  -3  -6   4  104.62    3.01
  -3  -6   4  101.00    3.02
   3  -6   4  107.18    3.09
  -3  -6   4  112.26    3.07
  -3   6   4  112.42    3.02
   3   6   4  110.59    3.07
  -3  -6   5   82.99    2.43
   3  -6   5   81.39    2.37
  -3  -6   5   83.97    2.55
  -3  -6   5   85.89    2.54
   3  -6   5   88.04    2.61
  -3  -6   5   88.10    2.60
  -3  -6   5   86.63    2.61
   3  -6   5   82.34    2.57
   3  -6   5   88.42    2.59
  -3  -6   5   86.74    2.53
  -3  -6   5   78.35    2.45
   3  -6   5   86.51    2.59
  -3  -6   5   85.43    2.56
   3  -6  -5   85.68    2.45
  -3   6   5   85.82    2.58
  -3  -6   5   87.86    2.47
  -3  -6   5   87.21    2.62
   3  -6   5   81.83    2.51
   3  -6   5   79.65    3.55
  -3  -6   5   87.26    3.66
   3   6   5   90.67    2.58
  -3  -6   5   83.09    2.48
   3  -6   5   84.11    2.57
  -3   6   5   85.37    2.51
  -3  -6   5   90.66    2.54
   3  -6   6    0.77    0.46
  -3  -6   6    0.40    0.59
  -3  -6   6    0.70    0.63
   3  -6   6    0.74    0.64
   3  -6   6   -0.98    1.20
  -3  -6   6    0.52    0.47
  -3  -6   6    0.52    0.89
  -3  -6   6   -0.15    0.88
  -3  -6   6    0.29    0.64
   3  -6   6    0.58    0.75
  -3  -6   6    0.95    0.64
   3  -6   6    0.69    0.62
  -3  -6  -6    0.39    0.54
   3  -6  -6    0.84    0.50
  -3   6   6    0.90    0.64
  -3  -6   6    1.07    0.69
   3   6   6    0.67    0.62
  -3  -6   6    0.05    0.98
   3  -6   6    0.68    0.55
  -3   6   6    0.64    0.55
   3  -6   6    0.70    0.60
  -3  -6   6    0.79    0.85
   3  -6   6    0.93    0.81
  -3  -6   6    0.54    0.81
  -3  -6   7   22.98    0.97
   3  -6  -7   21.21    0.87
  -3  -6  -7   22.99    0.91
   3   6   7   24.33    0.99
  -3  -6   7   21.96    0.97
   3   6   7   20.42    1.04
  -3   6   7   23.07    1.07
   3   6   7   21.46    0.96
  -3   6   7   18.94    0.86
   3  -6   7   21.83    1.00
  -3  -6   7   21.07    1.13
  -3  -6   7   22.50    1.03
  -3   6   7   22.12    0.94
  -3  -6   7   21.57    0.94
   3  -6   7   20.60    0.84
  -3  -6   7   21.87    1.09
   3  -6   7   23.70    1.02
   3  -6   8   19.29    0.72
  -3  -6   8   10.52    0.76
  -3   6   8   12.68    0.67
   3   6   8   20.31    0.75
   3  -6   8   23.43    0.91
   3   6   8   21.05    0.77
  -3   6   8   12.75    0.70
   3  -6   8   20.91    0.82
   3  -6  -8   13.90    0.68
  -3  -6   8    9.33    1.01
  -3  -6   8   10.34    0.86
   3  -6  -8   11.18    0.62
  -3  -6  -8   19.71    0.74
  -3   6   8   10.35    0.76
   3   6   8   16.93    0.81
  -3   6   9   20.03    0.70
   3   6   9   19.91    0.70
   3   6   9   20.14    0.71
   3  -6  -9   21.58    0.66
   3  -7   0    8.25    0.56
  -3  -7   0    9.26    0.48
   3  -7   0    8.87    1.24
   3  -7   0    8.90    1.13
  -3  -7   0    7.44    1.06
   3  -7   0    8.76    0.63
  -3  -7   0    9.88    0.64
   3  -7   0    8.28    0.62
  -3  -7   0    9.24    0.60
   3  -7   0    9.54    0.63
   3  -7   0    8.10    0.73
   3  -7  -1   39.57    1.29
  -3  -7  -1   38.10    1.22
  -3   7   1   32.71    1.30
   3  -7  -1   41.50    1.41
   3  -7   1   41.31    1.36
  -3  -7   1   38.09    1.34
   3  -7   1   41.28    1.36
   3  -7  -1   36.21    2.02
   3  -7   1   36.29    2.21
   3  -7  -1   40.73    1.26
  -3  -7  -1   38.24    1.18
  -3  -7   1   38.78    1.36
   3  -7   1   40.56    1.37
  -3  -7  -1   41.32    2.01
   3  -7  -1   39.56    1.99
   3  -7   1   41.36    2.11
  -3  -7   1   42.02    2.12
   3  -7   2   79.92    2.36
   3  -7  -2   79.97    2.24
   3  -7  -2   64.16    2.90
   3  -7   2   80.56    3.44
  -3  -7   2   76.27    3.24
   3  -7   2   73.22    2.31
  -3  -7   2   76.77    2.32
   3  -7  -2   78.12    2.35
  -3  -7   2   84.49    2.41
   3  -7   2   87.09    2.45
  -3  -7   2   82.76    2.38
   3  -7   2   80.33    2.38
  -3  -7   2   81.90    2.40
   3  -7   2   82.96    2.39
   3  -7  -2   78.92    2.30
  -3  -7  -2   77.84    2.25
  -3   7   2   74.30    2.34
   3  -7  -2   77.34    2.23
  -3   7   2   82.55    2.29
   3   7   2   83.81    2.36
   3  -7   2   80.87    2.36
  -3  -7   2   75.24    3.15
  -3  -7  -2   84.69    3.10
   3  -7  -2   85.74    3.13
   3  -7   2   75.97    3.16
   3  -7   3    0.93    0.51
  -3  -7   3    1.06    0.45
   3  -7  -3    1.08    0.49
  -3  -7   3    0.99    0.57
  -3  -7   3    0.98    0.59
   3  -7   3    0.30    0.60
  -3  -7   3    1.44    0.62
  -3  -7   3    1.47    1.00
   3  -7   3    0.17    1.08
  -3  -7   3    1.02    0.76
  -3  -7   3    0.78    0.66
   3  -7   3    0.72    0.74
  -3  -7  -3    1.20    0.47
  -3   7   3    0.89    0.56
  -3  -7   3    1.15    0.47
  -3  -7   3    1.17    1.00
   3  -7   3    0.92    0.58
   3   7   3    1.00    0.57
  -3   7   3    0.97    0.47
   3  -7   3    0.91    0.54
  -3  -7  -3   -0.29    0.97
   3  -7  -3    0.79    1.00
  -3  -7   3    0.95    1.08
   3  -7   3    0.58    1.04
  -3  -7   4   53.71    1.75
  -3  -7  -4   53.73    1.73
   3  -7   4   58.48    1.90
  -3  -7   4   59.52    1.91
   3  -7   4   59.59    3.04
   3  -7   4   58.74    1.87
  -3  -7   4   54.14    1.78
  -3  -7   4   59.34    1.91
   3  -7  -4   59.89    1.78
  -3  -7  -4   57.77    1.75
   3   7   4   57.98    1.90
  -3   7   4   55.25    1.85
  -3  -7   4   54.68    2.00
  -3  -7   4   51.42    1.71
   3  -7   4   55.93    1.85
  -3   7   4   60.14    1.80
  -3  -7   4   53.72    1.76
   3   7   4   59.60    1.87
  -3  -7   4   58.13    1.89
   3  -7   4   58.51    1.92
   3  -7   4   55.57    1.84
   3  -7   4   57.07    2.86
  -3  -7  -4   57.60    2.51
   3  -7  -4   56.87    2.55
  -3  -7   4   52.87    2.79
   3  -7   5  305.32    7.84
  -3  -7   5  296.71    7.83
   3  -7  -5  299.98    7.70
  -3  -7  -5  304.08    7.70
  -3  -7   5  305.11    7.78
  -3   7   5  296.57    7.80
   3  -7   5  294.58    7.76
  -3   7   5  299.82    7.75
   3  -7   5  298.91    7.82
  -3  -7   5  265.46    7.68
   3  -7   5  301.74    7.81
  -3  -7   5  310.49    7.79
   3  -7   5  271.52    9.17
   3  -7   5  284.68    7.78
   3  -7   5  263.95    8.89
  -3  -7  -5  301.31    8.51
   3  -7  -5  313.59    8.59
  -3  -7   5  266.21    8.92
   3  -7  -6   43.74    1.36
  -3  -7   6   42.66    1.66
  -3   7   6   44.30    1.47
   3  -7   6   35.25    1.34
   3  -7  -6   42.75    1.35
   3  -7   6   37.64    1.43
  -3  -7   6   41.87    1.59
   3   7   6   38.18    1.41
  -3   7   6   43.87    1.40
   3  -7   6   38.22    1.43
   3  -7   6   36.42    1.44
  -3  -7   6   45.67    1.49
   3  -7   6   37.84    1.48
  -3  -7   6   39.54    1.43
   3  -7   6   37.12    1.39
   3  -7   7   10.34    0.69
  -3   7   7   10.54    0.65
  -3   7   7   10.04    0.72
   3   7   7    9.24    0.71
  -3  -7   7   10.47    0.71
   3  -7   7   12.21    0.72
   3   7   7   11.90    0.69
  -3   7   7   10.81    0.65
   3  -7  -7    9.73    0.60
  -3  -7  -7   11.55    0.64
  -3  -7  -8   -0.19    0.33
  -3   7   8   -0.15    0.26
   3  -7  -8    0.01    0.29
   3  -7  -8    0.10    0.31
   3   7   8   -0.10    0.37
  -3   7   8    0.02    0.38
   3   7   8    0.34    0.33
  -3   7   8   -0.24    0.32
   3   7   8    0.12    0.30
   3  -7  -9    6.44    0.24
  -3  -7  -9    6.50    0.25
  -3   7   9    4.81    0.24
   3   7   9    4.68    0.25
  -3  -7  -9    7.44    0.24
   3  -8   0    0.54    0.87
  -3  -8   0   -0.11    0.49
   3  -8   0    0.19    0.53
  -3  -8   0    0.18    0.54
   3  -8   0   -0.06    0.92
  -3  -8   0   -0.50    0.92
  -3  -8   0   -0.54    0.70
   3  -8   0   -0.07    0.52
   3  -8   0    0.29    0.68
   3  -8  -1    0.15    0.66
  -3  -8  -1    0.75    0.68
   3  -8  -1    0.40    0.52
   3  -8   1    0.06    0.54
  -3  -8   1    0.18    0.68
   3  -8   1    0.68    0.71
  -3  -8  -1    0.82    0.54
   3  -8   1    0.35    0.58
   3  -8  -1    0.41    0.54
  -3  -8   1    0.28    0.56
  -3  -8  -1    0.53    0.37
   3  -8  -1    0.33    0.49
   3  -8   1    0.90    1.01
  -3  -8   1    0.17    0.58
   3  -8   1    0.79    0.62
  -3  -8  -1    0.85    0.40
  -3  -8  -1   -0.34    0.90
   3  -8   1    1.39    0.99
   3  -8  -1    0.40    0.89
  -3  -8   1    0.78    0.98
  -3  -8   2   79.09    2.33
   3  -8  -2   77.19    2.29
  -3  -8  -2   82.98    2.35
  -3   8   2   75.68    2.24
   3  -8   2   78.54    2.34
  -3  -8   2   74.23    2.31
   3  -8   2   69.72    3.34
  -3  -8   2   77.79    2.31
   3  -8   2   79.35    2.32
  -3  -8  -2   76.59    2.15
  -3   8   2   68.72    2.23
   3  -8  -2   72.77    2.09
   3  -8   2   69.61    2.25
   3  -8  -2   76.50    2.18
  -3  -8  -2   74.38    2.10
   3  -8   2   73.69    2.29
  -3  -8   2   69.23    3.15
   3  -8   2   71.44    3.21
   3  -8  -2   71.67    2.97
  -3  -8  -2   73.49    3.00
   3  -8  -3   69.49    2.00
  -3  -8  -3   67.63    1.94
   3  -8   3   64.56    3.21
   3  -8   3   65.75    2.04
   3  -8  -3   69.07    2.07
  -3  -8  -3   71.54    2.02
  -3   8   3   62.91    2.09
   3  -8  -3   67.25    1.98
   3  -8   3   69.20    2.17
  -3  -8   3   63.37    2.03
  -3   8   3   67.70    2.03
  -3  -8  -3   70.82    2.11
  -3  -8   3   70.06    2.12
  -3   8   3   69.36    2.11
   3  -8   3   77.02    2.22
  -3  -8   3   70.72    2.17
   3  -8   3   72.41    2.21
  -3  -8   3   73.41    2.19
   3  -8   3   66.45    2.10
   3  -8  -3   63.74    2.77
  -3  -8   3   65.50    3.10
   3  -8   3   68.71    3.17
  -3  -8  -3   67.42    2.79
  -3  -8  -4    5.72    0.56
  -3   8   4    5.89    0.65
   3  -8   4    5.59    0.75
  -3  -8   4    5.63    0.76
  -3  -8  -4    5.17    0.57
   3   8   4    5.16    0.75
  -3   8   4    5.81    0.69
   3  -8  -4    5.29    0.53
   3  -8   4    7.11    0.69
  -3   8   4    5.37    0.56
   3   8   4    5.62    0.63
  -3  -8   4    6.06    0.81
   3  -8   4    6.36    0.88
   3  -8   4    4.60    0.59
  -3  -8  -4    6.46    0.48
   3  -8   4    5.29    0.63
  -3   8   5    3.23    0.59
   3  -8   5    3.64    0.67
  -3  -8   5    3.12    0.69
   3  -8   5    2.62    0.62
   3  -8   5    3.71    0.82
   3  -8  -5    2.54    0.58
  -3  -8  -5    2.98    0.52
   3   8   5    2.09    0.66
  -3   8   5    3.68    0.60
   3  -8   5    2.57    0.55
   3  -8  -5    3.41    0.48
   3   8   5    3.54    0.58
  -3   8   5    3.69    0.54
   3  -8   5    2.89    0.56
   3  -8   5    2.77    0.56
   3  -8  -6   16.69    0.75
   3  -8   6   15.69    0.78
   3   8   6   14.06    0.85
  -3   8   6   13.41    0.84
  -3   8   6   16.24    0.78
  -3  -8   6   16.44    0.87
   3  -8  -6   17.31    0.71
  -3  -8   6   16.63    0.85
   3  -8   6   17.73    0.84
  -3   8   6   17.33    0.75
   3  -8   6   16.80    0.80
   3   8   6   16.38    0.77
   3  -8   7    4.28    0.41
   3   8   7    3.57    0.40
   3  -8  -7    3.77    0.36
   3  -8  -7    4.24    0.37
  -3  -8  -7    4.16    0.33
  -3  -8   7    4.36    0.49
  -3   8   7    3.90    0.45
   3   8   7    3.84    0.46
  -3  -8  -7    4.44    0.40
   3  -8  -8    8.53    0.30
   3   8   8    6.25    0.28
  -3   8   8    7.15    0.29
   3   8   8    5.03    0.30
  -3  -8  -8    7.69    0.29
   3   8   8    6.03    0.31
  -3   8   8    6.01    0.31
   3  -9   0   56.52    1.87
  -3  -9   0   61.40    1.93
  -3  -9   0   60.96    1.98
   3  -9   0   61.69    1.92
  -3  -9   0   59.71    1.92
  -3  -9   1  152.26    4.10
   3  -9   1  151.79    4.09
   3  -9  -1  146.61    4.04
  -3  -9  -1  148.93    4.05
  -3  -9   1  140.55    3.98
  -3  -9  -1  153.90    4.12
   3  -9  -1  144.73    4.02
  -3  -9  -1  158.06    4.08
   3  -9   1  134.93    4.03
   3  -9  -2    7.26    0.61
  -3   9   2    7.24    0.52
   3  -9  -2    7.14    0.63
  -3  -9   2    6.94    0.76
  -3  -9  -2    7.03    0.74
  -3  -9   2    7.21    0.74
  -3  -9  -2    8.08    0.68
   3  -9   2    8.65    0.77
   3  -9  -2    8.69    0.69
  -3  -9   2    5.95    0.71
   3  -9   2    7.76    0.74
  -3   9   2    6.40    0.57
  -3  -9   2    6.58    0.62
   3  -9   2    7.29    0.75
  -3   9   3   37.92    1.39
   3   9   3   43.46    1.49
   3  -9   3   43.74    1.50
   3  -9  -3   43.19    1.37
   3  -9  -3   41.65    1.39
  -3   9   3   43.38    1.38
  -3  -9  -3   42.03    1.41
  -3  -9  -3   44.01    1.43
   3  -9   3   43.32    1.53
   3  -9  -3   47.46    1.46
  -3  -9   3   45.31    1.52
   3  -9   3   44.94    1.52
  -3  -9   3   43.66    1.50
  -3  -9  -3   42.54    1.33
   3   9   3   40.15    1.33
  -3   9   3   40.13    1.30
  -3   9   4   71.07    2.16
   3   9   4   72.87    2.23
   3  -9   4   74.59    2.19
   3  -9  -4   78.70    2.12
  -3  -9  -4   66.86    2.07
   3  -9  -4   75.38    2.12
  -3   9   4   75.26    2.15
   3  -9  -4   82.87    2.19
  -3  -9   4   78.00    2.26
   3  -9   4   74.35    2.25
  -3  -9   4   78.72    2.25
  -3  -9  -4   75.44    2.11
  -3   9   4   71.54    2.09
   3  -9   4   76.58    2.22
   3   9   4   70.80    2.11
   3   9   5    3.75    0.55
   3  -9   5    3.22    0.51
  -3  -9  -5    4.29    0.45
   3  -9  -5    2.24    0.38
  -3   9   5    3.00    0.46
  -3  -9   5    2.58    0.52
   3  -9   5    3.00    0.57
  -3  -9   5    3.27    0.63
   3  -9  -5    3.26    0.45
   3   9   5    4.60    0.45
  -3  -9  -6   18.53    0.64
   3   9   6   17.73    0.66
  -3   9   6   17.13    0.64
   3  -9  -6   13.83    0.53
   3   9   6   15.91    0.71
  -3   9   6   15.02    0.69
  -3  -9  -6   18.25    0.67
   3  -9  -6   18.49    0.65
  -3  -9   6   17.45    0.69
   3   9   6   18.28    0.70
   3   9   6   17.34    0.63
  -3  -9  -7    0.36    0.17
  -3   9   7    0.32    0.16
  -3   9   7    0.36    0.18
   3   9   7    0.02    0.17
  -3  -9  -7    0.23    0.17
  -3   9   7    0.25    0.15
   3   9   7    0.30    0.16
   3  10   0    0.08    0.41
   3 -10   0   -0.06    0.55
  -3 -10   0   -0.26    0.53
  -3 -10   0    0.46    0.57
  -3 -10   0   -0.57    0.61
   3 -10   0    0.03    0.48
   3  10   1   -0.07    0.45
  -3 -10  -1    0.59    0.58
  -3 -10  -1    1.07    0.55
   3 -10  -1   -0.15    0.48
  -3 -10   1   -0.01    0.56
   3 -10  -1   -0.27    0.51
  -3 -10  -1    0.18    0.54
   3 -10   1    0.16    0.54
  -3 -10   1    0.61    0.58
  -3 -10   2    2.14    0.50
  -3 -10  -2    2.46    0.51
  -3 -10   2    2.28    0.57
   3 -10   2    2.00    0.55
   3 -10  -2    3.46    0.54
   3  10   2    1.88    0.49
  -3 -10  -2    3.65    0.55
  -3 -10  -2    3.14    0.55
   3 -10  -2    2.19    0.47
   3 -10   2    3.06    0.57
   3  10   3  107.79    3.03
   3 -10  -3   98.69    3.05
  -3 -10  -3  128.04    3.14
  -3 -10  -3  126.60    3.13
   3 -10  -3  107.62    3.10
  -3 -10   3  114.12    3.16
   3 -10   3  129.20    3.18
  -3 -10   3  106.66    3.09
   3  10   3  115.43    3.12
   3 -10   3  124.31    3.15
   3 -10   3  122.93    3.15
   3 -10   4    3.42    0.47
  -3 -10   4    3.18    0.45
   3 -10  -4    3.55    0.42
  -3 -10  -4    4.00    0.41
  -3 -10   4    3.24    0.50
  -3 -10  -4    3.39    0.43
  -3  10   4    2.72    0.30
   3 -10  -4    3.06    0.32
   3  10   4    2.97    0.34
   3  10   4    3.00    0.43
  -3  10   5    0.67    0.31
   3  10   5    0.27    0.31
  -3  10   5    0.59    0.19
   3  10   5    0.63    0.22
  -3 -10  -5    0.75    0.29
   3 -10  -5    0.67    0.27
   3 -10   5    0.77    0.30
  -3 -10   5    0.92    0.30
  -3 -10  -5    0.73    0.28
  -3 -11   0   13.29    0.60
   3 -11   0   13.10    0.61
  -3 -11   1    2.90    0.38
  -3 -11  -1    3.43    0.38
   3 -11   1    3.22    0.40
   3 -11  -1    2.73    0.37
   3 -11  -1    3.00    0.41
   3 -11   1    3.06    0.39
  -3 -11  -2   23.72    0.81
   3 -11   2   24.81    0.80
  -3 -11   2   23.13    0.81
   3 -11  -2   24.76    0.79
  -3 -11  -2   24.07    0.80
   3 -11   2   25.19    0.80
   3 -11  -2   24.35    0.81
  -3 -11  -3   14.05    0.47
   3 -11  -3   12.36    0.44
   3 -11   3   11.57    0.45
  -3 -11   3   12.26    0.47
  -3 -11  -3   12.81    0.47
   3 -11  -3   13.03    0.46
   4   0   0  923.52   23.03
  -4   0   0  900.09   23.03
   4   0   2 2629.47   67.32
   4   0   2 2705.84   67.21
   4   0   3    0.68    0.63
   4   0   3   -0.22    0.53
   4   0   4  809.06   19.97
   4   0   4  755.94   19.47
   4   0   4  792.80   20.13
  -4   0   4  779.78   19.51
  -4   0   4  768.50   19.50
  -4   0   5    0.10    0.35
   4   0   5    0.34    0.44
   4   0   5   -0.36    0.86
   4   0   6  140.17    3.82
  -4   0   6  137.29    3.81
  -4   0   6  143.68    3.82
  -4   0   6  135.37    3.82
  -4   0   6  148.25    3.80
   4   0   6  143.13    3.81
   4   0   6  141.05    4.71
  -4   0   6  140.62    3.83
  -4   0   7   -0.01    0.36
   4   0   7    0.14    0.46
   4   0   7   -0.27    0.49
  -4   0   7    0.12    0.42
  -4   0   7   -0.27    0.44
  -4   0   7   -0.05    0.42
  -4   0   7    0.26    0.52
   4   0   7   -0.31    0.51
  -4   0   7    0.08    0.39
   4   0   7    0.29    0.51
  -4   0   7    0.03    0.48
   4   0   7   -0.11    0.68
  -4   0   7    0.03    0.50
   4   0   7    0.58    0.93
   4   0   8   31.13    1.15
   4   0   8   29.94    1.19
  -4   0   8   32.36    1.16
  -4   0   8   32.27    1.17
  -4   0   8   31.01    1.12
   4   0   8   32.45    1.19
   4   0   8   31.39    1.16
  -4   0   8   27.91    1.06
  -4   0   8   31.50    1.13
   4   0   8   29.28    1.88
  -4   0   8   31.06    1.18
  -4   0   8   29.88    1.05
  -4   0   9    0.42    0.39
  -4   0   9   -0.08    0.55
   4   0   9   -0.06    0.53
   4   0   9   -0.16    0.45
   4   0   9   -0.21    0.49
  -4   0   9    0.29    0.52
  -4   0   9   -0.05    0.47
   4   0   9   -0.50    0.52
   4   0  10    8.45    0.52
  -4   0  10    8.56    0.55
   4   0  10    8.57    0.53
  -4   0  10    8.08    0.55
   4   0  10    8.52    0.50
  -4   0  10    7.31    0.50
  -4   0  10    7.45    0.40
  -4   0  11   -0.10    0.26
  -4   0  11    0.12    0.24
   4   0  11    0.09    0.20
  -4   0  11    0.14    0.26
  -4   0  11    0.00    0.21
   4   0  11    0.01    0.18
   4  -1   0    0.07    0.53
   4  -1   0    0.41    0.29
  -4  -1   0    0.30    0.29
  -4  -1   1 2418.42   60.25
   4  -1   1 2325.64   60.25
  -4   1  -1 2464.61   60.22
  -4  -1   1 2362.96   60.27
   4   1  -1 2407.23   60.18
   4  -1   1 2392.05   60.30
  -4  -1   2   13.92    0.86
   4  -1   2   13.58    0.86
   4   1   2   15.06    0.85
   4  -1   2   13.74    0.88
   4  -1   2   12.93    0.80
   4  -1   2   13.01    0.73
  -4   1  -2   12.83    0.56
   4  -1   3  698.05   18.09
   4   1   3  700.94   18.06
   4  -1   3  696.94   18.05
   4  -1   4   28.03    1.44
   4   1   4   27.83    1.46
   4  -1   4   25.90    0.87
  -4   1   4   26.71    0.90
   4   1   4   27.97    0.90
  -4  -1   4   26.64    0.91
   4  -1   4   29.42    1.50
  -4  -1   4   27.04    0.91
  -4   1   4   26.92    0.91
   4  -1   5  289.84    8.15
   4  -1   5  267.88    7.68
   4   1   5  290.76    8.20
   4  -1   5  292.15    8.24
   4  -1   5  281.75    7.40
  -4   1   5  292.79    7.45
   4   1   5  295.79    7.41
  -4  -1   5  288.13    7.44
  -4   1   6    0.20    0.34
   4   1   6    0.05    0.38
   4  -1   6   -0.22    0.46
   4  -1   6    0.09    0.47
   4   1   6    0.32    0.85
   4  -1   6   -0.80    0.88
   4  -1   6    0.28    0.42
  -4  -1   6    0.23    0.40
  -4   1   6    0.20    0.35
  -4  -1   6   -0.13    0.36
  -4  -1   6    0.02    0.38
  -4  -1   6    0.15    0.40
   4  -1   6    0.11    0.41
  -4   1   6    0.38    0.47
  -4  -1   6   -0.29    0.42
   4  -1   6   -0.08    0.44
   4   1   6    0.58    0.44
   4   1   6    0.17    0.47
  -4   1   6    0.12    0.45
  -4  -1   6    0.28    0.44
   4  -1   6   -0.06    0.53
   4   1   6    0.32    0.54
  -4   1   6    0.38    0.41
  -4  -1   7   15.09    0.67
   4   1   7   16.74    0.77
  -4  -1   7   15.69    0.79
   4  -1   7   16.78    0.80
  -4   1   7   15.33    0.79
  -4  -1   7   15.33    0.72
   4  -1   7   14.09    0.71
  -4  -1   7   13.49    0.70
   4  -1   7   15.29    0.77
  -4   1   7   16.45    0.72
   4  -1   7   15.81    0.81
  -4  -1   7   15.82    0.78
   4   1   7   15.59    0.78
  -4  -1   7   15.61    0.72
  -4  -1   7   15.28    0.73
  -4  -1   7   13.70    0.74
  -4   1   7   14.74    0.70
   4   1   7   15.60    0.82
  -4   1   7   16.11    0.82
  -4   1   7   14.37    0.65
  -4   1   7   15.90    0.80
   4   1   7   15.48    1.44
   4  -1   7   15.74    1.44
  -4   1   7   15.75    0.79
   4  -1   7   14.42    0.89
   4   1   7   16.40    0.90
  -4  -1   7   15.08    0.79
  -4  -1   8    3.36    0.53
   4   1   8    4.34    0.58
   4  -1   8    3.87    0.58
  -4   1   8    3.35    0.55
  -4  -1   8    4.42    0.59
  -4  -1   8    3.25    0.54
  -4   1   8    3.33    0.45
  -4  -1   8    3.07    0.43
   4   1   8    3.17    0.54
   4  -1   8    4.24    1.05
   4   1   8    3.44    1.03
   4   1   8    3.53    0.61
   4  -1   8    3.65    0.61
  -4   1   8    2.70    0.57
  -4   1   8    3.54    0.63
  -4  -1   8    3.55    0.62
  -4   1   8    3.76    0.62
   4  -1   8    3.67    0.62
   4   1   8    3.72    0.61
  -4  -1   8    3.39    0.62
  -4  -1   9   89.49    2.41
  -4   1   9   94.00    2.43
   4  -1   9   78.21    2.38
  -4  -1   9   89.00    2.39
   4  -1   9   77.89    2.42
  -4   1   9   93.55    2.46
   4   1   9   83.25    2.44
   4  -1   9   77.55    2.40
  -4  -1   9   94.23    2.45
   4   1   9   80.37    2.42
   4   1   9   77.81    2.41
  -4  -1   9   83.34    2.33
  -4   1   9   91.46    2.45
   4   1   9   80.21    2.46
  -4   1   9   90.59    2.45
  -4  -1   9   88.83    2.45
  -4  -1  10   11.15    0.53
  -4  -1  10   10.84    0.52
   4  -1  10   11.96    0.59
   4   1  10   12.14    0.62
   4  -1  10   11.14    0.56
  -4   1  10   11.75    0.60
   4  -1  10   11.46    0.60
   4   1  10   12.31    0.61
  -4  -1  10   12.11    0.60
   4   1  10   11.30    0.55
  -4  -1  10   12.13    0.61
  -4   1  10   11.80    0.62
  -4  -1  10   11.89    0.57
   4  -1  10   11.75    0.53
  -4   1  10   11.77    0.55
   4   1  10   10.68    0.57
  -4  -1  11    0.37    0.26
  -4   1  11    0.10    0.24
  -4  -1  11    0.46    0.28
  -4   1  11    0.35    0.23
   4  -1  11    0.31    0.21
  -4   1  11    0.33    0.21
  -4  -1  11    0.54    0.25
  -4   1  11    0.39    0.20
   4   1  11    0.44    0.20
   4  -2   0 3333.27   81.63
  -4  -2   0 3169.16   81.64
  -4  -2   1 3981.66   99.66
  -4  -2   1 3838.79   99.51
   4   2   1 4073.76   99.52
   4  -2   1 3978.31   99.53
  -4  -2   1 3983.74   99.53
   4  -2   1 3943.08   99.52
   4  -2   2  403.93   10.72
  -4  -2   2  411.10   10.51
  -4  -2   2  409.26   10.79
   4  -2   2  406.65   10.56
   4   2   2  402.39   10.59
   4  -2   2  407.90   10.68
  -4  -2   2  410.35   10.67
   4  -2   2  409.28   10.62
   4  -2   3  115.44    3.60
   4  -2   3  114.58    3.31
  -4  -2   3  119.92    3.61
   4  -2   3  118.69    3.56
   4  -2   3  115.44    3.63
   4   2   3  119.27    3.51
   4  -2   4 1004.34   26.52
   4  -2   4 1085.59   27.04
   4  -2   4 1015.30   26.26
   4   2   4 1063.32   26.27
   4  -2   4 1122.66   27.01
   4   2   4 1125.57   26.94
  -4  -2   4 1053.40   26.31
  -4   2   4 1024.43   26.31
   4  -2   5   16.94    0.86
   4  -2   5   21.66    1.53
   4   2   5   20.18    0.79
   4  -2   5   18.67    0.77
   4   2   5   20.60    1.37
  -4  -2   5   20.08    0.78
  -4   2   5   20.54    0.80
   4  -2   5   20.10    1.44
   4  -2   6   21.48    0.97
   4   2   6   23.56    0.89
  -4  -2   6   23.67    0.88
   4  -2   6   22.08    1.60
   4  -2   6   20.73    0.89
  -4   2   6   24.68    0.88
   4  -2   6   20.78    0.93
  -4  -2   6   25.45    0.96
  -4  -2   6   24.25    0.85
  -4  -2   6   24.89    0.91
   4  -2   6   22.21    0.89
  -4   2   6   28.33    0.88
  -4  -2   6   24.61    0.93
  -4  -2   6   24.50    0.88
   4  -2   6   21.38    0.91
  -4   2   6   27.52    1.02
   4  -2   6   20.94    0.93
   4   2   6   22.36    0.98
   4   2   6   22.91    0.93
  -4   2   6   24.22    0.89
   4  -2   6   21.89    0.97
  -4   2   6   25.39    0.98
   4   2   6   21.84    0.89
  -4  -2   6   25.92    0.94
   4   2   6   23.94    0.96
   4   2   6   24.44    1.56
   4  -2   6   21.92    1.58
  -4   2   6   26.81    0.94
   4  -2   6   22.43    0.94
  -4  -2   7    0.16    0.35
   4   2   7   -0.06    0.44
   4  -2   7   -0.36    0.58
  -4   2   7   -0.04    0.39
   4   2   7   -0.48    0.88
   4  -2   7    1.21    0.96
   4  -2   7   -0.08    0.50
  -4   2   7    0.29    0.49
  -4  -2   7    0.23    0.54
   4   2   7   -0.11    0.47
   4  -2   7   -0.10    0.50
  -4   2   7    0.31    0.40
  -4  -2   7   -0.21    0.41
  -4  -2   7    0.06    0.47
   4  -2   7    0.35    0.42
  -4   2   7    0.32    0.38
  -4  -2   7   -0.22    0.53
   4   2   7    0.46    0.58
  -4   2   7   -0.19    0.56
  -4  -2   7    0.02    0.55
   4  -2   7    0.26    0.55
   4  -2   7   -0.01    0.47
  -4  -2   7    0.31    0.49
  -4   2   7    0.19    0.42
  -4   2   7    0.26    0.52
  -4   2   7   -0.12    0.49
  -4  -2   7   -0.31    0.49
   4  -2   8   30.52    1.08
  -4  -2   8   29.93    1.15
   4  -2   8   31.23    1.15
  -4  -2   8   33.06    1.20
   4  -2   8   35.07    1.20
   4   2   8   35.35    1.19
   4  -2   8   33.60    1.19
  -4  -2   8   30.42    1.16
  -4  -2   8   35.30    1.17
   4  -2   8   33.38    1.12
   4  -2  -8   26.62    1.03
   4   2   8   33.15    1.86
  -4   2   8   34.72    1.20
  -4  -2   8   33.07    1.18
   4  -2   8   29.30    1.86
  -4   2   8   34.40    1.25
   4   2   8   33.73    1.24
  -4   2   8   33.89    1.21
  -4  -2   8   31.41    1.05
  -4  -2   8   35.03    1.17
   4   2   8   35.26    1.19
  -4  -2   8   30.77    1.06
   4  -2   8   30.58    1.18
  -4   2   9  106.64    2.93
  -4  -2   9  103.29    2.92
  -4   2   9  109.74    2.95
   4   2   9  107.62    2.96
  -4  -2   9  106.68    2.90
  -4  -2   9  100.28    2.89
   4  -2   9  105.76    2.88
  -4   2   9  111.93    2.92
   4  -2   9   98.33    2.93
  -4   2   9  109.08    2.94
   4  -2   9  105.34    2.91
  -4  -2   9  110.32    2.92
   4  -2   9  102.39    2.91
   4   2   9  113.32    2.93
  -4  -2   9  111.14    2.92
  -4  -2   9   99.54    2.85
  -4   2  10    0.44    0.32
  -4  -2  10    0.19    0.40
  -4  -2  10    0.65    0.40
   4  -2  10    0.31    0.32
   4   2  10   -0.02    0.29
   4  -2  10    0.52    0.31
  -4  -2  10   -0.27    0.45
   4  -2  10    0.39    0.45
  -4   2  10    0.30    0.40
   4   2  10    0.11    0.39
  -4  -2  10    0.12    0.33
  -4  -2  10   -0.22    0.39
   4  -2  10    0.12    0.38
   4   2  10    0.08    0.24
  -4  -2  10    0.63    0.47
  -4   2  11   30.63    0.84
  -4  -2  11   29.82    0.85
   4  -2  11   29.38    0.85
  -4  -2  11   29.06    0.85
  -4  -3   0    0.30    0.45
   4  -3   0   -0.10    0.47
  -4  -3   0    0.19    0.46
  -4  -3   1   76.97    2.35
  -4  -3   1   75.25    2.11
   4   3   1   70.16    2.04
  -4  -3   1   72.57    2.16
   4  -3   1   71.86    2.06
   4  -3   1   74.20    2.15
   4  -3   2   13.78    1.18
  -4  -3   2   12.81    1.11
  -4  -3   2   12.46    0.67
  -4  -3   2   12.96    0.93
   4  -3   2   12.28    0.82
   4   3   2   11.92    0.78
   4  -3   2   15.22    1.01
   4  -3   3 1016.23   27.00
   4   3   3 1034.06   26.97
   4  -3   3 1060.37   27.26
  -4  -3   3 1085.81   27.17
   4  -3   3 1030.27   27.16
   4   3   4   92.35    2.99
   4  -3   4   92.49    3.04
  -4  -3   4   86.53    2.42
  -4   3   4   86.99    2.43
  -4  -3   4   93.60    3.20
   4  -3   4   97.48    3.27
   4  -3   4   91.24    3.28
   4  -3   5   67.56    2.07
   4   3   5   70.80    2.64
   4  -3   5   71.35    2.67
  -4  -3   5   73.08    1.99
  -4   3   5   73.13    2.00
   4  -3   5   70.52    2.94
  -4  -3   5   66.92    2.05
  -4  -3   5   65.68    1.96
  -4  -3   6    1.43    0.40
  -4   3   6    1.19    0.42
   4   3   6    1.44    0.40
   4  -3   6    1.37    0.55
   4  -3   6    1.02    0.50
   4  -3   6    1.04    0.99
  -4  -3   6    0.67    0.41
  -4  -3   6    0.94    0.46
  -4  -3   6    0.49    0.50
   4  -3   6    0.98    0.52
   4   3   6    1.26    0.79
   4  -3   6    0.99    0.85
  -4  -3   6    1.26    0.34
  -4   3   6    1.84    0.47
   4  -3   6    0.89    0.53
  -4  -3   6    1.18    0.42
   4  -3   6    0.92    0.52
  -4  -3   6    0.83    0.53
   4  -3  -6    0.87    0.35
   4  -3   6    1.12    0.36
   4   3   6    0.74    0.43
   4  -3   6    1.20    0.49
  -4  -3   6    0.76    0.52
   4  -3   6    1.28    0.78
   4  -3   6    0.84    0.50
  -4  -3   6    1.12    0.50
   4   3   6    1.08    0.56
  -4   3   6    1.10    0.56
   4   3   6    1.39    0.47
  -4   3   6    1.20    0.45
  -4   3   6    0.90    0.50
   4   3   6    1.39    0.42
   4  -3   6    1.23    0.43
   4  -3   7    4.54    0.66
  -4  -3   7    4.15    0.42
  -4  -3   7    3.78    0.42
  -4   3   7    4.59    0.53
  -4  -3   7    4.75    0.51
   4  -3   7    4.17    0.63
  -4  -3   7    4.15    0.60
   4  -3   7    4.77    0.62
  -4  -3   7    4.02    0.68
   4   3   7    4.34    0.96
   4  -3   7    4.81    1.00
   4   3   7    4.09    0.51
   4  -3   7    3.14    0.50
   4   3   7    3.65    0.53
   4  -3   7    4.16    0.47
  -4   3   7    4.07    0.50
   4  -3   7    4.52    0.86
   4  -3   7    4.00    0.57
  -4  -3   7    4.38    0.67
  -4   3   7    5.47    0.68
   4   3   7    3.92    0.67
   4  -3   7    4.34    0.63
  -4  -3   7    4.06    0.63
  -4   3   7    4.47    0.55
  -4  -3   7    4.28    0.54
  -4   3   7    4.38    0.60
  -4   3   7    3.96    0.55
   4   3   7    4.42    0.56
   4  -3   8   70.22    2.00
  -4  -3   8   68.58    2.00
   4   3   8   72.75    1.98
   4  -3   8   66.44    1.97
  -4  -3   8   62.93    2.03
   4  -3   8   66.36    1.92
  -4   3   8   65.95    1.97
  -4   3   8   67.74    2.03
   4   3   8   60.41    1.94
   4  -3   8   59.92    2.64
  -4   3   8   71.90    2.01
  -4  -3   8   68.18    1.98
  -4   3   8   62.94    1.93
  -4   3   8   68.26    2.05
  -4  -3   8   69.59    2.01
  -4  -3   8   68.02    1.92
   4  -3   8   66.31    1.94
  -4  -3   8   65.18    2.03
   4  -3   8   66.46    2.05
  -4   3   8   72.06    2.10
   4   3   8   68.15    2.10
   4  -3   9    5.07    0.50
   4  -3   9    4.42    0.43
   4   3   9    5.97    0.44
   4  -3   9    6.06    0.63
   4  -3  -9    3.07    0.34
  -4  -3   9    5.52    0.68
  -4   3   9    5.00    0.55
   4   3   9    5.67    0.59
  -4  -3   9    5.47    0.63
  -4  -3   9    4.45    0.58
  -4  -3   9    5.60    0.49
  -4   3   9    5.50    0.47
  -4   3   9    5.33    0.50
  -4  -3   9    5.32    0.56
   4  -3   9    5.18    0.52
  -4   3   9    5.36    0.53
  -4  -3   9    5.32    0.51
  -4   3  10   14.68    0.59
  -4  -3  10   13.96    0.64
   4  -3  10   13.36    0.62
   4   3  10   14.11    0.57
  -4   3  10   13.53    0.50
   4  -3  10   12.68    0.54
  -4  -3  10   13.04    0.59
   4  -3  10   12.50    0.59
   4  -4   0    6.30    0.75
  -4  -4   0    6.78    0.75
  -4  -4   0    6.93    0.69
   4  -4   1    1.04    0.63
   4  -4   1    1.07    0.32
  -4  -4   1    0.81    0.66
  -4  -4  -1    1.37    0.39
  -4  -4   1    0.97    0.71
   4  -4   2  270.56    7.52
   4   4   2  277.83    7.52
   4  -4   2  293.34    7.84
  -4  -4   2  297.55    7.86
  -4  -4   2  286.34    7.49
   4  -4   3  645.13   17.49
   4   4   3  649.80   17.48
   4  -4   3  677.92   17.86
  -4  -4   3  695.54   17.88
  -4  -4   3  723.45   18.11
   4  -4   3  742.27   18.13
   4   4   4  416.06   11.28
   4  -4   4  407.21   11.29
  -4  -4   4  426.87   11.69
   4  -4   4  424.19   11.72
  -4  -4  -5    7.38    0.54
  -4  -4   5    7.48    0.55
  -4  -4   5    8.04    0.61
   4  -4   5    8.67    0.70
   4  -4   5    7.60    0.65
   4  -4   5    9.20    1.34
   4  -4   5    6.37    0.87
  -4  -4   5    8.19    0.51
  -4  -4   5    6.83    0.46
   4  -4   5    7.85    0.70
  -4  -4   5    7.21    0.62
   4  -4   5    6.10    0.60
   4  -4   5    7.42    0.67
  -4  -4   5    8.10    0.64
   4  -4  -5    6.97    0.49
   4  -4   5    6.69    0.89
   4   4   5    7.85    0.65
  -4  -4   5    7.13    0.64
  -4   4   5    7.61    0.65
  -4  -4   5    6.79    0.53
   4  -4   5    7.85    0.62
   4   4   5    8.20    0.90
  -4  -4   5    7.28    0.45
  -4   4   5    7.69    0.47
   4   4   5    8.61    0.62
   4  -4   5    7.05    0.61
  -4  -4   5    7.47    0.61
   4  -4   6  734.34   19.08
  -4  -4   6  803.43   19.28
  -4  -4   6  764.69   19.10
  -4  -4   6  774.42   19.22
   4  -4   6  807.33   19.31
   4  -4   6  801.51   20.69
  -4  -4   6  755.15   19.06
   4   4   6  742.95   19.20
  -4   4   6  769.27   19.20
  -4  -4   6  741.43   19.13
  -4  -4   6  742.28   19.05
  -4   4   6  784.29   19.22
   4  -4   6  746.18   19.25
  -4  -4   6  772.89   19.24
   4  -4   6  700.45   19.16
  -4  -4   6  728.14   19.16
   4  -4  -6  737.36   19.09
   4  -4   6  722.39   19.15
  -4  -4   6  769.79   19.10
   4   4   6  760.32   19.23
   4  -4   6  713.31   19.04
   4  -4   6  717.16   19.19
  -4   4   6  814.12   19.12
  -4  -4   6  782.29   19.11
   4  -4   6  722.26   19.90
   4   4   6  778.19   19.93
   4   4   6  755.30   19.29
  -4   4   6  841.37   19.32
  -4  -4   6  776.55   19.12
   4  -4   6  724.88   19.11
   4  -4   6  738.17   19.11
  -4   4   7   88.15    2.33
  -4  -4   7   83.75    2.31
   4  -4   7   76.11    2.98
  -4   4   7   82.14    2.39
  -4  -4   7   76.20    2.24
  -4  -4   7   82.89    2.32
  -4  -4   7   73.85    2.32
  -4   4   7   80.01    2.43
  -4   4   7   80.48    2.39
   4  -4  -7   78.73    2.28
  -4  -4   7   78.83    2.43
   4   4   7   85.81    2.43
  -4  -4   7   82.05    2.34
   4  -4   7   80.08    2.25
   4  -4   7   78.82    2.37
  -4  -4   7   84.23    2.38
  -4  -4   7   81.13    2.28
   4  -4   7   88.03    2.52
  -4  -4   7   85.93    2.37
   4  -4   7   82.88    2.34
  -4  -4   7   82.11    2.46
  -4   4   7   87.25    2.52
   4   4   7   80.66    2.51
   4   4   7   89.46    2.32
   4  -4   7   77.88    2.30
   4  -4   7   81.26    2.38
  -4  -4   7   80.45    2.37
  -4   4   8   56.95    1.59
  -4  -4   8   55.66    1.68
   4  -4   8   52.37    1.64
  -4  -4   8   52.14    1.56
  -4  -4   8   52.19    1.72
   4  -4   8   53.82    1.64
  -4  -4   8   56.14    1.68
   4  -4   8   54.22    1.72
  -4   4   8   52.85    1.67
  -4  -4   8   54.21    1.62
   4  -4  -8   48.54    1.51
  -4  -4   8   48.04    1.72
  -4  -4   8   51.06    1.62
   4  -4  -8   51.19    1.60
   4   4   8   53.63    1.73
  -4   4   8   56.29    1.75
  -4   4   8   51.32    1.60
  -4   4   8   49.90    1.64
   4   4   8   47.85    1.61
   4  -4   8   54.57    1.71
  -4   4   8   51.91    1.63
   4  -4   8   54.84    1.68
   4   4   8   58.31    1.57
  -4  -4   8   57.02    1.68
  -4   4   9   53.78    1.57
  -4  -4  -9   51.11    1.52
  -4  -4   9   50.55    1.64
  -4  -4   9   54.65    1.59
  -4   4   9   52.04    1.50
  -4   4   9   55.59    1.62
   4   4   9   54.41    1.61
   4  -4   9   55.54    1.61
  -4  -4   9   56.24    1.61
   4  -4  -9   47.29    1.50
  -4  -4   9   54.87    1.57
   4  -4   9   51.95    1.58
  -4  -4   9   56.25    1.60
   4  -4   9   52.70    1.57
   4  -4   9   53.05    1.61
  -4  -4  10    4.09    0.42
  -4   4  10    2.94    0.20
   4  -4  10    3.76    0.42
   4   4  10    3.64    0.32
  -4   4  10    3.76    0.34
  -4  -4 -10    2.86    0.22
  -4  -4  10    3.64    0.44
   4  -4  10    3.89    0.36
  -4  -5   0    0.55    0.59
   4  -5   0    0.09    0.69
  -4  -5   0   -0.03    0.68
   4  -5   1   40.10    1.94
  -4  -5   1   40.68    1.81
   4  -5  -1   42.53    1.74
  -4  -5  -1   42.58    1.73
   4  -5   1   37.15    1.68
  -4  -5   1   39.91    1.74
  -4  -5   2  115.32    3.71
   4  -5   2  108.31    3.68
   4  -5   2  103.22    3.44
  -4  -5   2  108.45    3.48
  -4  -5   3   80.11    3.01
  -4  -5   3   77.16    2.85
   4  -5   4   10.70    0.75
  -4  -5   4   11.28    0.74
   4  -5   4    9.48    0.79
  -4  -5   4   10.30    0.68
  -4  -5   4   10.50    1.41
   4  -5   4   12.67    1.50
   4  -5   4   11.45    0.70
  -4  -5   4   11.98    0.69
  -4  -5  -4   10.34    0.65
  -4  -5   4   10.90    0.73
   4  -5   4   10.98    0.70
  -4  -5   4   10.63    0.71
   4  -5   4   10.01    0.76
  -4   5   4   11.69    0.66
   4   5   4   10.81    0.70
   4  -5  -4   10.28    0.59
   4  -5   4    9.98    1.02
  -4  -5   4   10.59    0.66
  -4   5   4   11.20    0.71
  -4  -5   4   10.42    0.76
   4  -5   4   10.62    0.67
  -4  -5   4   10.52    0.62
  -4  -5   4   10.70    0.61
  -4  -5   4   11.96    0.65
   4  -5   4    9.78    0.52
   4  -5   4    9.54    1.24
  -4  -5   4   12.66    1.38
   4  -5   4   10.80    0.72
  -4  -5   4    9.71    0.73
   4  -5   5   53.33    1.73
  -4  -5   5   58.48    1.73
  -4  -5   5   55.46    1.80
  -4  -5   5   58.03    1.79
   4  -5   5   57.07    2.90
   4  -5   5   49.87    1.61
  -4  -5   5   56.23    1.68
  -4  -5   5   53.77    1.64
   4  -5   5   55.68    1.79
  -4  -5   5   56.03    1.80
  -4  -5   5   49.91    1.67
  -4  -5   5   55.94    1.71
   4  -5   5   59.28    1.82
  -4  -5   5   54.68    1.77
   4  -5   5   57.05    1.81
   4  -5  -5   53.80    1.65
  -4  -5   5   54.24    1.67
   4  -5   5   46.61    1.93
  -4  -5   5   58.68    1.81
  -4   5   5   58.21    1.82
   4   5   5   56.06    1.80
  -4  -5   5   49.93    1.63
   4  -5   5   54.02    1.75
  -4  -5   5   55.33    2.72
   4  -5   5   55.84    2.72
  -4  -5   5   52.28    1.67
  -4   5   5   56.44    1.74
   4  -5   5   54.52    1.72
  -4  -5   5   56.30    1.74
  -4  -5   6   69.28    2.06
  -4  -5   6   69.86    2.00
   4  -5   6   62.66    2.00
   4  -5   6   75.25    3.40
  -4  -5   6   71.56    2.07
   4  -5   6   77.48    2.25
  -4   5   6   67.43    2.12
  -4  -5   6   66.73    2.11
   4  -5   6   69.01    2.16
   4  -5   6   71.03    2.18
  -4  -5   6   72.90    2.18
   4  -5  -6   67.23    2.01
   4   5   6   71.89    2.17
  -4   5   6   80.10    2.24
  -4  -5   6   67.03    2.04
   4  -5   6   67.65    2.11
   4  -5   6   73.74    2.23
   4  -5   6   67.93    2.10
  -4  -5   6   72.56    2.10
   4  -5   6   68.37    2.17
  -4  -5   6   64.63    2.03
   4   5   6   72.25    2.15
   4  -5   6   67.36    2.10
  -4  -5   6   67.39    2.10
  -4   5   7    1.29    0.50
   4  -5   7    1.84    0.65
  -4  -5   7    1.69    0.71
  -4  -5   7    1.84    0.54
  -4   5   7    1.41    0.52
  -4   5   7    1.12    0.51
   4  -5  -7    1.15    0.44
  -4  -5   7    1.62    0.61
   4   5   7    1.77    0.56
   4  -5   7    1.55    0.51
  -4  -5   7    1.44    0.55
   4  -5   7    1.70    0.49
   4  -5   7    1.22    0.61
   4  -5   7    1.78    0.61
   4  -5   7    1.59    0.76
  -4  -5   7    1.50    0.76
  -4  -5   7    0.60    0.78
   4   5   7    1.12    0.65
   4  -5   7    1.59    0.70
  -4   5   7    1.79    0.67
  -4  -5   7    1.84    0.72
   4  -5   8   10.52    0.65
  -4  -5   8    3.81    0.83
  -4  -5   8    4.91    0.87
   4  -5   8   13.00    0.78
  -4   5   8    5.65    0.57
  -4  -5   8    2.76    0.75
   4  -5  -8    5.62    0.54
  -4  -5   8    3.26    0.90
   4   5   8    8.25    0.70
  -4   5   8    4.12    0.65
  -4  -5  -8   11.07    0.65
   4  -5  -8    4.41    0.44
   4   5   8   10.48    0.64
  -4   5   8    7.08    0.60
   4  -5   8   10.84    0.73
  -4   5   8    2.62    0.49
  -4   5   8    2.56    0.50
  -4  -5   8    3.21    0.67
   4  -5   8    5.98    0.76
  -4  -5   8    4.25    0.77
  -4  -5   9    8.37    0.75
  -4  -5   9    8.38    0.63
   4  -5  -9    8.15    0.44
   4  -5   9    9.21    0.51
  -4  -5   9    8.10    0.58
  -4  -5  -9    9.53    0.46
   4   5   9    7.97    0.55
  -4   5   9    7.90    0.43
   4   5   9    8.21    0.53
  -4   5   9    8.86    0.53
   4   5  10    0.86    0.20
  -4   5  10    0.68    0.19
   4   5  10    0.71    0.18
   4  -6   0  323.79    9.04
   4  -6   0  318.44    8.75
  -4  -6   0  321.13    8.74
   4  -6   0  323.62    8.21
   4  -6   0  306.78    8.08
   4  -6  -1   43.02    1.32
   4  -6   1   40.69    1.95
   4  -6  -1   40.93    1.88
  -4  -6  -1   43.77    1.93
  -4  -6   1   40.22    1.92
   4  -6   1   39.48    1.28
   4  -6   1   38.22    2.09
  -4  -6   1   37.22    1.89
  -4  -6   1   38.87    1.55
  -4  -6  -1   42.22    1.38
   4  -6   1   38.32    1.32
  -4  -6   1   44.41    1.33
  -4  -6   1   46.54    1.35
   4  -6  -1   45.62    1.42
   4  -6   1   40.72    1.36
  -4  -6   1   41.30    1.41
   4  -6  -2   90.38    2.61
  -4  -6   2   91.67    2.61
   4  -6   2   95.81    2.68
  -4  -6   2   92.92    2.62
   4  -6   2   93.50    2.63
  -4  -6   2   90.23    2.59
   4  -6   2   93.47    2.66
  -4  -6   2   92.61    3.46
   4  -6   2   92.94    3.61
  -4  -6   2   92.99    2.67
   4  -6   2   91.54    2.64
  -4  -6  -2   90.35    2.54
  -4  -6   2   92.22    2.60
  -4   6   2   86.11    2.61
  -4  -6   2   91.58    2.63
   4   6   2   94.36    2.64
  -4   6   2   93.62    2.59
   4  -6   2   92.94    2.63
   4  -6  -2  103.21    3.27
   4  -6   2   94.60    3.37
  -4  -6   2   96.06    3.39
  -4  -6  -2  107.27    3.30
  -4  -6   3   99.91    2.87
  -4  -6   3  102.25    3.87
   4  -6   3  107.05    4.03
  -4  -6   3   95.34    2.84
   4  -6   3  103.97    2.94
  -4  -6   3  104.46    2.88
  -4  -6   3  101.14    2.85
   4  -6   3  101.08    2.90
  -4  -6   3  103.72    2.91
   4  -6   3   97.96    2.91
  -4  -6   3  102.49    2.92
   4  -6  -3   97.92    2.80
  -4  -6  -3  100.45    2.80
  -4   6   3   98.89    2.89
  -4  -6   3  101.33    2.87
  -4  -6   3   98.23    2.85
   4  -6   3  102.15    2.90
  -4   6   3  106.25    2.86
   4   6   3  104.04    2.90
   4  -6   3  105.49    2.92
  -4  -6  -3  102.14    2.88
   4  -6   3   98.82    3.77
  -4  -6   3  107.76    3.86
  -4  -6   4    0.99    0.55
  -4  -6   4   -0.14    0.53
   4  -6   4    0.15    0.60
  -4  -6   4    0.37    0.44
  -4  -6   4    0.43    0.45
  -4  -6   4    0.57    0.68
  -4  -6   4    1.53    0.86
   4  -6   4    0.52    0.56
  -4  -6   4    0.75    0.59
   4  -6  -4    0.97    0.50
  -4   6   4    0.70    0.56
   4  -6   4    0.29    0.57
  -4  -6   4    1.01    0.89
  -4  -6   4    0.34    0.56
  -4   6   4    0.52    0.51
   4   6   4    1.23    0.57
  -4  -6   4    2.00    0.95
   4  -6   4    0.79    0.57
   4  -6   4    0.92    1.10
  -4  -6   4    1.01    1.11
   4  -6   5  219.39    5.98
  -4  -6   5  232.44    6.05
   4  -6   5  226.57    7.61
   4  -6   5  242.31    6.21
  -4  -6   5  228.86    6.17
   4  -6   5  249.49    6.27
  -4  -6   5  236.11    6.18
  -4  -6   5  229.79    6.09
  -4  -6   5  234.98    6.17
   4  -6   5  234.87    6.21
  -4  -6   5  232.47    6.21
   4  -6  -5  227.09    6.07
  -4   6   5  240.51    6.20
  -4  -6   5  235.73    6.15
   4   6   5  232.43    6.20
   4  -6   5  221.65    6.16
  -4  -6   5  212.41    6.06
   4  -6   5  222.57    6.20
   4   6   5  248.75    6.21
  -4   6   5  229.64    6.13
  -4  -6   5  231.78    6.09
   4  -6   5  242.89    6.24
   4  -6   5  214.93    7.27
  -4  -6   5  225.23    7.35
   4  -6   6   38.22    1.42
  -4  -6   6   39.12    1.44
   4  -6   6   40.83    1.49
  -4  -6   6   35.28    1.38
  -4  -6   6   39.60    1.50
  -4  -6   6   38.46    1.45
   4  -6   6   37.46    2.40
  -4  -6  -6   41.63    1.34
   4  -6  -6   37.32    1.28
  -4   6   6   39.08    1.44
  -4  -6   6   37.32    1.37
   4   6   6   38.75    1.42
  -4  -6   6   39.99    1.56
   4  -6   6   37.64    1.36
   4  -6   6   39.73    1.45
  -4   6   6   36.77    1.34
  -4  -6   6   35.78    1.32
   4  -6   6   37.27    1.22
   4  -6   6   41.05    1.47
  -4  -6   6   36.70    1.46
  -4  -6   7   27.78    1.11
   4  -6   7   29.07    0.99
  -4  -6  -7   30.01    1.07
   4  -6  -7   28.42    1.02
   4   6   7   30.67    1.13
   4  -6  -7   29.90    1.08
   4  -6   7   28.70    1.06
   4   6   7   28.60    1.12
   4  -6   7   29.90    1.17
  -4   6   7   26.49    1.05
  -4   6   7   27.84    1.08
   4  -6   7   30.94    1.20
  -4  -6   7   28.41    1.24
  -4  -6   7   29.08    1.10
  -4   6   7   29.57    1.19
   4   6   7   25.58    1.16
   4  -6   7   32.95    1.20
  -4  -6   7   27.54    1.22
  -4  -6  -8   95.65    2.39
   4  -6  -8   81.31    2.32
  -4  -6   8   90.68    2.52
   4  -6  -8   90.91    2.39
  -4   6   8   85.40    2.44
   4   6   8   83.59    2.43
   4   6   8   84.37    2.39
   4  -6   8   93.38    2.45
  -4   6   8   84.19    2.37
  -4   6   8   73.63    2.34
   4  -6   8   93.65    2.48
  -4  -6   8   88.73    2.43
   4  -6  -9    1.75    0.25
   4   6   9    1.52    0.30
  -4   6   9    1.64    0.31
   4   6   9    1.73    0.33
  -4  -6  -9    1.71    0.27
   4  -6  -9    1.69    0.24
   4  -7   0    0.12    0.44
   4  -7   0   -0.25    1.01
   4  -7   0    0.10    0.60
   4  -7   0   -0.03    0.46
   4  -7   0    0.16    0.48
  -4  -7   0    0.19    0.44
   4  -7   0    0.10    0.89
  -4  -7   0    0.59    0.85
  -4  -7   0    0.26    0.45
   4  -7   0    0.18    0.51
   4  -7  -1  116.76    3.84
  -4  -7   1  110.85    3.92
  -4  -7  -1  116.85    3.86
   4  -7   1  112.25    3.92
   4  -7  -1  116.03    3.16
  -4  -7   1  112.73    3.11
  -4   7   1  113.88    3.07
   4  -7   1  110.68    3.10
   4  -7   1  119.31    3.21
  -4  -7   1  108.16    3.09
   4  -7   1  114.50    3.12
   4  -7  -1  105.89    3.93
   4  -7   1  105.56    4.12
   4  -7  -1  109.56    3.02
  -4  -7  -1  104.20    2.93
   4  -7   1  110.85    3.10
  -4  -7   1  112.25    3.12
  -4  -7  -1  105.59    2.97
  -4  -7   2   69.41    2.08
   4  -7  -2   70.45    2.08
  -4  -7   2   73.46    2.14
   4  -7   2   66.79    2.09
  -4  -7   2   67.64    2.09
   4  -7   2   64.49    2.05
  -4  -7   2   68.97    2.04
   4  -7  -2   58.28    2.73
  -4  -7   2   59.26    2.75
   4  -7   2   68.03    3.16
  -4  -7   2   72.76    2.15
   4  -7   2   68.62    2.12
  -4  -7  -2   65.04    1.95
   4  -7  -2   70.00    2.04
  -4   7   2   61.82    2.04
   4  -7  -2   67.90    1.95
  -4   7   2   72.89    2.01
   4   7   2   69.73    2.07
   4  -7   2   66.84    2.08
  -4  -7  -2   64.01    1.89
   4  -7   2   66.34    2.91
  -4  -7   2   65.56    2.91
   4  -7  -2   75.95    2.85
  -4  -7  -2   76.97    2.83
  -4  -7   3   89.61    2.55
   4  -7   3   78.48    3.60
   4  -7   3   81.26    2.52
  -4  -7   3   91.57    2.53
   4  -7   3   80.89    2.57
  -4  -7   3   91.72    2.59
  -4  -7   3   93.17    2.59
   4  -7   3   81.23    2.55
  -4  -7   3   88.82    2.52
  -4  -7  -3   81.05    2.41
  -4  -7   3   90.99    2.60
  -4   7   3   86.26    2.53
   4  -7   3   80.67    2.55
  -4  -7   3   83.83    2.44
   4  -7  -3   88.28    2.44
   4   7   3   84.65    2.54
  -4   7   3   89.07    2.48
   4  -7   3   76.08    2.51
  -4  -7  -3   84.51    3.19
   4  -7   3   74.31    3.40
  -4  -7   3   89.34    3.56
   4  -7  -3   92.09    3.27
   4  -7   4    8.79    1.47
   4  -7   4    9.88    0.76
  -4  -7   4   10.68    0.91
  -4  -7   4   10.34    0.84
   4  -7   4   10.82    0.95
  -4  -7  -4   10.28    0.66
   4  -7  -4    9.38    0.71
  -4  -7   4    9.98    1.10
  -4   7   4    8.95    0.74
   4  -7  -4    9.80    0.65
   4  -7   4    9.38    0.77
   4   7   4    9.36    0.77
  -4   7   4   10.22    0.69
  -4  -7   4    8.87    0.64
  -4  -7   4   10.66    0.82
   4  -7   4   11.42    0.83
  -4  -7   4    9.62    0.67
   4  -7   4    9.11    0.75
   4  -7  -4   11.19    1.29
  -4  -7  -4    9.08    1.21
  -4  -7   4    9.11    1.40
   4  -7   4   10.14    1.46
   4  -7   5   18.32    1.79
   4  -7   5   19.95    1.00
  -4  -7   5   19.97    1.14
   4  -7  -5   19.74    0.91
  -4  -7  -5   20.82    0.90
  -4  -7   5   18.26    1.26
  -4   7   5   19.30    0.99
   4  -7   5   19.53    0.97
   4  -7  -5   19.72    0.87
   4   7   5   20.83    1.01
  -4   7   5   19.51    0.91
   4  -7   5   19.08    1.01
  -4   7   5   19.24    0.97
   4  -7   5   21.68    1.04
  -4  -7   5   19.93    1.04
  -4  -7   5   18.28    1.27
   4  -7   5   20.34    0.99
  -4  -7   5   15.71    1.66
   4  -7  -5   22.64    1.55
  -4  -7  -5   19.18    1.48
   4  -7   5   16.41    1.65
  -4   7   6   17.35    0.88
  -4  -7   6   17.05    0.95
   4  -7   6   19.41    0.96
  -4  -7   6   17.64    0.94
   4  -7  -6   18.59    0.83
  -4  -7   6   18.68    1.24
   4   7   6   18.20    0.91
   4  -7  -6   19.07    0.84
   4  -7   6   19.05    0.88
   4  -7   6   18.19    0.95
   4   7   6   18.39    0.91
  -4   7   6   18.65    0.87
   4  -7   6   19.96    0.96
  -4  -7   6   17.57    1.13
  -4  -7   6   16.04    1.15
   4  -7   6   18.64    0.93
   4  -7  -7    3.31    0.46
  -4  -7  -7    3.15    0.48
   4   7   7    2.47    0.51
   4   7   7    2.25    0.53
  -4   7   7    2.63    0.56
  -4   7   7    2.84    0.49
   4  -7   7    3.11    0.54
   4  -7   7    2.80    0.55
   4  -7   7    2.87    0.52
  -4   7   7    3.18    0.48
  -4  -7   7    3.44    0.57
  -4  -7  -8   25.12    0.76
   4  -7  -8   24.00    0.73
   4   7   8   19.93    0.78
  -4   7   8   19.87    0.77
   4  -7  -8   22.90    0.75
   4   7   8   21.71    0.76
   4   7   8   20.69    0.73
  -4   7   8   21.23    0.74
  -4  -7  -9   59.36    1.55
   4  -8   0   11.92    1.38
   4  -8   0   13.59    0.80
  -4  -8   0   15.45    0.96
   4  -8   0   14.76    0.80
  -4  -8   0   14.18    0.81
   4  -8   0   12.76    1.33
  -4  -8   0   12.46    1.34
  -4  -8   0   13.35    0.72
  -4  -8   1   62.68    1.86
   4  -8   1   59.56    1.84
   4  -8  -1   60.36    1.84
  -4  -8  -1   60.71    1.85
  -4  -8   1   60.22    1.88
   4  -8   1   60.92    1.87
   4  -8  -1   57.42    1.80
  -4  -8   1   63.30    1.96
   4  -8   1   61.22    1.87
   4  -8  -1   59.54    1.77
  -4  -8  -1   52.68    1.64
   4  -8  -1   41.56    2.44
   4  -8   1   54.03    2.80
  -4  -8  -1   55.85    1.68
   4  -8  -1   52.73    2.47
  -4  -8  -1   52.46    2.51
   4  -8   1   52.31    2.61
  -4  -8   1   56.11    2.66
  -4  -8   2   40.61    1.46
  -4  -8  -2   38.14    1.23
   4  -8  -2   42.22    1.36
   4  -8   2   38.74    2.40
  -4   8   2   42.37    1.38
  -4  -8   2   41.32    1.48
  -4  -8  -2   44.11    1.51
  -4  -8   2   40.28    1.45
   4  -8   2   42.16    1.48
  -4  -8   2   44.26    1.48
   4  -8   2   41.60    1.49
  -4  -8  -2   38.93    1.28
  -4   8   2   35.87    1.36
   4  -8  -2   39.55    1.24
   4   8   2   40.51    1.38
   4  -8   2   42.31    1.45
   4  -8  -2   41.69    2.08
   4  -8   2   38.56    2.27
  -4  -8   2   41.60    2.29
  -4  -8  -2   38.53    2.04
   4  -8   3    0.50    0.47
  -4  -8  -3    0.60    0.35
   4  -8   3    0.86    1.08
  -4  -8   3    0.64    0.57
  -4  -8  -3    0.34    0.57
  -4   8   3    0.52    0.51
  -4  -8   3    0.62    0.61
   4  -8   3   -0.02    0.63
  -4  -8   3    0.18    0.74
   4  -8   3   -0.36    0.77
  -4  -8   3   -0.16    0.68
  -4  -8  -3    0.70    0.46
  -4   8   3    0.53    0.52
   4  -8  -3    0.61    0.40
   4  -8   3    0.17    0.64
  -4   8   3    0.43    0.45
   4   8   3   -0.59    0.53
   4  -8   3    1.00    0.56
  -4  -8   3    0.30    1.02
   4  -8  -3   -0.21    0.87
  -4  -8  -3    1.21    0.88
   4  -8   3    0.54    1.02
   4  -8   4   92.60    2.61
  -4  -8   4   88.96    2.57
   4  -8   4   85.46    2.57
  -4  -8   4   89.71    2.57
  -4   8   4   86.99    2.51
  -4  -8   4   81.50    2.43
  -4  -8  -4   80.23    2.42
  -4   8   4   82.74    2.50
   4   8   4   85.11    2.58
   4  -8  -4   86.80    2.41
   4  -8   4   85.27    2.54
  -4   8   4   85.46    2.45
  -4  -8   4   86.26    2.55
   4  -8   4   82.33    2.48
  -4  -8  -4   87.66    2.42
  -4  -8  -4   82.30    2.32
   4  -8   4   83.67    2.52
   4  -8   5   38.07    1.36
  -4  -8   5   33.83    1.34
  -4   8   5   34.21    1.26
  -4  -8  -5   38.99    1.24
  -4   8   5   32.11    1.27
   4   8   5   38.41    1.38
   4  -8   5   37.55    1.31
   4  -8  -5   34.05    1.19
  -4   8   5   36.84    1.24
   4  -8   5   38.56    1.37
   4   8   5   41.08    1.32
   4  -8   5   35.65    1.29
   4  -8  -5   34.93    1.19
   4  -8   5   32.29    1.27
  -4  -8   6   55.11    1.69
  -4  -8   6   55.61    1.68
   4  -8   6   49.68    1.67
  -4  -8  -6   54.67    1.59
  -4   8   6   56.35    1.65
   4  -8  -6   57.57    1.59
  -4   8   6   48.92    1.68
   4   8   6   45.85    1.68
   4  -8  -6   57.94    1.58
  -4  -8  -6   55.57    1.52
   4   8   6   52.00    1.63
  -4   8   6   56.44    1.63
   4  -8   6   53.02    1.66
   4  -8   6   48.62    1.64
  -4   8   7    0.57    0.32
   4  -8  -7    0.75    0.30
   4   8   7    0.59    0.38
  -4   8   7    0.59    0.37
   4   8   7    0.73    0.35
   4  -8  -7    0.45    0.30
  -4  -8   7    0.62    0.43
   4   8   7    0.56    0.35
   4  -8   7    0.20    0.36
   4  -8  -8    0.81    0.16
  -4   8   8    0.64    0.15
   4   8   8    0.35    0.18
  -4  -8  -8    0.66    0.15
  -4  -8  -8    0.46    0.18
   4  -9   0    0.17    0.58
  -4  -9   0   -0.31    0.59
  -4  -9   0   -0.53    0.71
   4  -9   0    0.24    0.53
   4  -9  -1    8.89    0.69
  -4  -9  -1    9.29    0.73
  -4  -9   1    8.73    0.75
   4  -9   1    8.95    0.74
  -4  -9   1    8.08    0.67
   4  -9   1    7.37    0.68
  -4  -9  -1    9.67    0.85
   4  -9  -1    8.93    0.66
   4  -9  -2   16.83    0.84
  -4  -9  -2   21.57    1.00
  -4   9   2   17.94    0.76
  -4  -9   2   18.57    0.98
  -4  -9   2   19.51    0.98
   4  -9  -2   18.96    0.90
  -4  -9  -2   20.99    0.92
   4  -9   2   18.57    0.97
  -4  -9   2   19.02    0.95
   4  -9  -2   18.81    0.85
   4  -9   2   19.62    1.01
   4  -9   3  105.45    2.72
   4  -9  -3   88.82    2.55
   4  -9  -3   81.41    2.54
  -4   9   3   84.00    2.54
  -4  -9   3   84.00    2.60
  -4  -9  -3   98.35    2.62
  -4  -9   3   90.70    2.67
   4  -9  -3   92.97    2.60
  -4  -9  -3  107.30    2.63
   4  -9   3  107.28    2.72
  -4  -9   3   86.65    2.64
   4   9   3   92.11    2.54
  -4   9   3   79.21    2.55
   4   9   3   99.60    2.70
   4  -9   4   24.67    0.99
  -4  -9  -4   22.66    0.85
   4  -9  -4   21.34    0.83
  -4   9   4   23.13    0.89
  -4  -9  -4   19.65    0.82
  -4  -9  -4   22.82    0.92
   4  -9  -4   23.44    0.91
   4  -9   4   23.68    1.00
  -4  -9   4   22.61    0.99
  -4  -9   4   23.80    1.04
   4   9   4   22.94    0.87
   4  -9   4   23.04    1.01
   4   9   4   24.20    1.00
   4  -9   5    1.08    0.48
  -4  -9  -5    1.63    0.39
   4  -9  -5    1.25    0.31
  -4   9   5    1.81    0.42
  -4  -9  -5    1.35    0.42
   4  -9   5    0.52    0.46
  -4  -9   5    1.23    0.48
   4  -9  -5    0.49    0.42
  -4  -9   5    1.24    0.60
   4   9   5    0.72    0.38
   4   9   5    0.80    0.49
   4   9   6    0.19    0.36
  -4   9   6    0.69    0.36
   4   9   6    0.25    0.33
  -4   9   6   -0.06    0.31
   4   9   6    0.53    0.30
   4  -9  -6    0.44    0.31
  -4  -9  -6    0.56    0.33
   4  -9   6    0.15    0.32
  -4  -9  -6    0.26    0.30
  -4   9   7   17.08    0.51
  -4  -9  -7   17.45    0.53
   4  -9  -7   16.95    0.51
  -4 -10   0    1.04    0.53
   4 -10   0    1.43    0.52
  -4 -10   0    1.65    0.61
   4  10   0    0.92    0.45
   4 -10   0    0.81    0.59
  -4 -10  -1   61.63    1.81
  -4 -10  -1   61.65    1.77
  -4 -10   1   61.36    1.80
   4 -10  -1   59.75    1.76
   4 -10   1   57.71    1.78
   4  10   1   49.38    1.71
   4 -10  -1   53.25    1.69
   4 -10  -2   36.59    1.24
  -4 -10  -2   43.29    1.34
  -4 -10  -2   41.43    1.33
  -4 -10   2   42.55    1.37
   4 -10  -2   40.84    1.33
  -4 -10  -2   41.51    1.32
   4 -10   2   39.76    1.36
  -4 -10   2   39.99    1.27
   4  10   2   36.37    1.31
   4 -10   2   43.61    1.38
   4 -10   3   30.79    1.06
   4 -10   3   31.85    1.06
   4  10   3   26.49    0.91
  -4 -10  -3   29.52    1.03
   4 -10  -3   29.95    1.02
  -4 -10  -3   28.82    1.01
   4 -10   3   28.83    1.05
  -4 -10   3   30.29    1.08
  -4 -10   3   30.19    1.03
   4 -10  -3   26.43    0.92
   4  10   3   27.84    1.02
  -4  10   4   51.26    1.53
   4  10   4   55.21    1.57
  -4 -10  -4   64.65    1.65
  -4 -10  -4   60.21    1.62
  -4 -10   4   57.54    1.66
   4 -10   4   56.25    1.64
   4 -10  -4   58.17    1.62
  -4 -10   4   58.89    1.65
   4  10   4   52.93    1.64
   4 -10   4   60.16    1.65
   4  10   5   11.91    0.43
  -4 -10  -5   14.92    0.50
  -4  10   5   10.51    0.39
  -4  10   5   11.76    0.47
   4 -10  -5   12.38    0.45
  -4 -10  -5   13.53    0.47
  -4 -10   5   12.34    0.48
  -4  10   5   10.53    0.47
   4  10   5   13.03    0.50
   4 -11   0    0.01    0.37
   4 -11   0   -0.10    0.33
  -4 -11   0   -0.08    0.34
   4 -11  -1   11.05    0.53
   4 -11  -1    9.76    0.48
   4 -11   1    9.88    0.48
  -4 -11   1    9.41    0.50
  -4 -11  -1    9.97    0.49
   4 -11   2    0.79    0.30
   4 -11   2    0.67    0.31
   4 -11  -2    0.53    0.31
  -4 -11  -2    1.54    0.32
   4 -11   2    0.82    0.27
  -4 -11  -2    0.79    0.29
   4 -11  -2    0.61    0.26
  -4 -11   2    0.79    0.29
  -4 -11  -3    3.89    0.27
  -5   0   0    0.44    0.55
   5   0   0   -0.16    0.52
  -5   0  -1   -0.07    0.48
   5   0  -1    0.21    0.47
   5   0   2 8881.93  220.74
   5   0   2 8694.84  220.86
   5   0   3    0.32    0.50
   5   0   3   -0.08    0.70
  -5   0   4  918.54   23.31
   5   0   4  918.37   23.95
   5   0   4  907.92   23.28
  -5   0   4  942.19   23.34
   5   0   4  955.56   23.76
   5   0   5    0.28    0.49
  -5   0   5    0.02    0.38
   5   0   5    0.10    0.85
   5   0   6    2.86    1.01
   5   0   6    3.32    0.47
  -5   0   6    2.79    0.48
   5   0   6    2.55    0.51
  -5   0   6    3.05    0.41
  -5   0   6    3.19    0.44
  -5   0   6    3.14    0.36
   5   0   6    3.54    0.61
  -5   0   6    2.38    0.48
   5   0   7   -0.10    0.47
   5   0   7   -0.12    0.51
  -5   0   7   -0.05    0.43
  -5   0   7   -0.01    0.46
  -5   0   7   -0.19    0.45
   5   0   7    0.11    0.50
  -5   0   7    0.39    0.51
  -5   0   7    0.42    0.41
   5   0   7   -0.11    0.51
  -5   0   7    0.26    0.47
  -5   0   7   -0.13    0.51
   5   0   7    0.26    0.95
   5   0   8  483.46   12.51
   5   0   8  494.46   12.54
  -5   0   8  470.78   12.39
  -5   0   8  506.56   12.50
  -5   0   8  453.45   12.43
  -5   0   8  493.02   12.46
  -5   0   8  488.81   12.51
   5   0   8  499.31   13.67
   5   0   8  488.98   12.48
  -5   0   8  486.67   12.48
   5   0   8  521.40   12.56
   5   0   9    0.39    0.45
  -5   0   9    0.66    0.38
   5   0   9   -0.09    0.49
   5   0   9   -0.46    0.49
  -5   0   9    0.05    0.49
  -5   0   9    0.38    0.51
   5   0   9    0.14    0.52
  -5   0   9   -0.37    0.46
   5   0  10   95.32    2.58
   5   0  10   92.31    2.54
  -5   0  10   95.90    2.55
  -5   0  10   92.63    2.57
  -5   0  10   96.80    2.54
   5   0  10   93.62    2.54
  -5   0  11    0.03    0.25
  -5   0  11   -0.10    0.22
  -5   0  11   -0.16    0.22
  -5   0  11    0.02    0.20
   5   0  11    0.26    0.17
   5  -1   0 4462.17  109.86
  -5  -1   0 4249.99  109.86
  -5   1   0 4474.23  110.08
   5  -1   0 4523.09  110.10
   5  -1   1  168.73    4.67
  -5  -1   1  177.77    4.68
  -5   1  -1  182.46    4.71
   5   1  -1  179.70    4.66
  -5  -1   1  180.47    4.76
   5   1   2    5.03    0.71
  -5  -1   2    4.59    0.63
   5  -1   2    5.88    0.71
   5  -1   2    5.05    0.63
  -5   1  -2    4.63    0.46
   5  -1   2    5.30    0.60
   5  -1   2    4.44    0.57
   5  -1   3    1.37    0.74
   5   1   3    1.15    0.72
   5  -1   3    1.48    0.56
   5  -1   3    1.66    0.65
  -5   1  -3    1.77    0.38
   5   1   4    9.15    1.03
   5  -1   4    8.67    1.05
   5  -1   4    8.39    0.73
   5  -1   4    8.85    0.94
  -5  -1   4    8.97    0.52
  -5   1   4    9.01    0.52
   5   1   4    9.05    0.53
   5  -1   4    8.17    0.50
  -5  -1   4    8.80    0.50
  -5   1   4    8.60    0.52
   5  -1   5   12.26    0.86
   5  -1   5   13.76    1.17
   5   1   5   14.79    1.31
   5   1   5   11.92    0.67
   5  -1   5   11.55    0.64
  -5   1   5   11.51    0.61
  -5  -1   5   12.04    0.61
   5  -1   5   13.52    1.27
  -5  -1   6   70.17    1.99
   5  -1   6   65.94    2.07
   5   1   6   66.23    2.03
  -5  -1   6   71.68    2.03
  -5   1   6   73.84    2.06
   5  -1   6   66.81    2.04
   5  -1   6   57.16    2.25
  -5  -1   6   71.17    2.01
  -5   1   6   74.51    2.02
  -5  -1   6   70.80    2.01
   5  -1   6   63.76    2.00
  -5  -1   6   69.54    2.04
  -5  -1   6   72.76    2.00
   5  -1   6   66.11    2.06
   5  -1   6   65.24    2.07
   5   1   6   67.96    2.06
  -5   1   6   77.50    2.10
   5   1   6   65.67    2.07
   5   1   6   68.74    2.83
   5  -1   6   67.47    2.86
  -5  -1   6   75.93    2.08
  -5   1   6   77.17    2.09
  -5   1   6   75.99    2.11
   5  -1   6   68.44    2.07
  -5   1   7    2.38    0.54
  -5  -1   7    2.36    0.54
  -5   1   7    1.49    0.50
  -5  -1   7    2.19    0.52
   5  -1   7    1.55    0.51
  -5  -1   7    1.77    0.47
  -5  -1   7    2.30    0.39
   5   1   7    1.37    0.47
  -5   1   7    1.65    0.38
  -5  -1   7    2.01    0.49
  -5  -1   7    2.09    0.52
   5  -1   7    2.17    0.52
  -5  -1   7    1.80    0.52
   5   1   7    1.96    0.56
  -5   1   7    2.33    0.56
  -5   1   7    1.40    0.54
  -5  -1   7    1.45    0.45
  -5   1   7    2.23    0.44
   5   1   7    1.83    0.53
   5  -1   7    2.17    0.55
   5   1   7    2.24    0.96
   5  -1   7    1.00    0.97
   5   1   8    0.95    0.48
   5  -1   8    0.93    0.51
   5   1   8    0.90    0.51
   5  -1   8    0.47    0.53
  -5  -1   8    1.16    0.50
  -5   1   8    0.90    0.48
  -5   1   8    0.75    0.42
  -5  -1   8    1.32    0.51
  -5  -1   8    0.87    0.55
  -5   1   8    0.30    0.53
   5   1   8    0.67    0.54
   5  -1   8    0.50    0.53
  -5  -1   8    0.39    0.47
   5   1   8    0.98    0.55
  -5   1   8    1.15    0.48
   5  -1   8    0.58    0.51
  -5   1   8    0.76    0.55
  -5  -1   8    0.93    0.54
   5   1   8    1.61    0.89
   5  -1   8    0.33    0.86
   5   1   9   40.70    1.31
  -5  -1   9   39.91    1.25
   5   1   9   40.02    1.30
   5   1   9   39.34    1.32
   5  -1   9   38.39    1.32
   5  -1   9   40.67    1.30
  -5   1   9   41.59    1.31
  -5  -1   9   40.50    1.31
   5   1   9   40.56    1.35
  -5   1   9   39.73    1.31
  -5  -1   9   38.03    1.31
  -5  -1   9   36.37    1.21
  -5   1   9   41.38    1.31
  -5  -1   9   40.57    1.28
  -5   1   9   40.19    1.27
   5  -1   9   39.63    1.27
  -5   1  10   40.90    1.21
   5  -1  10   39.01    1.19
   5   1  10   40.35    1.21
   5  -1  10   39.09    1.20
  -5  -1  10   40.51    1.20
   5   1  10   41.28    1.21
  -5  -1  10   41.23    1.22
  -5   1  10   39.22    1.22
  -5   1  10   40.28    1.18
   5  -1  10   39.04    1.16
  -5  -1  10   41.11    1.20
   5   1  10   38.07    1.21
  -5  -1  10   38.06    1.16
   5  -1  10   39.55    1.22
  -5  -1  10   37.25    1.14
  -5   1  11    3.91    0.25
  -5  -1  11    4.36    0.27
  -5   1  11    3.46    0.27
  -5  -1  11    3.84    0.31
  -5  -1  11    4.82    0.29
  -5   1  11    4.41    0.23
   5   1  11    4.27    0.23
   5  -1  11    3.77    0.25
   5  -2   0    0.15    0.34
  -5  -2   0   -0.07    0.34
  -5  -2   1  637.36   16.01
   5  -2   1  603.34   15.97
  -5  -2   1  642.32   15.99
   5  -2   2 1127.56   29.23
  -5  -2   2 1129.55   29.06
   5  -2   2 1160.88   29.13
   5  -2   2 1161.59   29.20
  -5  -2   2 1156.18   29.18
   5  -2   2 1151.75   29.15
   5   2   2 1141.41   29.13
   5  -2   3  178.99    5.19
   5  -2   3  180.24    5.42
   5  -2   3  176.82    5.35
   5   2   3  180.17    5.32
   5  -2   3  177.96    5.41
   5  -2   4    6.76    0.98
   5  -2   4    6.17    0.65
  -5  -2   4    6.72    0.49
  -5   2   4    6.56    0.50
  -5   2   4    6.83    0.48
  -5  -2   4    6.98    0.46
   5  -2   4    8.20    1.00
   5   2   4    6.74    0.95
   5   2   5    2.82    0.87
   5  -2   5    3.59    0.92
   5  -2   5    1.86    0.88
   5  -2   5    1.79    0.46
  -5  -2   5    2.97    0.41
  -5   2   5    3.03    0.42
  -5  -2   6    0.65    0.47
   5  -2   6    0.95    0.86
   5  -2   6    1.82    0.52
  -5  -2   6    0.83    0.43
   5  -2   6    0.75    0.45
   5  -2   6    0.95    0.51
   5   2   6    0.74    0.39
  -5   2   6    0.56    0.37
   5   2   6    1.37    0.81
   5  -2   6    1.28    0.84
   5  -2   6    0.75    0.42
  -5   2   6    0.88    0.35
  -5  -2   6    1.07    0.37
  -5  -2   6    0.76    0.40
  -5  -2   6    0.35    0.46
   5  -2   6    2.21    0.49
  -5  -2   6    1.65    0.45
  -5   2   6    1.28    0.44
  -5   2   6    0.99    0.39
  -5   2   6    1.01    0.49
   5   2   6    0.78    0.41
   5  -2   6    1.53    0.44
   5   2   6    1.13    0.44
  -5   2   6    0.79    0.50
   5   2   6    1.10    0.49
   5  -2   6    0.44    0.44
  -5  -2   6    1.03    0.45
  -5   2   7   60.84    1.89
   5  -2   7   69.34    1.99
   5  -2   7   64.47    2.00
   5  -2   7   61.11    1.86
  -5  -2   7   61.98    1.86
   5   2   7   71.14    1.98
   5  -2   7   67.37    2.05
  -5   2   7   70.74    2.02
   5   2   7   60.58    1.92
   5  -2   7   67.44    2.06
  -5   2   7   62.75    1.93
  -5   2   7   67.52    2.04
  -5   2   7   61.13    1.92
  -5  -2   7   67.94    1.93
  -5  -2   7   64.46    1.98
   5  -2   7   62.84    1.91
  -5  -2   7   65.50    1.95
   5   2   7   70.31    2.05
  -5   2   7   69.98    2.05
  -5  -2   7   67.22    1.96
   5  -2   7   67.00    2.02
   5   2   7   69.17    2.01
   5  -2   7   66.46    1.95
   5   2   7   66.18    2.85
   5  -2   7   67.52    2.90
  -5   2   7   68.91    2.00
  -5  -2   7   67.23    1.99
   5   2   8  256.51    6.18
   5   2   8  234.64    6.23
  -5   2   8  243.98    6.18
  -5  -2   8  247.68    6.12
  -5  -2   8  210.02    6.09
   5  -2   8  226.51    6.02
   5  -2   8  223.31    6.13
   5  -2   8  244.53    6.19
  -5  -2   8  235.86    6.12
   5  -2   8  233.34    6.11
   5   2   8  257.42    6.19
  -5   2   8  241.59    6.13
  -5  -2   8  223.68    6.12
  -5  -2   8  240.04    6.11
   5  -2   8  234.08    6.09
   5  -2  -8  191.96    6.03
  -5   2   8  229.12    6.18
  -5   2   8  250.45    6.18
  -5  -2   8  241.19    6.16
   5  -2   8  231.67    7.15
   5   2   8  249.92    7.19
  -5  -2   8  230.76    6.05
  -5   2   8  246.80    6.20
   5   2   8  237.92    6.20
  -5   2   9   28.12    1.06
   5   2   9   33.39    1.16
   5   2   9   32.31    1.10
   5  -2   9   34.87    1.11
   5   2   9   37.75    1.12
   5  -2   9   32.12    1.11
  -5  -2   9   26.99    1.06
  -5  -2   9   26.59    1.04
   5  -2   9   34.86    1.03
  -5   2   9   29.08    1.01
  -5  -2   9   24.31    1.05
  -5   2   9   27.31    1.06
  -5  -2   9   25.84    1.05
  -5   2   9   27.50    1.03
  -5  -2   9   26.18    0.99
  -5  -2   9   28.08    1.04
   5   2  10   24.74    0.79
   5  -2  10   22.78    0.78
  -5  -2  10   23.82    0.84
  -5   2  10   25.65    0.83
   5  -2  10   24.69    0.83
   5   2  10   24.78    0.83
  -5  -2  10   23.31    0.80
   5  -2  10   22.26    0.80
  -5  -2  10   25.29    0.83
   5   2  10   22.07    0.82
  -5   2  10   24.68    0.77
  -5  -2  10   22.77    0.81
   5  -2  10   23.11    0.83
  -5  -2  10   23.55    0.79
   5   2  10   25.82    0.86
  -5  -2  11    9.85    0.35
   5   2  11    8.24    0.30
  -5   2  11    8.68    0.31
   5  -2  11    8.21    0.32
  -5  -2  11    9.21    0.36
   5  -3   0  292.50    7.49
  -5  -3   0  276.97    7.48
  -5  -3   1 2423.62   62.17
  -5  -3   1 2483.32   62.04
   5  -3   1 2404.45   62.04
   5  -3   1 2486.55   61.98
   5   3   1 2467.45   61.97
  -5  -3   1 2498.83   62.06
   5  -3   2  322.25    8.37
  -5  -3   2  297.47    8.32
  -5  -3   2  291.35    7.97
   5  -3   2  304.38    8.19
  -5  -3   2  305.44    8.18
   5   3   2  311.65    8.08
   5  -3   2  306.50    8.10
   5  -3   3  404.14   10.64
   5   3   3  387.60   10.35
   5  -3   3  389.80   10.39
   5  -3   3  381.93   10.52
  -5  -3   3  381.89   10.47
   5  -3   4   65.74    2.62
   5  -3   4   66.98    2.59
  -5  -3   4   60.53    2.49
   5   3   4   64.19    2.37
   5  -3   4   62.46    2.40
  -5  -3   4   60.50    1.78
  -5   3   4   64.18    1.79
  -5   3   5   90.34    2.57
   5  -3   5   88.85    2.61
   5  -3   5   94.98    2.63
  -5  -3   5   90.73    2.53
   5   3   5   89.99    3.21
   5  -3   5   91.78    3.26
  -5   3   5   95.15    2.54
  -5  -3   5   87.11    2.48
  -5   3   5   96.72    2.64
   5  -3   5   90.92    2.59
   5  -3   5   93.71    2.65
  -5  -3   5   93.57    2.60
  -5  -3   5   89.06    2.60
   5  -3   5   90.72    3.49
  -5  -3   5   88.37    2.50
   5  -3   5   90.22    2.60
   5   3   5   85.09    2.54
  -5   3   5   91.29    2.56
   5  -3   6  117.62    3.16
   5  -3   6  105.54    2.95
   5  -3   6  107.94    4.08
  -5  -3   6  107.92    3.01
   5  -3   6  111.46    3.15
   5   3   6  127.60    3.05
  -5   3   6  106.62    3.05
  -5  -3   6  104.50    2.94
  -5  -3   6  111.99    3.10
  -5  -3   6   96.89    2.99
   5  -3   6  110.52    3.01
  -5  -3   6  109.27    3.00
   5  -3   6  107.68    3.06
   5   3   6  108.12    3.05
  -5  -3   6  109.20    3.06
   5  -3   6  103.97    3.07
   5   3   6  111.25    3.06
  -5  -3   6  111.15    3.00
   5  -3   6  104.30    2.94
   5  -3   6  111.27    3.09
   5   3   6  111.65    3.14
  -5   3   6  120.41    3.16
  -5   3   6  115.28    3.06
   5   3   6  120.46    3.93
   5  -3   6  109.25    3.87
  -5  -3   6  114.84    3.05
  -5   3   6  110.12    3.06
   5   3   6  111.03    3.07
   5  -3   6  112.35    3.14
  -5   3   6  106.88    3.12
  -5  -3   7  137.13    3.72
   5  -3   7  140.75    4.70
  -5   3   7  145.61    3.75
   5   3   7  144.51    4.65
  -5  -3   7  127.94    3.61
  -5   3   7  132.42    3.72
  -5  -3   7  131.44    3.64
  -5  -3   7  139.29    3.72
   5  -3   7  144.45    3.84
  -5  -3   7  132.89    3.77
   5  -3   7  134.98    3.64
   5  -3   7  144.84    3.86
  -5   3   7  128.04    3.72
   5  -3   7  134.85    3.64
  -5  -3   7  129.17    3.74
   5   3   7  137.05    3.73
  -5  -3   7  137.80    3.69
   5  -3   7  135.51    3.76
   5   3   7  137.35    3.83
  -5   3   7  146.65    3.83
  -5   3   7  136.24    3.81
   5   3   7  136.35    3.75
  -5   3   7  136.09    3.74
   5  -3   7  138.63    3.71
  -5  -3   7  133.23    3.70
   5  -3   7  139.85    3.76
   5   3   7  146.35    3.75
  -5   3   8    0.94    0.48
  -5   3   8    0.72    0.52
   5   3   8    0.25    0.41
   5   3   8    1.00    0.42
   5  -3   8    0.52    0.42
  -5  -3   8    0.61    0.53
   5  -3   8    1.20    0.40
  -5  -3   8    0.70    0.64
   5  -3  -8    0.89    0.39
  -5   3   8    0.76    0.47
  -5  -3   8    1.09    0.47
  -5  -3   8    1.25    0.47
   5  -3   8    0.76    0.52
  -5  -3   8    0.79    0.57
  -5   3   8    0.63    0.38
  -5  -3   8    1.10    0.40
  -5  -3   8    1.30    0.62
   5  -3   8    0.65    0.57
   5   3   8    1.29    0.57
  -5   3   8    1.63    0.56
  -5  -3   8    0.97    0.59
   5  -3   8    1.07    0.58
   5   3   9   67.71    1.93
   5   3   9   71.24    1.82
   5  -3   9   60.50    1.80
  -5  -3   9   69.41    1.86
   5  -3   9   66.02    1.84
  -5  -3   9   64.78    1.84
  -5  -3   9   63.69    1.87
  -5   3   9   69.42    1.80
  -5  -3   9   63.95    1.81
  -5   3   9   69.60    1.83
  -5   3   9   70.04    1.88
   5   3   9   68.55    1.88
  -5  -3   9   64.07    1.82
   5  -3   9   63.90    1.88
  -5   3   9   71.07    1.85
  -5  -3   9   65.55    1.79
  -5  -3   9   67.06    1.85
   5  -3   9   59.63    1.82
  -5  -3   9   65.82    1.87
   5   3  10    7.78    0.45
  -5   3  10    6.31    0.32
  -5  -3  10    7.56    0.48
   5  -3  10    7.45    0.41
  -5  -3  10    7.52    0.50
  -5   3  10    7.41    0.43
   5  -4   0   -0.22    0.40
   5   4   0    0.21    0.38
   5  -4   0   -0.30    0.59
  -5  -4   0   -0.27    0.60
  -5  -4   0    0.21    0.47
   5  -4   1   65.55    2.16
   5  -4  -1   73.47    2.18
  -5  -4  -1   70.23    2.19
   5   4   1   54.94    1.85
  -5  -4   1   67.94    2.18
   5  -4   1   57.03    1.87
  -5  -4   1   67.00    2.29
  -5  -4   1   63.63    2.05
   5   4   2 1238.18   32.53
   5  -4   2 1202.64   32.53
   5  -4   2 1286.27   32.80
  -5  -4   2 1322.58   32.83
   5  -4   2 1390.98   33.06
  -5  -4   2 1409.13   33.08
  -5  -4   2 1280.24   32.51
   5   4   3 2343.96   58.63
   5  -4   3 2240.60   58.63
   5  -4   3 2380.16   58.98
  -5  -4   3 2176.77   58.89
   5   4   4  111.43    3.48
   5  -4   4  106.80    3.48
  -5  -4   4  105.90    2.91
   5  -4   4  125.16    4.10
   5  -4   4  105.54    3.80
  -5  -4   4  118.85    3.87
  -5  -4  -5   12.60    0.65
  -5  -4   5   13.00    0.69
   5  -4   5   14.12    0.81
   5  -4   5   12.69    0.74
   5  -4   5   12.62    1.45
  -5  -4   5   13.76    0.63
  -5  -4   5   12.19    0.59
  -5  -4   5   12.31    0.73
   5  -4   5   13.07    0.75
   5  -4   5   12.98    0.82
   5  -4   5   12.91    0.76
  -5  -4   5   12.39    0.71
   5  -4  -5   12.28    0.60
   5  -4   5   10.71    0.98
  -5   4   5   14.12    0.80
  -5  -4   5   12.33    0.73
   5   4   5   12.15    0.73
   5  -4   5   13.17    0.74
  -5   4   5   12.49    0.58
  -5  -4   5   11.62    0.56
   5   4   5   12.73    1.05
   5  -4   5   11.44    1.06
   5   4   5   12.12    0.71
   5  -4   5   13.02    0.77
  -5  -4   5   12.75    0.61
   5  -4   5   11.85    0.69
  -5  -4   5   11.79    0.70
  -5   4   6    5.54    0.48
  -5  -4   6    5.25    0.48
   5  -4   6    5.87    0.72
  -5  -4   6    5.26    0.67
   5  -4   6    6.28    0.73
   5  -4   6    5.96    1.30
  -5  -4   6    5.53    0.55
  -5  -4   6    4.85    0.64
   5  -4   6    5.95    0.70
   5   4   6    4.81    0.90
   5  -4   6    4.74    0.91
  -5  -4   6    5.07    0.49
  -5   4   6    6.31    0.61
  -5  -4   6    5.33    0.64
   5  -4   6    6.76    0.69
   5  -4   6    5.28    0.71
  -5  -4   6    4.85    0.59
   5  -4  -6    4.99    0.48
   5   4   6    5.70    0.62
   5  -4   6    6.00    0.63
  -5   4   6    5.68    0.73
   5   4   6    6.21    0.74
   5  -4   6    5.28    0.67
   5   4   6    5.86    0.62
  -5   4   6    5.77    0.60
  -5  -4   6    5.28    0.67
   5  -4   6    5.44    0.49
  -5   4   7   45.55    1.38
  -5  -4   7   44.27    1.36
   5  -4   7   38.11    1.96
  -5  -4   7   38.26    1.31
  -5   4   7   43.47    1.45
  -5  -4   7   41.48    1.40
   5  -4   7   47.54    1.60
  -5  -4   7   38.85    1.38
  -5   4   7   45.30    1.54
  -5   4   7   44.52    1.46
   5   4   7   43.93    1.47
   5  -4  -7   41.11    1.32
  -5  -4   7   43.84    1.53
   5   4   7   46.41    1.48
   5  -4   7   42.66    1.29
   5  -4   7   43.57    1.46
  -5  -4   7   46.40    1.47
  -5  -4   7   43.53    1.36
  -5  -4   7   47.02    1.46
  -5  -4   7   44.30    1.54
   5  -4   7   49.51    1.59
   5  -4   7   43.89    1.44
  -5   4   7   44.04    1.56
   5   4   7   43.57    1.56
   5   4   7   44.26    1.37
   5  -4   7   41.65    1.37
   5  -4   7   42.39    1.45
  -5  -4   7   43.39    1.46
  -5   4   8  261.90    7.11
  -5  -4   8  271.80    7.09
  -5   4   8  275.98    7.16
   5   4   8  290.70    7.09
   5  -4   8  286.44    7.12
  -5  -4   8  279.02    7.12
  -5  -4   8  267.03    7.16
   5  -4  -8  259.26    7.10
  -5   4   8  285.97    7.22
   5   4   8  282.50    7.22
  -5  -4   8  280.73    7.14
   5  -4   8  277.37    7.14
  -5  -4   8  267.53    7.06
  -5  -4   8  260.57    7.16
  -5  -4   8  281.17    7.12
   5  -4   8  293.29    7.24
  -5   4   8  280.50    7.09
  -5   4   8  265.50    7.17
   5   4   8  255.31    7.12
   5  -4   9  142.28    3.92
  -5  -4   9  150.57    3.88
  -5  -4  -9  146.54    3.87
   5  -4  -9  128.17    3.83
  -5  -4   9  154.05    3.91
   5  -4   9  149.28    3.90
   5   4   9  148.94    3.92
  -5   4   9  150.22    3.93
   5   4   9  149.64    3.82
   5  -4   9  149.60    3.89
  -5  -4   9  158.54    3.91
  -5   4   9  148.38    3.87
  -5  -4   9  143.44    3.92
  -5   4   9  149.23    3.82
  -5  -4   9  153.79    3.91
   5  -4   9  140.84    3.92
  -5  -4 -10    5.41    0.24
   5  -4  10    6.88    0.37
  -5  -4 -10    5.19    0.25
  -5   4  10    7.10    0.35
  -5  -5   0 1123.30   29.52
   5  -5   0 1170.66   29.62
  -5  -5   0 1179.79   29.61
   5  -5   1   50.19    2.27
  -5  -5   1   50.50    1.83
  -5  -5   1   55.35    2.13
   5  -5  -1   54.00    2.02
  -5  -5  -1   53.30    1.99
  -5  -5   1   52.05    2.04
   5  -5   1   48.01    2.00
  -5  -5   2    9.44    1.09
  -5  -5   2    8.44    0.64
  -5  -5   2   11.30    1.07
   5  -5   2    9.42    1.01
   5  -5   3  120.36    3.29
  -5  -5  -3  119.34    3.24
   5  -5  -3  110.88    3.17
  -5  -5   3  118.40    3.19
   5  -5   3  114.55    4.20
  -5  -5   3  121.45    4.18
   5  -5   3  115.52    4.01
  -5  -5   3  123.62    4.08
   5  -5   3  119.00    3.33
  -5   5   3  122.03    3.25
   5   5   3  119.72    3.28
  -5  -5   4   29.86    1.11
  -5  -5   4   27.68    1.07
   5  -5   4   29.72    1.16
   5  -5   4   29.36    1.97
  -5  -5   4   28.34    1.09
   5  -5   4   26.80    1.07
  -5  -5  -4   27.55    1.05
   5  -5   4   27.91    1.10
  -5  -5   4   27.96    1.11
   5  -5   4   27.93    1.16
   5  -5   4   27.17    1.04
   5   5   4   27.93    1.08
  -5   5   4   29.68    1.05
   5  -5  -4   27.74    0.99
  -5   5   4   28.25    1.11
  -5  -5   4   27.60    1.05
  -5  -5   4   28.99    1.10
  -5  -5   4   28.25    1.02
   5  -5   4   27.56    1.09
  -5  -5   4   25.66    0.99
  -5  -5   4   27.39    1.00
  -5  -5   4   28.57    1.81
   5  -5   4   25.94    1.75
   5  -5   4   25.95    1.04
  -5  -5   4   23.69    1.06
  -5  -5   5  466.60   11.78
  -5  -5   5  451.73   11.74
   5  -5   5  483.46   13.37
  -5  -5   5  456.50   11.90
   5  -5   5  471.85   11.91
  -5  -5   5  453.12   11.76
  -5  -5  -5  431.48   11.81
   5  -5   5  472.44   11.94
  -5  -5   5  449.40   11.87
   5  -5   5  464.14   11.89
   5  -5   5  457.71   11.87
   5  -5  -5  443.88   11.77
  -5  -5   5  477.27   11.84
   5   5   5  469.86   11.91
  -5   5   5  489.21   11.94
  -5  -5   5  464.05   11.77
   5  -5   5  459.11   11.89
  -5  -5   5  432.13   11.76
  -5  -5   5  473.32   11.77
  -5  -5   5  480.95   11.89
  -5  -5   5  481.31   11.93
  -5   5   5  466.34   11.86
   5  -5   5  457.69   11.78
  -5  -5   5  459.80   11.78
  -5  -5   6   22.16    1.00
   5  -5   6   17.24    0.99
   5  -5   6   17.75    1.79
  -5  -5   6   22.45    0.98
  -5   5   6   22.87    0.95
   5  -5   6   15.48    0.93
  -5  -5   6   22.10    0.98
   5  -5  -6   20.73    0.81
   5   5   6   15.15    0.90
  -5  -5   6   22.48    0.93
  -5  -5   6   21.89    1.07
   5  -5   6   16.12    0.92
   5   5   6   15.20    0.99
  -5   5   6   21.13    1.05
  -5  -5   6   20.07    0.91
   5  -5   6   15.07    0.77
  -5  -5   6   21.23    0.87
   5   5   6   14.79    0.90
   5  -5   6   16.93    1.00
  -5  -5   6   21.85    0.94
  -5  -5   6   21.06    0.99
   5  -5   6   12.35    0.94
   5  -5   7   17.80    0.93
  -5  -5   7   15.74    0.93
  -5  -5   7   15.09    0.97
  -5  -5   7   15.94    0.78
  -5  -5   7   16.07    0.90
   5  -5  -7   14.57    0.68
  -5  -5   7   14.76    0.84
   5   5   7   15.86    0.82
   5  -5   7   15.84    0.80
   5  -5  -7   16.02    0.77
   5   5   7   12.69    0.85
  -5   5   7   14.56    0.90
   5  -5   7   14.76    0.72
  -5  -5   7   15.48    0.77
  -5   5   7   15.94    0.80
  -5   5   7   14.73    0.82
  -5   5   7   15.16    0.79
   5  -5   7   15.45    0.90
  -5  -5   7   13.80    0.90
  -5  -5   8   10.37    0.88
  -5  -5   8   11.59    0.86
   5  -5   8   12.07    0.73
  -5   5   8    9.56    0.57
   5  -5   8   11.69    0.63
  -5  -5  -8   11.55    0.63
   5  -5  -8    9.64    0.50
  -5  -5   8   10.41    0.94
  -5  -5   8   10.33    0.74
   5  -5  -8   10.99    0.60
  -5   5   8   10.12    0.62
   5   5   8   10.50    0.62
  -5   5   8   11.12    0.71
   5   5   8   11.39    0.70
  -5  -5   8   10.41    0.81
  -5   5   8   11.12    0.60
  -5  -5   8   11.08    0.79
   5  -5   8   10.94    0.77
  -5  -5   9   10.80    0.71
   5  -5   9   10.89    0.53
  -5  -5  -9   11.19    0.49
   5  -5  -9   10.37    0.46
  -5   5   9   10.91    0.55
   5   5   9   10.15    0.53
  -5   5   9    9.98    0.43
  -5  -5   9   10.22    0.75
   5  -5   9   10.08    0.50
  -5  -5   9   12.03    0.69
   5   5  10   17.64    0.53
  -5  -6   0    0.04    0.48
   5  -6   0    0.17    0.51
  -5  -6   0    0.31    0.44
   5  -6   0   -0.31    0.74
  -5  -6   0    0.27    0.74
  -5  -6   0    0.55    0.36
   5  -6   0    0.50    0.36
   5  -6   0   -0.22    1.03
   5  -6  -1   12.32    1.09
  -5  -6  -1   12.37    1.10
   5  -6   1   11.18    1.11
  -5  -6   1   12.09    1.13
   5  -6   1   11.56    1.34
  -5  -6   1   10.24    0.77
  -5  -6   1   12.48    1.04
  -5  -6  -1   10.65    0.67
   5  -6   1   11.21    0.60
  -5  -6   1   11.66    0.60
   5  -6   1   10.51    0.61
  -5  -6   1   12.70    0.64
   5  -6  -1   12.72    0.72
  -5  -6   1   11.19    0.69
   5  -6   1   11.73    0.71
   5  -6   2  461.76   12.02
   5  -6   2  473.26   12.08
   5  -6  -2  478.04   11.94
   5  -6   2  471.69   13.14
  -5  -6   2  451.06   12.87
  -5  -6   2  469.02   11.99
  -5  -6   2  481.49   12.09
   5  -6   2  468.96   12.04
  -5  -6   2  477.59   12.03
   5  -6   2  447.35   12.01
  -5  -6   2  481.00   12.02
   5  -6  -2  465.01   12.02
  -5  -6  -2  461.50   11.94
  -5   6   2  434.04   12.00
  -5  -6   2  462.83   11.95
   5  -6  -2  467.52   11.96
  -5  -6   2  469.14   12.02
   5   6   2  476.27   12.05
  -5   6   2  474.17   11.99
  -5  -6   2  472.38   11.98
   5  -6   2  457.13   12.82
  -5  -6   2  462.03   12.84
   5  -6  -2  517.15   12.69
  -5  -6  -2  527.46   12.72
  -5  -6   3   81.73    2.21
   5  -6   3   62.30    2.21
  -5  -6   3   82.31    2.20
   5  -6  -3   83.29    2.16
  -5   6   3   80.22    2.21
  -5  -6   3   80.38    2.20
  -5  -6   3   78.44    2.19
   5   6   3   63.23    2.17
  -5   6   3   82.86    2.18
  -5  -6   3   83.48    2.24
   5  -6   3   59.37    2.14
  -5  -6   3   82.58    2.26
   5  -6   3   61.62    2.20
  -5  -6  -3   59.59    2.14
   5  -6   3   62.12    2.18
   5  -6  -3   86.59    2.85
  -5  -6  -3   68.95    2.75
   5  -6   3   58.98    2.90
  -5  -6   3   81.69    3.15
  -5  -6   4   79.83    2.42
  -5  -6   4   86.33    2.51
   5  -6   4   90.31    2.63
  -5  -6   4   90.68    2.57
   5  -6   4   79.91    2.54
  -5  -6   4   86.41    2.57
   5  -6  -4   85.91    2.46
  -5   6   4   83.74    2.54
  -5  -6   4   89.46    2.56
  -5  -6   4   84.11    2.48
   5  -6   4   86.34    2.58
   5   6   4   89.00    2.57
  -5   6   4   89.44    2.51
   5  -6   4   87.89    2.59
   5  -6   4   80.39    3.46
  -5  -6   4   88.22    3.56
   5  -6   5   -0.17    0.63
  -5  -6   5    0.14    0.62
   5  -6   5   -0.54    0.38
   5  -6   5    0.45    1.12
  -5  -6   5    0.41    0.81
  -5  -6   5   -0.23    0.73
  -5   6   5    0.58    0.57
   5  -6   5    0.49    0.78
  -5  -6   5    0.20    0.63
   5  -6   5    0.39    0.61
  -5  -6   5    0.02    0.62
   5  -6  -5    0.04    0.50
   5   6   5    0.83    0.61
  -5   6   5    0.02    0.58
  -5  -6   5    0.50    0.88
   5  -6   5    0.08    0.58
  -5   6   5    0.47    0.53
  -5  -6   5    0.22    0.52
   5   6   5   -0.34    0.63
  -5  -6   5   -0.56    0.92
   5  -6   5    0.13    0.62
  -5  -6   5   -0.62    1.05
   5  -6   5    0.23    1.04
  -5  -6   6    3.26    0.66
   5  -6   6    3.01    0.63
  -5  -6   6    3.81    0.65
  -5  -6   6    3.29    0.82
  -5  -6   6    3.90    0.88
   5  -6   6    3.13    1.21
   5  -6  -6    2.59    0.51
   5   6   6    3.54    0.62
   5  -6   6    3.02    0.63
  -5  -6   6    2.93    0.96
  -5   6   6    3.24    0.57
  -5  -6   6    2.65    0.67
   5  -6   6    3.36    0.45
  -5  -6   6    3.07    0.90
   5  -6   6    4.42    0.72
   5  -6   7    1.13    0.59
  -5  -6  -7    0.80    0.51
   5  -6  -7    1.19    0.43
   5   6   7    1.53    0.53
   5  -6  -7    0.74    0.47
   5  -6   7    1.37    0.50
  -5  -6   7    0.77    0.95
  -5   6   7    0.81    0.47
   5   6   7    0.67    0.53
  -5  -6   7    0.97    0.53
  -5  -6   7    1.15    0.83
  -5   6   7    1.31    0.51
   5   6   7    0.96    0.58
  -5   6   7    2.13    0.61
  -5  -6   7    1.94    0.84
   5  -6   7    1.12    0.60
  -5  -6   8  124.38    3.29
   5  -6  -8  127.15    3.25
   5   6   8  117.86    3.29
  -5   6   8  117.53    3.29
  -5  -6  -8  137.91    3.27
  -5   6   8  116.82    3.24
  -5   6   8   96.48    3.17
  -5  -6   8  125.56    3.34
   5  -6   8  139.57    3.36
   5   6   8  122.89    3.27
   5  -6   8  142.74    3.34
   5  -6  -9   59.33    1.60
   5  -6  -9   61.43    1.58
   5  -7   0  278.09    7.31
   5  -7   0  289.75    7.32
  -5  -7   0  281.46    7.31
   5  -7   0  273.93    8.37
  -5  -7   0  266.00    7.77
   5  -7   0  277.35    8.11
  -5  -7   0  284.57    8.13
  -5  -7   0  279.67    7.31
   5  -7   0  278.81    7.28
  -5  -7  -1    0.15    0.35
   5  -7   1   -0.80    0.90
  -5  -7   1    0.51    0.89
   5  -7  -1    0.34    0.83
  -5  -7  -1   -0.10    0.86
   5  -7  -1   -1.09    1.07
   5  -7   1   -0.07    1.08
   5   7   1   -0.15    0.48
  -5  -7   1   -0.07    0.48
   5  -7   1    0.55    0.52
  -5   7   1   -0.20    0.41
   5  -7   1    0.11    0.51
  -5  -7   1    0.27    0.50
   5  -7   1    0.56    0.60
  -5  -7   1    0.28    0.54
  -5   7   2  132.68    3.49
  -5  -7   2  125.42    3.50
  -5  -7   2  123.66    3.51
   5  -7   2  129.01    3.52
   5  -7   2  124.93    3.51
  -5  -7   2  127.85    3.44
   5  -7   2  115.83    4.58
  -5  -7   2  137.05    3.57
   5  -7   2  128.34    3.54
  -5  -7  -2  123.19    3.38
  -5   7   2  117.52    3.46
   5  -7  -2  126.98    3.39
  -5   7   2  126.75    3.42
   5   7   2  130.93    3.52
   5  -7   2  124.10    3.50
  -5  -7  -2  117.95    3.31
   5  -7   2  114.80    4.34
  -5  -7   2  127.47    4.46
  -5  -7  -2  133.59    4.23
   5  -7  -2  131.52    4.22
  -5  -7   3   54.38    1.75
   5  -7  -3   51.41    1.61
   5  -7   3   50.19    2.81
   5  -7   3   51.35    1.75
  -5  -7   3   55.37    1.75
  -5   7   3   53.34    1.73
  -5  -7   3   50.86    1.70
  -5  -7   3   52.97    1.78
   5  -7   3   55.84    1.79
  -5  -7   3   53.47    1.80
   5  -7   3   56.55    1.85
  -5  -7  -3   52.28    1.63
  -5  -7   3   55.15    1.83
  -5   7   3   49.12    1.71
   5  -7  -3   53.04    1.64
   5  -7   3   53.69    1.81
   5   7   3   56.67    1.77
  -5   7   3   55.49    1.68
   5  -7   3   53.71    1.78
   5  -7  -3   56.47    2.41
   5  -7   3   52.11    2.66
  -5  -7  -3   55.33    2.38
  -5  -7   3   52.24    2.67
   5  -7  -4    6.16    0.58
   5  -7   4    6.71    1.35
  -5   7   4    6.01    0.67
  -5  -7   4    5.90    0.57
   5  -7   4    5.87    0.73
  -5  -7   4    6.62    0.71
   5  -7   4    5.96    0.70
  -5  -7   4    5.78    0.81
   5  -7   4    6.88    0.88
  -5  -7   4    5.25    0.75
  -5  -7  -4    5.45    0.58
   5  -7  -4    6.04    0.65
  -5   7   4    5.71    0.67
  -5  -7   4    5.59    1.01
   5  -7  -4    5.41    0.56
   5  -7   4    5.77    0.73
  -5   7   4    6.38    0.60
   5   7   4    6.00    0.71
   5  -7   4    6.29    0.70
  -5  -7   4    6.08    1.30
   5  -7  -4    5.67    1.11
  -5  -7  -4    5.64    1.09
   5  -7   4    4.46    1.21
   5  -7   5    3.39    0.67
  -5  -7   5    3.20    0.67
  -5   7   5    4.06    0.63
   5  -7  -5    3.52    0.59
  -5  -7  -5    3.66    0.56
   5   7   5    3.85    0.70
  -5   7   5    3.40    0.64
   5  -7   5    4.13    0.66
   5  -7  -5    4.26    0.56
  -5  -7   5    2.95    1.02
  -5   7   5    4.19    0.58
   5   7   5    3.84    0.68
  -5  -7   5    3.13    0.85
   5  -7   5    3.82    0.67
  -5  -7   5    3.48    1.08
   5  -7   5    3.17    0.64
   5  -7   6   15.07    0.86
  -5  -7   6   14.70    1.04
  -5  -7   6   13.82    0.84
  -5  -7   6   15.79    0.86
   5  -7   6   14.99    0.84
   5  -7  -6   14.32    0.75
  -5  -7   6   15.23    1.16
   5   7   6   15.15    0.83
   5  -7  -6   14.75    0.75
   5  -7   6   16.04    0.83
   5  -7   6   15.67    0.88
  -5   7   6   14.98    0.78
  -5   7   6   14.53    0.79
   5  -7   6   16.27    0.87
  -5  -7   6   12.95    1.11
   5   7   6   12.86    0.86
  -5   7   6   13.76    0.88
  -5  -7   7   16.01    1.06
   5   7   7   16.35    0.75
   5   7   7   14.48    0.77
  -5   7   7   14.95    0.77
   5  -7   7   16.84    0.81
  -5  -7   7   17.30    0.78
  -5  -7   7   17.88    1.03
   5  -7  -7   17.27    0.67
   5  -7   7   16.89    0.79
  -5   7   7   16.14    0.73
  -5  -7  -8   39.27    1.10
  -5   7   8   36.01    1.09
   5  -7  -8   38.21    1.10
  -5   7   8   32.45    1.10
   5   7   8   35.62    1.10
   5  -7  -8   39.93    1.07
   5  -8   0   -0.28    0.51
  -5  -8   0    0.05    0.56
  -5  -8   0    0.09    0.53
   5  -8   0    0.14    0.53
  -5  -8   0   -0.04    0.48
   5  -8   0    0.22    0.98
   5  -8   0   -0.19    0.90
  -5  -8   0   -0.06    0.90
  -5  -8   1   39.80    1.42
   5  -8  -1   38.19    1.34
  -5  -8   1   42.58    1.50
   5  -8   1   42.04    1.43
  -5  -8  -1   42.02    1.39
   5  -8  -1   38.90    1.36
  -5  -8   1   40.62    1.42
   5  -8  -1   30.40    2.04
   5  -8   1   33.72    2.22
  -5  -8   1   39.98    1.39
   5  -8  -1   40.35    1.34
   5  -8   1   37.96    1.38
   5  -8   1   34.05    2.07
  -5  -8   1   34.72    2.07
   5  -8  -1   34.68    1.98
  -5  -8  -1   39.42    2.05
  -5  -8   2    0.64    0.65
  -5   8   2    0.10    0.46
  -5  -8   2    0.24    0.58
   5  -8  -2    0.64    0.48
   5  -8  -2    2.64    0.56
  -5  -8   2   -0.05    0.59
   5  -8   2    0.15    0.60
   5  -8   2    0.22    0.69
  -5  -8   2    0.29    0.64
  -5  -8  -2    0.64    0.40
   5  -8   2   -1.45    1.09
  -5  -8   2    1.14    1.05
   5  -8  -2    0.43    0.87
  -5  -8  -2    1.40    0.89
   5  -8  -2    0.12    0.35
   5   8   2    0.34    0.52
   5  -8   2   -0.25    0.56
   5  -8   2    0.34    1.06
  -5  -8  -3   41.82    1.29
   5  -8   3   39.36    2.48
  -5   8   3   44.03    1.47
  -5  -8   3   44.62    1.49
  -5  -8  -3   43.43    1.50
  -5  -8   3   45.53    1.55
   5  -8   3   47.95    1.58
   5  -8   3   40.08    1.44
  -5  -8   3   43.84    1.51
   5  -8   3   44.70    1.61
  -5  -8   3   45.18    1.57
  -5  -8  -3   44.98    1.38
  -5   8   3   42.83    1.46
   5  -8   3   46.90    1.61
   5  -8  -3   43.26    1.37
  -5   8   3   44.88    1.42
   5   8   3   45.91    1.50
   5  -8   3   43.75    1.53
  -5  -8  -3   38.34    2.03
   5  -8   3   39.57    2.36
   5  -8  -3   41.36    2.10
  -5  -8   3   37.77    2.31
  -5  -8   4   18.71    1.03
  -5  -8   4   19.92    0.98
   5  -8   4   18.86    0.97
  -5  -8  -4   17.49    0.83
  -5   8   4   18.78    0.89
  -5   8   4   17.35    0.87
   5   8   4   18.08    1.02
   5  -8  -4   18.85    0.79
   5  -8   4   18.69    0.96
  -5   8   4   19.13    0.84
   5  -8   4   16.89    0.86
  -5  -8   4   19.24    1.07
   5  -8   4   17.01    0.92
   5  -8  -4   18.74    0.84
  -5  -8  -4   18.11    0.81
  -5  -8  -5    7.91    0.58
   5  -8   5    6.77    0.65
   5  -8   5    7.15    0.66
   5  -8  -5    6.92    0.53
   5  -8  -5    7.78    0.58
  -5  -8   5    7.94    0.91
   5  -8   5    7.59    0.63
  -5   8   5    6.01    0.61
   5  -8   5    6.60    0.68
  -5  -8   5    7.10    0.67
   5  -8   5    7.19    0.72
   5   8   5    7.64    0.64
  -5   8   5    7.96    0.59
   5  -8  -6   13.50    0.62
   5  -8   6   12.50    0.69
  -5  -8   6   14.06    0.77
   5  -8   6   14.38    0.71
  -5  -8   6   12.54    0.70
  -5  -8  -6   14.69    0.64
   5   8   6   12.55    0.71
   5  -8  -6   13.63    0.62
   5  -8   6   13.31    0.67
   5   8   6   12.38    0.74
  -5   8   6   10.91    0.71
   5  -8   6   14.01    0.74
   5   8   6   13.16    0.68
  -5   8   6   13.60    0.69
   5  -8   6   12.14    0.68
  -5   8   7    3.49    0.37
   5  -8  -7    3.75    0.33
  -5   8   7    2.77    0.37
   5  -8  -7    3.09    0.34
   5  -8   7    2.69    0.40
   5   8   7    3.00    0.38
  -5  -8   7    2.98    0.45
   5   8   7    3.01    0.37
   5  -8   7    3.65    0.39
   5   8   8    0.38    0.16
  -5  -8  -8    0.53    0.16
  -5  -9   0   28.15    1.11
  -5  -9   0   26.15    1.19
   5  -9   0   24.61    1.03
  -5  -9   0   26.38    1.09
   5  -9   0   26.23    1.09
  -5  -9   1   52.99    1.73
   5  -9   1   59.16    1.83
  -5  -9   1   56.75    1.83
   5  -9  -1   56.62    1.79
  -5  -9  -1   57.23    1.79
   5  -9  -1   50.23    1.72
  -5  -9   1   58.85    1.88
  -5  -9   1   60.22    1.84
  -5  -9  -1   64.24    1.92
   5  -9   1   62.11    1.92
   5  -9   1   50.29    1.75
   5  -9  -2   77.88    2.25
  -5  -9  -2   80.25    2.27
   5  -9   2   78.37    2.33
  -5  -9   2   80.19    2.33
  -5  -9   2   76.87    2.28
  -5   9   2   73.54    2.15
   5  -9  -2   70.53    2.20
  -5  -9   2   77.91    2.32
  -5  -9  -2   80.18    2.33
   5  -9  -2   78.65    2.23
   5   9   3   73.00    2.24
   5  -9  -3   73.25    2.24
  -5   9   3   79.85    2.26
  -5  -9  -3   77.53    2.31
  -5  -9   3   81.09    2.33
   5  -9  -3   84.24    2.31
  -5  -9  -3   84.00    2.31
   5  -9   3   81.23    2.38
  -5  -9   3   79.62    2.38
  -5  -9   3   82.21    2.37
   5   9   3   86.20    2.43
   5  -9   3   83.12    2.41
   5  -9   4   19.43    0.92
   5   9   4   17.67    0.76
   5  -9  -4   17.48    0.70
  -5   9   4   18.91    0.78
  -5  -9  -4   16.82    0.72
   5  -9  -4   19.28    0.81
  -5  -9  -4   18.69    0.81
   5  -9   4   18.25    0.88
  -5  -9   4   18.76    0.87
  -5  -9   4   19.96    0.92
   5   9   4   19.13    0.92
   5  -9   4   19.59    0.89
   5  -9   5   79.48    2.24
  -5  -9  -5   85.36    2.19
  -5   9   5   80.35    2.21
   5  -9  -5   77.52    2.19
  -5  -9  -5   82.59    2.22
   5  -9   5   72.52    2.24
  -5  -9   5   69.90    2.24
  -5  -9   5   81.05    2.28
   5   9   5   80.28    2.28
   5   9   5   81.45    2.21
   5  -9   5   84.12    2.28
   5  -9  -6   62.08    1.67
  -5   9   6   65.24    1.70
   5   9   6   61.20    1.72
  -5  -9  -6   65.35    1.68
   5  -9  -6   64.52    1.69
   5  -9   6   62.77    1.72
   5   9   6   58.88    1.69
  -5 -10   0   -0.50    0.58
  -5 -10   0   -0.31    0.48
   5 -10   0    0.11    0.49
   5 -10   0   -0.24    0.57
  -5 -10   1    4.58    0.61
  -5 -10  -1    4.95    0.62
   5 -10  -1    5.16    0.63
   5  10   1    4.14    0.55
  -5 -10   1    5.61    0.59
  -5 -10  -1    4.98    0.54
   5 -10   1    4.82    0.56
   5 -10  -1    4.52    0.54
  -5 -10  -2   24.12    0.89
   5 -10  -2   21.49    0.84
  -5 -10  -2   20.21    0.83
   5 -10   2   20.17    0.87
  -5 -10   2   20.85    0.89
   5  10   2   20.73    0.88
  -5 -10   2   20.65    0.81
   5 -10  -2   16.92    0.72
   5 -10   3  514.54   11.95
  -5 -10   3  450.89   11.87
   5 -10  -3  449.55   11.87
  -5 -10  -3  501.54   11.90
   5 -10   3  473.69   11.92
  -5 -10   3  454.80   11.91
   5  10   3  473.10   11.92
   5  10   3  435.59   11.82
  -5 -10  -3  455.79   11.86
   5 -10   3  504.51   11.94
   5 -10   4   12.57    0.58
  -5 -10   4   11.98    0.58
   5 -10  -4   10.54    0.49
  -5 -10  -4   10.63    0.51
   5 -10   4   10.11    0.52
   5  10   4   11.13    0.56
   5  10   4   10.48    0.46
  -5  10   4    8.80    0.39
   5 -10   4   11.54    0.54
  -5 -10   5    0.65    0.29
   5  10   5    0.39    0.18
  -5 -10  -5    0.48    0.25
  -5  10   5    0.57    0.21
   5  10   5    0.30    0.25
   5 -10   5    0.43    0.22
   5 -11   0   78.16    1.98
   5 -11   0   66.55    1.91
   5 -11  -1   -0.08    0.33
   5 -11  -1    0.42    0.26
   5 -11   1    0.29    0.26
   5 -11   2   68.48    1.84
   5 -11  -2   65.51    1.83
   5 -11   2   71.16    1.85
   6   0   0  128.90    3.59
  -6   0   0  130.91    3.60
  -6   0  -1   -0.10    0.50
   6   0  -1   -0.10    0.44
   6   0   2  175.95    4.69
   6   0   2  175.14    4.89
   6   0   3   -0.20    0.50
   6   0   3    0.42    0.78
   6   0   4  554.60   14.41
  -6   0   4  551.29   14.00
   6   0   4  544.76   14.67
   6   0   5   -0.05    0.88
  -6   0   5   -0.09    0.39
  -6   0   6  393.30    9.60
  -6   0   6  390.40    9.67
   6   0   6  347.38    9.64
   6   0   6  344.69    9.70
  -6   0   6  394.47    9.65
   6   0   6  345.07    9.67
   6   0   6  355.91   10.67
  -6   0   6  400.34    9.73
  -6   0   6  385.25    9.63
  -6   0   7   -0.28    0.45
  -6   0   7    0.14    0.47
  -6   0   7    0.12    0.52
  -6   0   7    0.33    0.50
   6   0   7   -0.16    0.49
   6   0   7    0.16    0.56
  -6   0   7    0.10    0.45
   6   0   7    0.18    0.51
  -6   0   7    0.06    0.41
   6   0   7    0.27    0.95
   6   0   7   -0.15    0.48
   6   0   8   48.68    1.57
  -6   0   8   44.45    1.42
   6   0   8   48.09    1.53
  -6   0   8   48.47    1.52
   6   0   8   46.41    1.59
  -6   0   8   45.57    1.50
  -6   0   8   48.60    1.50
   6   0   8   48.04    1.56
  -6   0   8   49.13    1.57
   6   0   8   45.19    2.38
  -6   0   9   -0.25    0.48
   6   0   9    0.08    0.48
  -6   0   9   -0.32    0.49
  -6   0   9   -0.03    0.45
   6   0   9    0.15    0.48
   6   0   9   -0.19    0.50
  -6   0   9   -0.23    0.35
   6   0   9    0.22    0.44
   6   0  10   56.57    1.60
  -6   0  10   54.85    1.56
  -6   0  10   56.49    1.55
   6   0  10   54.78    1.55
  -6   0  10   52.23    1.58
  -6   0  11   -0.08    0.20
  -6   0  11   -0.16    0.20
   6   0  11    0.11    0.15
  -6   0  11   -0.17    0.23
  -6   0  11    0.10    0.19
  -6  -1   0    0.39    0.21
   6  -1   0    0.31    0.22
   6  -1   0   -0.21    0.57
  -6   1   0   -0.05    0.57
   6   1  -1  401.91    9.84
  -6   1  -1  423.12    9.92
  -6  -1   1  399.39    9.95
   6  -1   1  351.40    9.77
  -6  -1   1  363.96    9.78
  -6   1  -2  605.36   14.74
  -6  -1   2  630.28   14.91
   6  -1   2  603.91   14.88
   6  -1   2  597.87   14.86
   6  -1   2  593.87   14.93
   6   1   2  590.95   14.92
  -6   1  -3   59.68    1.81
   6  -1   3   60.01    2.03
   6  -1   3   58.50    2.06
   6  -1   3   57.28    2.18
   6   1   3   59.40    2.18
  -6   1   4   21.46    0.77
  -6  -1   4   20.32    0.78
  -6   1  -4   19.80    0.86
   6  -1   4   19.85    1.08
   6  -1   4   19.31    1.20
   6   1   4   20.07    1.31
   6  -1   4   20.53    1.36
   6  -1   5  239.78    6.87
   6  -1   5  254.84    7.19
   6   1   5  247.83    7.31
  -6   1   5  249.07    6.49
  -6  -1   5  248.55    6.49
   6  -1   5  259.01    7.38
  -6  -1   6  258.01    6.55
   6   1   6  261.69    7.53
  -6   1   6  262.92    6.55
   6  -1   6  262.56    7.58
  -6  -1   6  246.89    6.44
   6  -1   6  232.60    6.87
  -6  -1   6  252.48    6.48
  -6  -1   6  243.90    6.50
   6  -1   6  242.03    6.50
  -6   1   6  249.55    6.50
   6  -1   6  252.09    6.51
   6  -1   6  253.17    6.58
   6  -1   6  248.63    6.55
   6   1   6  258.10    6.53
  -6   1   6  240.40    6.48
  -6  -1   6  248.94    6.45
  -6  -1   6  244.19    6.51
   6  -1   6  244.10    6.54
  -6  -1   6  241.75    6.46
   6  -1   6  236.84    6.45
  -6   1   6  251.61    6.52
   6   1   6  254.31    6.56
   6  -1   6  256.59    6.56
   6   1   6  247.47    6.52
   6   1   7   66.69    1.94
  -6   1   7   57.46    1.84
  -6  -1   7   63.54    1.87
  -6  -1   7   59.86    1.91
  -6   1   7   62.62    1.86
   6  -1   7   59.85    1.95
   6   1   7   65.43    1.98
  -6   1   7   67.28    1.95
   6   1   7   65.07    1.95
  -6   1   7   63.83    1.95
  -6  -1   7   64.62    1.95
   6   1   7   64.82    2.84
   6  -1   7   65.26    2.87
  -6  -1   7   63.26    1.86
  -6   1   7   62.72    1.90
   6  -1   7   64.08    1.92
   6  -1   7   62.60    1.88
   6   1   7   62.19    1.95
  -6  -1   7   63.15    1.89
  -6   1   7   63.03    1.97
  -6  -1   8   89.05    2.67
  -6   1   8   85.79    2.63
  -6  -1   8   97.30    2.65
  -6   1   8   98.90    2.66
  -6   1   8   96.13    2.73
  -6  -1   8   97.66    2.74
   6   1   8   95.88    3.66
   6  -1   8   87.57    3.61
   6   1   8   93.83    2.70
  -6   1   8   96.64    2.70
  -6   1   8   96.67    2.68
   6  -1   8   97.55    2.71
   6  -1   8   95.94    2.75
   6  -1   8   91.74    2.66
  -6  -1   8   94.57    2.68
   6   1   8   96.73    2.75
   6   1   8   97.82    2.77
  -6  -1   8   94.74    2.63
   6   1   8   96.68    2.71
   6  -1   8   90.59    2.72
  -6  -1   9   25.46    0.90
   6   1   9   26.71    1.02
   6   1   9   26.35    0.98
   6  -1   9   24.97    0.99
  -6  -1   9   26.03    0.96
  -6  -1   9   28.73    0.98
  -6   1   9   28.37    0.95
   6  -1   9   25.04    0.93
  -6   1   9   29.28    1.00
   6   1   9   24.26    0.98
   6  -1   9   24.24    0.99
  -6  -1   9   28.41    0.98
   6   1   9   27.66    0.99
   6  -1   9   25.93    0.97
  -6  -1   9   26.85    0.93
  -6   1   9   27.62    1.00
  -6  -1   9   26.50    0.99
  -6   1  10    2.60    0.41
  -6  -1  10    2.57    0.41
  -6  -1  10    2.35    0.41
  -6   1  10    3.10    0.40
  -6  -1  10    2.77    0.40
  -6   1  10    2.89    0.34
   6   1  10    2.48    0.37
   6  -1  10    2.79    0.37
   6  -1  10    2.97    0.38
   6   1  10    2.91    0.37
  -6  -1  10    2.71    0.37
  -6   1  10    2.63    0.32
   6  -1  11   54.24    1.47
  -6  -1  11   54.34    1.46
  -6   1  11   53.73    1.46
   6  -2   0  419.24   10.58
  -6  -2   0  408.89   10.57
   6  -2   1    1.49    0.47
  -6  -2   1    1.41    0.44
  -6  -2   1    1.59    0.58
  -6  -2   2  357.32    9.48
   6  -2   2  364.97    9.51
   6  -2   2  356.24    9.49
   6   2   2  354.84    9.46
  -6  -2   2  353.38    9.42
   6  -2   2  358.50    9.57
   6  -2   2  371.39    9.51
   6  -2   3  956.90   25.01
  -6  -2   3  958.05   24.98
   6  -2   3  987.50   24.99
   6   2   3  982.16   24.96
   6  -2   3  947.31   25.01
   6  -2   3  988.54   24.85
   6  -2   4   82.11    2.71
   6  -2   4   81.13    2.99
   6   2   4   86.57    3.02
   6  -2   4   86.75    3.04
  -6   2   4   88.49    2.40
  -6  -2   4   83.50    2.38
  -6   2   4   90.01    2.42
  -6  -2   4   86.16    2.40
   6  -2   5   34.49    1.83
   6   2   5   31.86    1.78
   6  -2   5   32.42    1.85
  -6  -2   5   30.49    1.08
  -6   2   5   32.10    1.09
   6   2   6  279.64    8.43
   6  -2   6  290.26    8.51
  -6  -2   6  313.68    7.57
  -6   2   6  324.97    7.58
  -6  -2   6  306.54    7.49
   6  -2   6  267.77    8.39
   6  -2   6  272.14    7.49
  -6   2   6  295.11    7.50
   6   2   6  296.02    7.52
   6  -2   6  278.49    7.58
  -6  -2   6  303.23    7.57
   6  -2   6  269.50    7.56
  -6   2   6  293.88    7.54
  -6  -2   6  305.48    7.56
  -6  -2   6  303.63    7.48
   6  -2   6  278.22    7.55
  -6   2   6  318.51    7.60
   6  -2   6  278.30    7.55
   6   2   6  288.24    7.55
   6   2   6  270.19    7.55
   6  -2   6  273.03    7.56
  -6   2   6  305.52    7.62
  -6   2   6  281.10    7.50
   6   2   6  262.22    7.49
   6  -2   6  262.37    7.45
  -6  -2   6  300.12    7.48
  -6   2   7  449.20   10.89
  -6  -2   7  436.60   10.87
   6   2   7  437.24   11.93
   6  -2   7  421.53   11.94
  -6  -2   7  428.06   10.80
   6  -2   7  435.78   10.93
   6   2   7  458.66   10.85
  -6   2   7  397.64   10.78
  -6  -2   7  412.34   10.76
   6  -2   7  404.47   10.87
   6  -2   7  402.57   10.70
  -6   2   7  443.50   10.86
  -6   2   7  395.89   10.81
  -6  -2   7  411.98   10.84
  -6  -2   7  427.95   10.79
   6  -2   7  406.07   10.78
   6  -2  -7  408.44   10.77
   6   2   7  421.55   10.89
  -6   2   7  444.52   10.90
  -6   2   7  421.77   10.90
   6   2   7  395.81   10.80
   6  -2   7  437.36   10.92
   6  -2   7  429.31   10.90
   6  -2   7  422.51   10.79
   6   2   7  437.60   10.89
  -6  -2   7  429.68   10.80
   6   2   8    0.36    0.81
   6  -2   8    0.31    0.83
  -6  -2   8    0.07    0.41
   6   2   8    0.46    0.47
   6   2   8    0.38    0.56
  -6   2   8    0.95    0.47
  -6   2   8    0.12    0.55
   6   2   8    0.14    0.50
   6  -2   8   -0.36    0.50
  -6  -2   8    0.34    0.50
   6  -2   8    0.18    0.41
  -6   2   8    0.25    0.44
  -6  -2   8    0.22    0.57
   6  -2  -8    0.47    0.35
  -6   2   8    0.23    0.53
   6   2   8    0.75    0.55
   6  -2   8    0.63    0.55
  -6  -2   8    0.21    0.55
   6  -2   8    0.36    0.45
  -6  -2   8    0.01    0.52
  -6  -2   8    0.10    0.53
  -6   2   8    0.25    0.51
  -6  -2   8   -0.01    0.50
   6   2   9    4.40    0.48
   6  -2   9    3.63    0.48
  -6  -2   9    3.82    0.54
  -6   2   9    4.15    0.44
  -6  -2   9    3.38    0.57
  -6   2   9    4.78    0.47
   6   2   9    4.29    0.56
  -6  -2   9    3.52    0.53
  -6  -2   9    4.16    0.50
  -6   2   9    3.78    0.51
  -6  -2   9    4.61    0.51
   6   2   9    4.57    0.52
  -6   2   9    3.48    0.50
   6  -2   9    3.97    0.54
  -6  -2   9    4.17    0.56
  -6  -2  10    0.75    0.40
  -6   2  10    0.54    0.26
   6   2  10    0.39    0.33
  -6  -2  10    0.79    0.40
  -6  -2  10    0.41    0.45
   6   2  10    0.37    0.27
   6  -2  10    0.28    0.28
  -6  -2  10    0.69    0.36
   6  -2  10    0.74    0.36
   6   2  10    0.59    0.36
  -6   2  10    0.69    0.34
  -6  -2  10    0.53    0.40
  -6   2  10    0.75    0.34
  -6  -2  10    0.28    0.33
  -6   2  11    0.25    0.14
   6  -2  11    0.35    0.15
   6  -3   0    0.16    0.45
  -6  -3   0    0.27    0.47
   6   3   1 3295.89   84.06
   6  -3   1 3295.08   84.08
   6  -3   1 3401.88   84.12
  -6  -3   1 3382.28   84.11
  -6  -3   1 3356.49   84.13
   6  -3   2  107.89    3.26
  -6  -3   2  102.06    3.21
   6  -3   2  104.54    3.17
   6   3   2  103.65    3.13
  -6  -3   2  103.75    3.08
   6  -3   2  113.11    3.44
   6   3   3  449.09   11.22
   6  -3   3  457.59   11.27
  -6  -3   3  446.62   11.32
   6  -3   3  459.09   11.39
   6  -3   3  468.33   11.51
  -6  -3   3  400.45   10.67
  -6   3   3  405.22   10.67
   6  -3   4  351.52    9.98
   6   3   4  360.51    9.76
   6  -3   4  367.66    9.82
  -6  -3   4  359.05    9.10
  -6   3   4  346.62    9.08
  -6  -3   5   56.73    1.73
   6  -3   5   56.60    2.56
  -6  -3   5   54.13    1.57
  -6  -3   5   55.01    1.63
   6  -3   5   59.94    1.79
  -6  -3   5   54.44    1.57
  -6   3   5   55.86    1.68
   6  -3   5   55.58    1.71
  -6  -3   5   55.03    1.69
   6  -3   5   53.38    1.68
   6  -3   5   57.55    1.75
   6  -3   5   47.54    1.59
  -6  -3   5   51.61    1.60
  -6  -3   5   54.02    1.60
  -6  -3   5   58.49    1.69
   6  -3   5   55.99    1.73
  -6   3   5   55.87    1.68
   6   3   5   54.69    1.68
   6  -3   5   54.42    1.73
   6  -3   5   55.55    1.73
   6  -3   5   59.01    2.40
   6   3   5   60.41    2.38
  -6  -3   5   53.13    1.65
  -6   3   5   58.41    1.68
   6  -3   6    3.43    0.56
  -6  -3   6    3.28    0.61
   6  -3   6    4.66    1.08
   6  -3   6    3.54    0.62
  -6  -3   6    3.46    0.48
   6  -3   6    4.14    0.61
  -6  -3   6    3.08    0.55
   6   3   6    4.03    0.44
   6  -3   6    2.92    0.61
  -6   3   6    3.42    0.51
  -6  -3   6    3.93    0.44
   6   3   6    4.03    0.94
   6  -3   6    3.04    0.91
  -6  -3   6    3.33    0.47
   6  -3   6    3.81    0.61
  -6  -3   6    3.38    0.51
   6  -3   6    2.73    0.37
   6   3   6    3.19    0.49
   6  -3   6    3.34    0.57
  -6  -3   6    3.26    0.54
  -6   3   6    2.84    0.59
   6  -3   6    3.80    0.55
   6   3   6    2.66    0.48
   6   3   6    2.86    0.59
   6  -3   6    2.81    0.51
  -6  -3   6    3.37    0.46
  -6   3   6    3.28    0.48
   6   3   6    3.21    0.52
  -6   3   6    3.57    0.51
  -6   3   6    3.60    0.59
  -6   3   7  943.60   22.33
  -6  -3   7  888.21   22.30
   6  -3   7  875.39   23.33
   6   3   7  918.14   23.34
  -6  -3   7  849.02   22.21
  -6   3   7  866.42   22.29
   6  -3   7  864.09   22.19
   6  -3   7  905.98   22.40
  -6  -3   7  842.00   22.32
   6  -3   7  911.77   22.42
  -6   3   7  907.31   22.34
   6  -3   7  865.47   22.37
  -6   3   7  881.82   22.39
   6   3   7  864.43   22.32
  -6   3   7  880.30   22.32
  -6   3   7  842.15   22.32
   6   3   7  849.74   22.28
  -6  -3   7  859.84   22.32
   6  -3   7  858.81   22.20
  -6  -3   7  906.20   22.26
   6  -3  -7  880.78   22.28
   6  -3   7  870.67   22.35
  -6  -3   7  898.11   22.27
  -6  -3   7  864.15   22.22
   6   3   7  865.39   22.38
  -6   3   7  932.91   22.39
   6  -3   7  877.99   22.33
   6  -3   7  882.34   22.25
  -6  -3   7  897.78   22.26
   6   3   7  916.16   22.33
  -6  -3   8   16.60    0.73
   6  -3   8   17.21    0.86
  -6  -3   8   18.49    0.89
  -6   3   8   18.54    0.88
  -6   3   8   18.59    0.80
  -6  -3   8   19.54    0.79
  -6  -3   8   18.94    0.87
  -6   3   8   16.32    0.75
  -6  -3   8   18.19    0.91
  -6  -3   8   18.18    0.84
  -6   3   8   17.83    0.74
   6  -3  -8   17.13    0.73
  -6   3   8   17.06    0.79
  -6  -3   8   17.30    0.78
   6   3   8   18.93    0.89
  -6   3   8   18.97    0.88
   6  -3   8   18.76    0.84
   6   3   8   19.06    0.79
   6  -3   8   16.26    0.77
  -6  -3   8   18.09    0.85
   6   3   9  266.06    6.21
  -6  -3   9  254.10    6.12
  -6  -3   9  241.95    6.07
   6  -3   9  237.13    6.10
   6   3   9  268.84    6.11
   6  -3   9  262.84    6.10
  -6  -3   9  261.34    6.11
  -6  -3   9  233.83    6.12
  -6  -3   9  257.74    6.12
  -6   3   9  242.79    6.05
  -6   3   9  245.17    6.10
  -6  -3   9  238.28    6.09
   6   3   9  256.95    6.14
  -6   3   9  255.03    6.14
  -6   3   9  252.20    6.10
   6  -3   9  228.47    6.12
  -6  -3   9  250.99    6.11
  -6  -3   9  244.76    6.09
   6  -3   9  239.00    6.16
  -6  -3 -10    2.05    0.21
  -6  -3  10    2.46    0.42
  -6   3  10    2.18    0.21
   6  -3  10    1.83    0.30
  -6  -3  10    2.51    0.44
  -6  -3  10    1.98    0.39
   6   3  10    2.71    0.34
  -6  -3  10    2.52    0.47
  -6   3  10    2.50    0.33
   6  -4   0 1259.26   31.75
  -6  -4   0 1237.40   31.73
   6  -4  -1   21.98    1.08
  -6  -4  -1   21.19    1.08
   6  -4   1   15.66    0.85
   6   4   1   17.36    0.85
   6  -4   1   19.00    1.06
  -6  -4   1   20.02    1.06
  -6  -4   1   19.49    1.01
   6  -4   2 1217.23   31.22
  -6  -4   2 1249.89   31.23
   6  -4   2 1169.90   31.00
   6   4   2 1175.13   30.98
  -6  -4   2 1225.76   30.98
   6  -4   3   35.53    1.77
  -6  -4   3   33.68    1.73
   6  -4   3   33.87    1.89
   6   4   3   32.82    1.45
   6  -4   3   31.43    1.47
  -6  -4   4    4.28    0.45
   6  -4   4    4.11    1.11
   6  -4   4    3.80    0.73
  -6  -4   4    3.30    0.98
   6   4   4    3.31    0.72
   6  -4   4    3.94    1.04
   6  -4   4    3.54    0.64
  -6  -4   4    4.38    0.52
  -6   4   4    4.50    0.54
   6  -4   4    4.65    0.54
  -6  -4   4    4.13    0.51
  -6   4   4    4.88    0.50
  -6  -4   4    3.80    0.35
   6  -4   4    4.11    0.51
  -6  -4   4    4.41    0.50
  -6  -4   5  383.47    9.74
   6  -4   5  378.73    9.72
   6  -4   5  431.67    9.98
   6  -4   5  411.24   11.17
  -6  -4  -5  365.49    9.78
   6  -4   5  405.71    9.92
  -6  -4   5  382.38    9.73
  -6   4   5  404.89    9.87
  -6  -4   5  364.23    9.72
  -6  -4   5  370.30    9.84
   6  -4   5  389.59    9.86
   6  -4   5  407.83    9.91
   6  -4   5  394.39    9.88
  -6  -4   5  386.21    9.86
   6  -4  -5  375.29    9.75
   6   4   5  382.43    9.86
  -6  -4   5  395.64    9.83
   6  -4   5  397.68    9.89
   6   4   5  388.58   10.53
   6  -4   5  366.10   10.52
  -6   4   5  398.69    9.78
  -6  -4   5  383.70    9.76
   6  -4   5  369.48    9.89
   6   4   5  390.29    9.87
  -6  -4   5  366.07    9.75
   6  -4   5  319.22    9.72
   6  -4   6   34.92    2.04
   6   4   6   35.83    2.03
   6  -4   6   40.31    1.67
   6  -4   6   34.88    1.53
   6  -4   6   35.78    2.42
   6  -4   6   39.24    1.66
  -6  -4  -6   32.36    1.46
  -6  -4   6   58.55    1.64
   6  -4   6   39.65    1.61
   6   4   6   37.55    1.56
   6  -4   6   37.65    1.59
   6   4   6   38.11    1.65
   6   4   6   38.40    1.58
   6  -4   6   38.39    1.62
   6  -4   6   36.44    1.49
   6  -4   6   39.86    1.55
  -6  -4   7    2.04    0.42
  -6   4   7    2.37    0.43
  -6  -4   7    1.76    0.53
  -6  -4   7    1.65    0.60
   6  -4   7    2.01    0.63
   6  -4   7    2.17    0.63
  -6   4   7    2.01    0.51
  -6  -4   7    1.84    0.46
  -6  -4   7    1.45    0.66
   6  -4   7    2.16    0.66
  -6  -4   7    1.59    0.66
  -6  -4   7    2.30    0.62
   6  -4   7    2.22    0.65
  -6  -4   7    1.85    0.47
   6  -4  -7    1.99    0.39
  -6   4   7    2.21    0.52
   6   4   7    1.72    0.50
   6  -4  -7    2.01    0.48
   6  -4   7    2.33    0.55
   6   4   7    3.08    0.62
  -6   4   7    2.10    0.61
   6  -4   7    2.76    0.63
  -6  -4   7    2.50    0.65
  -6   4   7    1.84    0.53
  -6   4   7    1.66    0.59
   6   4   7    2.07    0.53
   6  -4   7    1.58    0.41
   6   4   7    2.13    0.40
  -6   4   8   36.84    1.16
  -6  -4   8   36.21    1.25
  -6   4   8   36.76    1.19
  -6  -4   8   37.13    1.28
  -6  -4   8   36.41    1.19
  -6  -4   8   37.67    1.28
   6  -4   8   36.97    1.30
  -6  -4   8   36.22    1.31
  -6   4   8   33.70    1.18
  -6   4   8   33.67    1.19
  -6  -4   8   36.04    1.34
  -6   4   8   35.12    1.11
   6  -4  -8   34.28    1.17
   6   4   8   35.85    1.27
  -6   4   8   38.47    1.29
  -6   4   8   36.78    1.28
   6   4   8   33.12    1.19
  -6  -4   8   37.71    1.27
   6   4   8   35.19    1.13
   6  -4   8   39.01    1.26
   6  -4   9   30.39    1.05
  -6  -4   9   33.35    1.13
  -6  -4  -9   32.19    1.01
  -6  -4   9   32.44    1.15
   6  -4  -9   28.13    0.95
   6   4   9   32.31    1.04
  -6   4   9   33.08    1.05
  -6   4   9   32.12    0.96
   6  -4   9   32.10    1.04
  -6  -4   9   32.11    1.08
  -6  -4   9   32.22    1.03
   6   4   9   29.81    0.92
   6  -4   9   32.55    1.07
  -6  -4   9   33.20    1.08
   6   4   9   32.53    1.10
   6  -4   9   30.42    1.05
  -6  -4   9   33.21    1.09
   6  -4  10    7.15    0.34
   6  -4  10    8.47    0.37
  -6   4  10    7.84    0.33
  -6  -4 -10    6.65    0.27
  -6  -4  10    8.07    0.50
   6   4  10    7.73    0.37
   6  -5   0   -0.33    0.63
  -6  -5   0   -0.27    0.61
  -6  -5   1   29.80    1.32
   6  -5  -1   29.65    1.41
  -6  -5  -1   28.78    1.41
   6  -5   1   28.80    1.46
  -6  -5   1   28.75    1.47
  -6  -5   2   43.15    1.65
   6  -5   2   43.86    1.99
  -6  -5   2   48.08    2.08
  -6  -5  -2   47.20    1.93
  -6  -5   3   27.54    0.98
   6  -5   3   25.71    1.09
   6  -5   3   25.96    1.82
  -6  -5   3   26.45    0.99
   6  -5   3   26.11    1.63
  -6  -5   3   25.65    1.65
   6  -5   3   28.30    1.11
   6  -5  -3   26.43    0.95
  -6  -5   3   26.47    0.99
  -6   5   3   25.41    1.02
  -6  -5   3   26.29    0.99
  -6   5   3   27.44    0.99
  -6  -5   3   27.11    1.04
  -6  -5  -3   24.70    0.99
  -6  -5   3   28.83    1.05
  -6  -5   3   26.72    1.00
  -6  -5   4   20.93    0.92
   6  -5   4   22.46    1.81
   6  -5   4   21.07    1.60
  -6  -5   4   19.47    1.55
  -6  -5   4   19.27    0.85
   6  -5   4   20.67    1.00
  -6  -5   4   19.41    0.87
  -6   5   4   21.90    0.91
  -6  -5   4   20.66    0.90
   6  -5   4   20.62    0.91
   6  -5   4   17.71    0.84
  -6  -5   4   19.98    0.94
   6  -5   4   21.43    1.03
   6  -5  -4   18.89    0.80
  -6  -5   4   21.14    0.93
  -6   5   4   21.21    0.93
  -6  -5   4   19.70    0.89
  -6  -5   4   15.50    0.80
   6  -5   4   19.56    0.93
   6   5   4   21.42    0.94
  -6   5   4   21.78    0.88
  -6  -5   4   19.95    0.94
  -6  -5  -4   18.76    0.86
   6  -5   4   13.22    0.84
  -6  -5   4   16.66    0.90
   6  -5   5    0.86    0.57
  -6  -5   5    0.83    0.56
  -6  -5  -5    0.44    0.51
  -6  -5   5    1.11    0.70
   6  -5   5    0.92    1.16
   6  -5   5    0.60    0.59
   6  -5   5    0.88    0.77
  -6  -5   5    0.37    0.57
   6  -5  -5    0.59    0.45
   6  -5   5    0.68    0.54
  -6  -5   5    0.83    0.66
   6   5   5    0.61    0.57
  -6   5   5    1.18    0.60
  -6  -5   5    0.26    0.72
   6  -5   5    0.85    0.59
   6  -5   5    0.91    0.68
  -6  -5   5    1.44    0.70
  -6  -5   5    0.83    0.49
  -6   5   5    0.68    0.52
  -6  -5   5    0.39    0.61
  -6  -5   5    0.51    0.61
   6  -5   6   59.73    1.88
  -6  -5   6   65.52    1.92
   6  -5   6   63.82    3.19
  -6   5   6   65.71    2.01
   6  -5   6   64.89    2.04
  -6  -5   6   67.18    2.04
  -6  -5   6   62.86    1.99
  -6  -5   6   66.41    1.97
   6  -5   6   68.28    2.12
   6  -5  -6   61.39    1.89
  -6  -5   6   64.67    1.98
   6   5   6   65.49    2.03
  -6  -5   6   68.51    2.05
   6  -5   6   65.69    2.05
   6  -5  -6   65.14    1.95
  -6   5   6   66.81    2.10
   6   5   6   61.36    2.10
   6  -5   6   65.51    2.08
   6   5   6   66.28    2.04
   6  -5   6   63.61    1.98
  -6  -5   6   63.54    1.97
  -6   5   7    0.65    0.50
  -6  -5   7    0.50    0.58
   6  -5   7    0.04    0.43
   6  -5   7   -0.49    0.60
  -6  -5   7   -0.04    0.72
   6  -5  -7   -0.08    0.40
   6   5   7   -0.03    0.50
   6  -5  -7    0.04    0.47
   6  -5   7   -0.09    0.53
   6   5   7   -0.30    0.56
  -6   5   7    0.57    0.58
  -6  -5   7   -0.55    0.68
   6  -5   7    0.31    0.66
  -6  -5   7    0.19    0.50
  -6   5   7    0.79    0.50
  -6   5   7    0.16    0.54
   6   5   7   -0.03    0.52
  -6  -5   7    0.49    0.73
  -6  -5   7    0.20    0.72
  -6   5   8   -0.11    0.40
  -6   5   8    0.41    0.33
  -6  -5   8    0.72    0.70
  -6  -5   8    0.18    0.63
   6  -5  -8    0.45    0.40
  -6  -5   8    0.39    0.80
   6   5   8   -0.46    0.47
  -6   5   8    0.49    0.48
  -6  -5   8    0.47    0.63
   6  -5   8    0.15    0.60
  -6  -5   8    0.38    0.62
   6  -5   8    0.30    0.41
   6  -5   8   -0.06    0.49
  -6   5   8    0.22    0.39
  -6  -5  -8    0.09    0.46
  -6   5   8    0.24    0.45
   6   5   8    0.55    0.41
  -6  -5   8    0.35    0.71
  -6  -5   8    0.43    0.71
  -6  -5  -9   23.47    0.72
  -6  -5   9   21.23    0.91
  -6   5   9   19.16    0.72
   6  -5  -9   21.67    0.64
   6  -5  -9   19.04    0.67
   6  -5   9   21.70    0.78
  -6  -5   9   19.05    0.85
   6   5   9   19.08    0.78
  -6  -5   9   21.85    0.86
   6  -5   9   19.59    0.72
   6   5  10    0.94    0.15
   6   5  10    1.04    0.15
   6  -6   0  146.35    3.80
  -6  -6   0  142.28    3.79
  -6  -6   0  143.90    3.92
  -6  -6   0  144.37    3.84
   6  -6   0  138.15    4.40
  -6  -6   0  136.55    4.37
  -6  -6   0  134.91    3.83
   6  -6   1   42.41    1.40
   6  -6   1   42.61    1.36
  -6  -6   1   40.80    1.33
  -6  -6   1   39.96    1.32
  -6  -6  -1   43.92    1.41
   6  -6   1   41.52    1.35
  -6  -6   1   42.20    1.34
  -6   6   1   42.97    1.33
  -6  -6  -1   45.46    1.90
   6  -6  -1   41.24    1.87
   6  -6   1   41.99    1.97
  -6  -6   1   45.58    2.01
  -6  -6   1   39.64    1.39
   6  -6  -1   41.74    1.27
   6  -6   1   42.35    2.26
  -6  -6   1   39.87    1.64
   6  -6  -1   41.81    1.30
   6  -6   1   42.04    1.41
   6   6   1   44.32    1.39
   6  -6   2   91.39    2.80
   6  -6   2  105.16    2.91
   6  -6  -2   98.42    2.73
   6  -6   2   99.81    3.85
  -6  -6   2  103.74    2.89
  -6  -6   2  101.64    2.90
   6  -6   2  104.17    2.88
   6  -6   2  100.17    2.83
  -6  -6   2   99.66    2.82
  -6   6   2  102.19    2.83
  -6  -6   2  100.67    2.81
  -6  -6  -2   96.00    2.73
   6  -6  -2  100.05    2.79
  -6  -6   2   96.76    2.78
   6  -6  -2  102.07    2.76
  -6  -6   2   99.88    2.84
  -6  -6   2   99.18    2.80
   6   6   2  101.53    2.85
  -6   6   2  101.97    2.78
   6  -6   2  101.67    3.62
  -6  -6   2  100.16    3.60
   6  -6  -2  108.63    3.42
  -6  -6  -2  106.29    3.42
  -6  -6   3  130.11    3.68
  -6   6   3  137.95    3.72
   6  -6   3  123.09    3.69
  -6  -6   3  135.48    3.72
  -6  -6  -3  130.33    3.70
  -6  -6   3  136.84    3.71
   6  -6   3  139.87    3.77
  -6  -6   3  133.13    3.76
   6  -6   3  135.04    3.76
   6  -6  -3  132.58    3.66
  -6   6   3  128.96    3.70
  -6  -6   3  133.00    3.67
   6  -6  -3  134.18    3.64
  -6  -6   3  132.93    3.70
  -6  -6   3  135.58    3.70
   6  -6   3  140.88    3.80
   6   6   3  139.70    3.75
  -6   6   3  137.76    3.68
   6  -6  -3  143.03    4.34
  -6  -6  -3  134.80    4.31
   6  -6   3  132.75    4.65
  -6  -6   3  134.07    4.66
  -6   6   4   74.73    2.18
  -6  -6   4   67.06    2.06
  -6  -6   4   72.76    2.21
   6  -6   4   68.53    2.18
   6  -6   4   66.81    3.29
   6  -6   4   74.91    2.26
  -6  -6  -4   70.37    2.16
   6  -6   4   61.50    2.08
   6  -6  -4   72.18    2.11
  -6  -6   4   74.76    2.21
  -6   6   4   70.57    2.19
  -6  -6   4   71.46    2.14
   6  -6  -4   71.16    2.10
   6  -6   4   70.12    2.22
   6  -6   4   76.62    2.29
  -6  -6   4   71.15    2.16
  -6  -6   4   74.97    2.21
   6   6   4   73.78    2.22
  -6   6   4   75.35    2.15
  -6  -6   4   71.79    3.14
   6  -6   4   68.13    3.09
  -6  -6   5   12.71    0.85
   6  -6   5   13.78    0.97
  -6  -6   5   12.70    0.83
   6  -6   5   12.21    0.82
  -6   6   5   11.03    0.78
   6  -6  -5   11.42    0.71
  -6   6   5   13.81    0.84
  -6  -6   5   12.35    1.00
   6   6   5   12.05    0.83
   6  -6   5   12.22    0.83
  -6  -6   5   11.52    0.74
   6   6   5   12.82    0.84
  -6   6   5   12.32    0.76
   6  -6   5   12.15    0.88
   6  -6   5   13.43    0.89
   6  -6   5   13.61    1.68
  -6  -6   5   12.76    0.97
   6  -6   5   12.94    0.89
  -6  -6   5   13.33    0.91
   6  -6   6   51.33    1.66
  -6  -6   6   44.10    1.61
   6  -6  -6   42.81    1.43
   6   6   6   46.50    1.55
  -6  -6   6   47.39    1.65
   6  -6  -6   44.86    1.47
   6  -6   6   48.18    1.57
  -6   6   6   42.98    1.59
   6   6   6   40.36    1.59
   6  -6   6   45.70    1.55
  -6  -6   6   44.20    1.54
  -6  -6   6   41.01    1.51
  -6   6   6   42.39    1.49
  -6  -6   6   45.17    1.61
  -6  -6   6   46.78    1.57
  -6  -6  -7   64.18    1.85
   6   6   7   60.44    1.85
  -6  -6   7   66.34    2.03
   6  -6  -7   64.15    1.83
   6  -6   7   61.28    1.86
   6   6   7   57.64    1.88
  -6   6   7   57.23    1.89
  -6   6   7   60.06    1.87
  -6  -6   7   61.17    1.84
  -6  -6   7   56.44    1.92
   6  -6   7   65.24    1.95
  -6  -6   7   61.11    1.89
  -6   6   7   61.24    1.84
  -6   6   8   35.68    1.14
  -6  -6   8   36.57    1.29
  -6  -6  -8   39.59    1.17
   6  -6  -8   37.90    1.15
   6  -6  -8   40.28    1.10
   6   6   8   33.81    1.15
  -6   6   8   33.52    1.17
  -6  -6   8   38.87    1.32
   6  -6   8   36.71    1.23
   6  -6  -9    9.65    0.36
  -6   6   9    8.07    0.36
   6  -6  -9    9.10    0.33
   6  -7   0    0.88    1.15
  -6  -7   0   -0.04    0.61
   6  -7   0   -0.36    0.82
  -6  -7   0    0.21    0.86
   6  -7   0   -0.19    0.46
  -6  -7   0   -0.06    0.47
  -6  -7   0    0.84    0.51
   6  -7   0    0.33    0.46
  -6  -7   1   46.14    1.49
  -6   7   1   45.31    1.42
   6  -7  -1   44.93    1.43
   6  -7   1   45.15    1.50
  -6  -7   1   45.18    1.49
   6  -7  -1   47.34    1.46
  -6  -7  -1   46.42    1.46
   6   7   1   44.21    1.47
   6  -7  -1   45.17    2.08
  -6  -7  -1   42.60    2.06
   6  -7   1   39.23    2.14
  -6  -7   1   41.14    2.16
   6  -7  -1   42.50    1.34
   6  -7  -1   43.26    2.37
   6  -7   1   44.07    2.49
   6  -7   1   43.41    1.47
   6  -7   1   43.17    1.51
  -6  -7   1   46.03    1.53
  -6  -7   2  247.00    6.51
  -6   7   2  251.61    6.49
   6  -7   2  249.14    6.53
  -6  -7   2  246.02    6.53
   6   7   2  253.51    6.53
  -6   7   2  249.40    6.44
   6  -7   2  245.31    6.53
  -6  -7   2  258.17    6.58
  -6  -7  -2  236.18    6.38
  -6  -7   2  238.77    6.44
   6  -7   2  263.29    6.62
   6  -7  -2  246.83    6.42
   6  -7   2  234.96    6.52
  -6  -7   2  241.79    6.44
   6  -7   2  241.50    7.78
   6  -7  -2  252.06    6.44
   6  -7  -2  252.87    7.24
   6  -7   2  233.48    7.45
  -6  -7   2  236.02    7.45
  -6  -7  -2  247.05    7.22
   6  -7  -3  128.20    3.32
   6  -7   3  109.16    4.56
  -6   7   3  125.48    3.40
  -6  -7   3  120.41    3.39
   6  -7   3  116.50    3.44
  -6  -7   3  127.29    3.46
   6  -7   3  115.19    3.45
  -6  -7   3  127.98    3.48
   6  -7   3  114.72    3.45
  -6  -7  -3  111.33    3.28
  -6  -7   3  130.00    3.42
  -6   7   3  117.75    3.39
   6  -7  -3  125.78    3.33
   6  -7   3  115.49    3.44
  -6  -7   3  127.53    3.40
  -6   7   3  124.18    3.35
   6   7   3  118.45    3.42
  -6  -7   3  122.03    4.48
   6  -7   3  111.20    4.38
   6  -7  -3  129.23    4.12
  -6  -7  -3  116.24    4.04
  -6  -7   4   95.12    2.84
  -6   7   4  103.08    2.94
   6  -7   4  103.29    2.99
  -6  -7   4  104.37    2.99
   6  -7  -4  106.30    2.84
   6  -7   4  103.23    3.00
  -6  -7   4  102.10    2.99
   6  -7   4  106.16    3.03
  -6   7   4   98.72    2.94
  -6  -7   4  101.56    2.99
   6  -7  -4  100.74    2.87
   6  -7   4  101.27    3.01
   6  -7   4  101.23    3.00
  -6  -7   4  105.57    2.96
   6   7   4  108.27    3.00
  -6   7   4  103.12    2.90
   6  -7  -4  100.70    2.90
  -6  -7  -4  103.60    2.86
   6  -7  -4  102.27    3.60
  -6  -7  -4  101.99    3.58
   6  -7   4   88.00    3.88
  -6  -7   4   96.05    3.95
   6  -7   5   50.40    1.71
  -6  -7   5   51.89    1.72
  -6   7   5   48.42    1.65
  -6  -7  -5   52.29    1.61
   6  -7  -5   48.02    1.61
  -6  -7   5   51.80    1.81
   6   7   5   47.72    1.71
   6  -7  -5   51.21    1.60
   6  -7   5   51.03    1.72
  -6   7   5   50.06    1.63
   6   7   5   51.34    1.72
   6  -7   5   50.85    1.73
   6  -7  -5   52.40    1.57
  -6  -7   5   52.54    1.75
   6  -7   5   51.43    1.74
   6  -7  -6   45.95    1.37
  -6  -7   6   39.72    1.63
   6  -7   6   46.85    1.54
  -6  -7   6   43.47    1.50
   6  -7   6   45.78    1.50
  -6  -7   6   44.30    1.49
   6   7   6   44.05    1.49
  -6  -7   6   43.57    1.65
   6  -7   6   46.20    1.51
  -6   7   6   39.86    1.51
   6   7   6   39.65    1.51
  -6   7   6   44.72    1.47
  -6  -7  -6   46.81    1.43
  -6   7   6   46.49    1.47
   6  -7   6   45.78    1.55
  -6  -7   6   45.79    1.60
  -6   7   7    5.26    0.48
   6   7   7    5.82    0.50
  -6  -7   7    6.05    0.88
   6  -7   7    6.24    0.50
   6   7   7    5.12    0.53
  -6   7   7    5.04    0.52
  -6  -7   7    5.25    0.55
   6  -7   7    6.40    0.58
  -6  -7   7    5.76    0.82
   6  -7  -7    6.69    0.44
   6   7   8   92.76    2.47
   6  -7   8   95.00    2.51
   6  -7  -8   98.09    2.46
   6  -7  -8   94.59    2.43
  -6   7   8   90.42    2.45
  -6  -8   0   18.01    0.82
   6  -8   0   18.86    0.88
  -6  -8   0   19.55    0.90
   6  -8   0   14.61    1.53
   6  -8   0   13.30    1.37
  -6  -8   0   15.92    1.44
  -6  -8   0   18.92    0.91
   6  -8   0   18.34    0.87
  -6  -8   1   20.54    0.98
   6  -8  -1   19.60    0.88
   6  -8   1   20.53    0.97
  -6  -8   1   21.86    0.98
   6  -8  -1   20.11    0.91
  -6  -8  -1   21.70    0.93
   6  -8  -1   16.48    1.54
   6  -8   1   17.89    1.74
  -6  -8   1   21.41    0.97
   6  -8   1   20.75    0.94
   6  -8   1   16.01    1.51
  -6  -8   1   18.65    1.52
   6  -8  -1   16.48    1.41
  -6  -8  -1   17.43    1.45
  -6   8   2   79.06    2.23
   6  -8  -2   71.07    2.20
  -6  -8   2   79.23    2.35
   6  -8   2   77.86    2.33
  -6  -8   2   75.55    2.32
   6  -8  -2   80.40    2.26
  -6  -8  -2   80.52    2.27
   6  -8   2   74.61    2.34
  -6  -8   2   79.60    2.34
  -6  -8  -2   73.81    2.13
   6  -8   2   66.16    3.14
  -6  -8   2   70.98    3.21
  -6  -8  -2   68.73    2.90
   6  -8  -2   65.61    2.86
   6  -8   2   79.13    2.41
   6  -8  -2   76.71    2.14
  -6  -8   2   78.70    2.32
   6  -8   2   68.06    3.37
   6   8   2   77.63    2.27
  -6  -8   3   10.54    0.83
   6  -8   3   10.20    0.77
  -6  -8   3    8.38    0.74
  -6  -8   3    9.80    0.71
   6  -8  -3    8.96    0.59
  -6   8   3    9.12    0.64
  -6  -8  -3   10.27    0.57
  -6   8   3    8.18    0.63
   6  -8  -3    9.51    0.56
   6   8   3    8.57    0.69
   6  -8   3    9.49    0.75
   6  -8  -3    9.07    0.66
   6  -8   3    8.30    0.64
  -6  -8   3    9.20    0.80
  -6  -8   4    1.61    0.67
  -6  -8   4    1.57    0.58
   6  -8   4    1.18    0.59
  -6  -8  -4    0.87    0.49
  -6   8   4    1.49    0.53
   6   8   4    1.11    0.67
   6  -8   4    1.76    0.65
   6  -8  -4    1.42    0.43
  -6   8   4    1.27    0.47
   6   8   4    1.16    0.57
   6  -8   4    1.51    0.59
  -6  -8   4    1.82    0.76
  -6  -8  -4    1.33    0.45
   6  -8   4    1.42    0.51
   6  -8  -4    1.37    0.52
  -6  -8   5    6.42    0.83
   6  -8   5    4.56    0.63
   6  -8  -5    5.91    0.50
   6  -8  -5    5.64    0.54
   6  -8   5    4.29    0.56
  -6   8   5    5.24    0.56
  -6  -8   5    5.28    0.60
   6  -8   5    6.66    0.62
  -6  -8  -5    6.17    0.53
   6  -8   5    5.32    0.61
   6  -8   6    1.54    0.46
   6  -8  -6    1.96    0.41
  -6  -8   6    2.71    0.56
  -6  -8   6    2.52    0.46
  -6  -8  -6    1.70    0.42
   6   8   6    1.51    0.47
   6  -8   6    1.79    0.46
   6  -8  -6    1.52    0.37
  -6   8   6    1.51    0.47
   6   8   6    2.15    0.45
  -6   8   6    1.65    0.41
  -6   8   6    2.21    0.44
   6  -8   6    1.20    0.44
  -6   8   7   14.24    0.58
  -6  -8  -7   15.39    0.57
   6  -8  -7   14.80    0.55
   6  -8   7   15.38    0.62
   6   8   7   14.91    0.59
   6  -8  -7   15.41    0.55
  -6  -8   7   15.77    0.63
   6  -8   7   14.67    0.61
   6  -9   0    0.10    0.53
  -6  -9   0   -0.27    0.55
  -6  -9   0   -0.15    0.68
   6  -9   0   -0.28    0.48
  -6  -9   0   -0.53    0.59
   6  -9  -1   55.60    1.86
  -6  -9   1   64.68    1.98
  -6  -9   1   59.69    1.89
   6  -9   1   65.05    1.97
  -6  -9   1   65.27    1.98
   6  -9  -1   64.86    1.94
  -6  -9  -1   63.60    1.94
   6  -9   1   67.56    2.08
  -6  -9  -1   70.31    2.00
  -6  -9   1   64.30    2.03
  -6  -9  -1   66.69    2.06
   6  -9   1   63.17    1.96
   6  -9  -2   61.09    1.88
  -6  -9  -2   63.53    1.88
   6  -9   2   62.68    1.95
  -6  -9   2   66.19    1.96
   6  -9  -2   56.56    1.81
  -6  -9  -2   67.71    1.93
  -6  -9   2   62.32    1.95
  -6  -9  -2   64.16    1.97
   6  -9   2   59.76    1.91
  -6  -9   2   63.09    1.93
   6  -9   3  297.33    7.70
  -6   9   3  286.20    7.61
  -6  -9   3  282.98    7.66
  -6  -9  -3  296.31    7.67
   6  -9  -3  290.69    7.64
  -6  -9  -3  311.85    7.66
   6  -9   3  312.10    7.73
  -6  -9   3  283.18    7.70
   6   9   3  290.79    7.62
  -6  -9   3  286.15    7.68
   6   9   3  323.98    7.77
   6  -9   4  182.21    4.67
  -6   9   4  175.18    4.58
  -6  -9  -4  161.35    4.53
   6  -9  -4  173.29    4.57
  -6  -9  -4  177.59    4.58
   6  -9   4  168.54    4.63
  -6  -9   4  171.66    4.64
   6  -9  -4  179.73    4.59
   6   9   4  169.43    4.57
  -6  -9   4  181.32    4.64
   6   9   4  180.32    4.68
   6  -9   5    3.41    0.48
  -6   9   5    3.59    0.40
   6  -9   5    3.22    0.44
   6  -9  -5    2.99    0.38
  -6   9   5    2.30    0.45
   6  -9  -5    3.62    0.44
  -6  -9   5    3.10    0.54
   6   9   5    2.89    0.39
  -6   9   6   11.12    0.44
   6   9   6   10.21    0.48
  -6   9   6    7.31    0.41
   6  -9  -6   10.23    0.43
   6  -9  -6    8.49    0.37
   6   9   6    9.57    0.49
   6  -9   6   10.64    0.49
   6   9   6   10.90    0.44
  -6   9   6   10.32    0.46
  -6 -10   0    2.38    0.53
  -6 -10   0    3.05    0.59
   6 -10   0    3.13    0.48
  -6 -10   0    1.97    0.49
   6 -10   0    3.68    0.60
  -6 -10  -1   23.23    0.93
  -6 -10   1   25.21    0.98
  -6 -10  -1   26.43    0.98
   6  10   1   22.44    0.93
  -6 -10  -1   23.51    0.90
   6 -10  -1   22.18    0.88
   6 -10   1   21.40    0.90
  -6 -10   1   23.91    0.92
   6 -10   1   23.69    0.99
   6 -10  -1   22.56    0.96
  -6 -10  -2   36.24    1.17
  -6 -10  -2   34.05    1.16
  -6 -10   2   37.24    1.18
   6 -10  -2   33.43    1.11
  -6 -10  -2   33.41    1.13
   6 -10   2   33.47    1.14
  -6 -10   2   34.79    1.17
   6  10   2   32.42    1.17
  -6 -10   2   33.83    1.10
   6 -10  -2   37.16    1.20
  -6 -10  -3    6.19    0.46
   6 -10  -3    6.00    0.45
   6 -10   3    5.48    0.48
   6  10   3    5.80    0.53
  -6 -10   3    5.50    0.51
   6 -10  -3    6.48    0.49
   6 -10   3    6.16    0.54
  -6  10   4    9.43    0.44
   6 -10  -4    7.96    0.40
   6 -10   4   10.31    0.51
  -6  10   4    7.80    0.45
   6  10   4    9.32    0.41
   6 -10   4    7.91    0.42
   6 -10  -4    8.90    0.41
  -6 -10   4   11.23    0.53
   6  10   4   10.05    0.51
   6 -10   4   11.43    0.54
  -6 -10   5   43.94    1.15
   6 -10   5   42.75    1.14
   6  10   5   42.60    1.16
   6 -11   0    0.33    0.31
   6 -11  -1   39.18    1.16
   6 -11   1   41.30    1.18
   6 -11   2    9.77    0.41
   7   0   0   -0.15    0.51
  -7   0   0    0.25    0.54
   7   0   1    0.39    0.57
   7   0  -1    0.98    0.48
  -7   0   1   -0.06    0.65
  -7   0  -1   -0.22    0.52
  -7   0  -2 1590.46   40.67
   7   0   2 1649.40   40.58
   7   0   2 1563.75   40.78
  -7   0   3   -0.15    0.31
   7   0   3   -0.42    0.50
   7   0   3   -0.40    0.85
   7   0   4 1817.16   46.26
   7   0   4 1829.88   46.55
  -7   0   4 1823.32   45.84
   7   0   5   -0.21    0.92
  -7   0   5    0.21    0.47
  -7   0   5    0.21    0.42
  -7   0   6  736.59   18.46
   7   0   6  726.78   18.52
  -7   0   6  758.42   18.56
  -7   0   6  722.65   18.44
  -7   0   6  721.71   18.47
   7   0   6  724.49   18.47
   7   0   6  754.16   18.56
   7   0   6  752.79   19.66
  -7   0   6  751.49   18.55
   7   0   6  716.09   19.10
  -7   0   6  706.30   18.47
  -7   0   6  698.01   18.47
  -7   0   7    0.22    0.44
  -7   0   7    0.32    0.49
  -7   0   7   -0.23    0.51
  -7   0   7    0.06    0.41
   7   0   7    0.37    0.48
   7   0   7    0.52    0.50
  -7   0   7   -0.27    0.45
   7   0   7   -0.14    0.98
   7   0   7    0.39    0.58
   7   0   7    0.22    0.45
  -7   0   7   -0.40    0.50
   7   0   8  157.64    5.41
  -7   0   8  168.48    4.40
  -7   0   8  155.26    4.23
  -7   0   8  151.55    4.32
  -7   0   8  168.10    4.30
   7   0   8  161.75    4.38
   7   0   8  161.75    4.37
   7   0   8  167.60    4.43
   7   0   8  160.04    4.31
  -7   0   8  162.46    4.32
  -7   0   9   -0.18    0.44
   7   0   9    0.42    0.41
  -7   0   9   -0.10    0.46
   7   0   9    0.16    0.48
  -7   0   9    0.09    0.46
   7   0   9   -0.06    0.46
   7   0   9   -0.22    0.44
   7   0   9    0.05    0.46
  -7   0  10   98.07    2.58
   7   0  10   98.58    2.63
  -7   0  10   92.88    2.56
  -7   0  10  102.45    2.59
  -7   0  10   95.46    2.62
  -7   0  11   -0.05    0.18
   7  -1   0  887.34   23.62
  -7  -1   0  891.46   23.62
   7  -1   0 1214.07   24.11
  -7   1   0 1212.16   24.10
  -7  -1   0 1136.49   24.03
   7   1  -1    3.89    0.49
  -7   1  -1    3.56    0.59
   7  -1   2   68.78    2.24
   7   1   2   68.40    2.25
   7  -1   2   71.04    2.12
  -7  -1   2   73.51    2.20
   7  -1   2   70.73    2.18
  -7   1  -2   69.65    2.01
   7  -1   3  846.74   21.08
   7   1   3  841.01   21.06
  -7  -1   3  797.25   20.50
  -7   1   3  809.33   20.50
   7  -1   3  848.78   20.96
  -7   1  -3  808.83   20.71
   7  -1   3  812.20   20.93
  -7   1   4    1.15    0.37
  -7  -1   4    1.27    0.39
   7   1   4    0.28    0.80
   7  -1   4    0.41    0.84
   7  -1   4    0.64    0.64
   7  -1   4    0.65    0.63
  -7   1  -4    1.04    0.44
   7  -1   5  736.75   20.17
   7  -1   5  762.69   20.40
   7  -1   5  818.77   20.72
  -7  -1   5  762.20   19.71
  -7   1   5  780.15   19.71
   7   1   5  800.19   20.64
  -7  -1   5  772.84   19.70
  -7   1   5  793.57   19.70
  -7  -1   6   20.59    0.81
   7  -1   6   19.87    1.19
  -7   1   6   19.18    0.76
  -7  -1   6   20.04    0.86
   7  -1   6   16.86    0.85
   7   1   6   21.86    0.89
   7  -1   6   21.21    0.95
   7  -1   6   20.47    0.99
   7  -1   6   19.06    0.84
  -7   1   6   19.19    0.79
  -7   1   6   19.46    0.83
  -7  -1   6   19.22    0.79
  -7   1   6   18.55    0.76
   7   1   6   18.38    0.86
  -7   1   6   20.57    0.86
   7  -1   6   20.54    0.97
   7   1   6   20.81    0.93
   7   1   6   21.49    1.68
   7  -1   6   21.72    1.74
  -7  -1   6   20.14    0.89
  -7   1   6   22.45    0.92
   7  -1   6   21.47    0.96
   7  -1   6   19.02    0.82
  -7  -1   6   18.98    0.80
   7   1   7  255.20    6.97
   7   1   7  270.34    6.95
  -7   1   7  247.54    6.88
  -7  -1   7  259.92    6.94
  -7  -1   7  265.51    6.87
  -7   1   7  264.55    6.87
   7  -1   7  262.66    6.99
  -7   1   7  278.06    6.94
   7   1   7  269.00    7.00
   7   1   7  259.38    6.93
   7  -1   7  257.42    6.87
  -7  -1   7  270.31    6.89
  -7  -1   7  271.67    6.87
  -7   1   7  270.31    6.90
   7  -1   7  269.99    6.93
   7   1   7  257.22    8.00
   7  -1   7  265.94    8.07
  -7   1   7  270.30    6.98
  -7  -1   7  268.86    6.98
  -7  -1   7  253.54    6.91
   7  -1   8   19.90    0.84
   7   1   8   17.81    0.91
   7   1   8   19.21    0.85
   7  -1   8   18.16    0.91
  -7   1   8   18.29    0.84
  -7  -1   8   19.97    0.86
   7   1   8   18.41    0.85
   7  -1   8   18.80    0.90
  -7  -1   8   18.34    0.81
   7   1   8   18.98    0.92
   7  -1   8   19.12    0.85
  -7   1   8   19.60    0.81
  -7   1   8   20.04    0.89
  -7  -1   8   17.62    0.87
   7   1   8   19.44    1.56
   7  -1   8   17.35    1.51
  -7   1   8   17.40    0.81
  -7  -1   8   18.09    0.86
  -7  -1   8   18.16    0.82
  -7   1   8   18.19    0.80
   7   1   9    0.52    0.45
   7  -1   9    0.45    0.45
  -7  -1   9   -0.08    0.46
  -7   1   9    0.30    0.38
   7  -1   9    0.35    0.37
  -7  -1   9    0.18    0.46
  -7   1   9   -0.09    0.45
  -7  -1   9   -0.39    0.45
  -7  -1   9   -0.09    0.38
  -7  -1   9    0.09    0.42
   7   1   9   -0.37    0.44
   7   1   9   -0.33    0.44
   7  -1   9    0.05    0.44
   7   1   9    0.66    0.45
  -7   1   9    0.03    0.44
   7  -1   9    0.15    0.45
  -7  -1   9    0.39    0.46
  -7   1  10   25.51    0.78
  -7  -1  10   26.93    0.84
   7   1  10   24.83    0.82
  -7   1  10   25.92    0.81
   7   1  10   25.18    0.84
   7  -1  10   24.10    0.84
  -7  -1  10   25.45    0.81
  -7  -1  10   25.35    0.84
  -7   1  10   24.95    0.84
  -7   1  10   24.18    0.79
   7  -1  10   24.87    0.84
  -7  -1  11    0.63    0.17
  -7   1  11    0.55    0.16
   7  -1  11    0.94    0.16
   7  -2   0    0.08    0.31
  -7  -2   0    0.31    0.31
   7  -2   1  712.05   18.06
  -7  -2   1  689.52   18.03
   7   2  -1  711.03   18.04
  -7  -2   1  725.83   18.18
   7  -2   2    7.44    1.06
   7   2   2    5.99    0.99
   7  -2   2    8.95    0.86
  -7  -2   2    7.03    0.76
  -7  -2   2    4.78    0.81
   7  -2   2   11.59    0.96
   7   2  -2    2.38    0.46
   7  -2   3 2194.49   54.72
   7   2   3 2186.41   54.68
   7  -2   3 2152.23   54.72
   7  -2   3 2253.29   54.64
  -7  -2   3 2195.36   54.15
  -7   2   3 2085.49   54.14
   7  -2   4    1.92    0.79
   7   2   4    1.78    0.80
   7  -2   4    1.61    0.84
  -7   2   4    2.16    0.40
  -7  -2   4    1.52    0.42
   7  -2   4    1.56    0.63
  -7  -2   5   17.77    0.70
   7   2   5   16.74    1.38
   7  -2   5   19.42    1.42
  -7  -2   5   18.27    0.76
  -7   2   5   18.02    0.78
   7  -2   5   18.08    0.83
   7  -2   5   21.21    1.42
   7  -2   5   16.84    1.04
  -7  -2   5   18.79    0.83
   7  -2   5   18.64    0.83
  -7  -2   6  124.84    3.38
  -7   2   6  132.24    3.39
   7   2   6  122.32    4.27
   7  -2   6  124.65    4.32
  -7  -2   6  122.87    3.31
   7  -2   6  121.08    4.20
  -7   2   6  116.95    3.31
   7  -2   6  118.99    3.31
   7  -2   6  119.05    3.40
   7   2   6  128.87    3.34
  -7  -2   6  121.97    3.38
   7  -2   6  120.98    3.41
  -7   2   6  120.43    3.36
  -7  -2   6  126.76    3.39
  -7  -2   6  116.79    3.27
   7  -2  -6  122.95    3.29
   7  -2   6  123.28    3.41
  -7   2   6  122.79    3.38
   7  -2   6  125.47    3.40
   7   2   6  130.31    3.40
   7   2   6  118.78    3.37
   7  -2   6  124.02    3.41
  -7   2   6  116.21    3.32
   7   2   6  113.69    3.32
   7  -2   6  117.28    3.27
  -7  -2   6  117.74    3.28
  -7  -2   7  712.69   17.58
  -7   2   7  726.26   17.59
   7   2   7  672.88   18.59
   7  -2   7  698.08   18.68
  -7   2   7  657.49   17.49
  -7  -2   7  679.97   17.47
   7  -2   7  656.63   17.57
   7   2   7  725.00   17.54
   7  -2   7  709.15   17.63
  -7   2   7  721.45   17.54
  -7   2   7  686.17   17.62
   7   2   7  638.33   17.50
   7  -2   7  697.41   17.61
  -7   2   7  655.97   17.53
  -7  -2   7  696.64   17.57
  -7  -2   7  694.11   17.49
   7  -2   7  662.97   17.47
  -7   2   7  687.86   17.49
   7  -2  -7  675.12   17.48
  -7  -2   7  716.71   17.51
  -7   2   7  715.91   17.58
   7   2   7  677.44   17.58
   7  -2   7  683.68   17.59
   7   2   7  715.56   17.60
  -7  -2   7  700.26   17.49
   7   2   7  693.85   17.59
   7  -2   7  688.66   17.48
   7  -2   7  681.25   17.60
  -7   2   8    5.51    0.51
  -7  -2   8    4.98    0.49
  -7  -2   8    5.10    0.58
   7  -2   8    6.01    0.54
   7   2   8    7.26    0.57
   7   2   8    6.88    0.61
   7  -2   8    5.84    0.60
   7  -2   8    6.69    0.63
  -7   2   8    4.38    0.49
  -7  -2   8    5.41    0.58
  -7  -2   8    5.47    0.65
   7  -2   8    7.28    0.49
  -7   2   8    5.75    0.50
   7  -2  -8    4.06    0.40
  -7   2   8    5.58    0.59
   7   2   8    7.31    0.63
  -7  -2   8    5.25    0.59
  -7  -2   8    5.75    0.60
  -7  -2   8    5.16    0.56
   7   2   8    5.80    0.65
  -7   2   8    5.03    0.64
  -7   2   8    4.78    0.55
  -7  -2   8    4.72    0.56
  -7  -2   9  162.16    4.44
  -7  -2   9  176.94    4.43
  -7   2   9  169.87    4.39
  -7   2   9  168.72    4.45
  -7  -2   9  165.56    4.45
   7  -2   9  158.45    4.48
  -7  -2   9  169.92    4.42
  -7  -2   9  168.79    4.41
  -7  -2   9  160.48    4.38
   7   2   9  174.50    4.50
  -7  -2   9  175.76    4.42
  -7   2   9  178.52    4.45
   7   2   9  165.24    4.46
   7  -2   9  162.22    4.46
   7   2   9  174.04    4.45
   7  -2   9  166.21    4.40
  -7  -2 -10    0.33    0.20
  -7  -2  10    0.34    0.39
  -7   2  10    0.55    0.23
   7   2  10    0.47    0.30
  -7   2  10    0.84    0.31
  -7  -2  10    0.11    0.31
  -7   2  10    0.48    0.29
  -7  -2  10    0.25    0.35
  -7  -2  10    0.48    0.42
   7   2  10    0.68    0.33
  -7  -2  10    0.78    0.35
   7  -2  10    0.24    0.35
  -7  -2  10    0.41    0.40
   7   2  10    0.30    0.27
   7  -2  10    0.24    0.27
   7  -3   0   14.26    0.80
  -7  -3   0   15.14    0.78
   7  -3  -1  106.65    2.88
  -7  -3  -1  105.53    2.89
   7  -3   1   89.28    2.89
   7   3   1   91.99    2.89
   7  -3   1   98.46    2.91
  -7  -3   1   93.56    2.87
  -7  -3   1   98.50    2.98
   7  -3   2  466.18   12.35
   7  -3   2  475.95   12.42
  -7  -3   2  461.66   12.37
   7   3   2  462.51   12.33
  -7  -3   2  463.16   12.30
   7  -3   2  507.31   12.62
   7   3   3  165.30    4.62
   7  -3   3  168.15    4.65
   7  -3   3  165.44    4.74
  -7  -3   3  159.98    4.67
   7  -3   3  167.35    4.86
  -7   3   3  153.44    4.05
   7  -3   4   17.62    1.38
  -7   3   4   16.23    0.70
  -7  -3   4   16.81    0.70
  -7   3   4   16.89    0.71
   7   3   4   15.71    1.19
  -7  -3   4   16.00    0.70
   7  -3   4   16.46    1.22
   7  -3   5    0.99    0.50
   7   3   5   -0.07    0.32
  -7  -3   5    0.35    0.50
  -7  -3  -5    0.69    0.39
   7  -3   5    0.80    0.94
   7  -3   5    0.55    0.52
  -7  -3   5    0.64    0.46
   7  -3   5    0.84    0.55
  -7   3   5    0.36    0.43
  -7  -3   5    0.49    0.36
   7   3   5    0.15    0.76
   7  -3   5    0.32    0.81
   7  -3   5    0.52    0.45
  -7  -3   5    0.08    0.43
   7  -3   5    0.14    0.52
   7   3   5    0.53    0.43
  -7  -3   5    0.22    0.41
  -7  -3   5    0.18    0.48
   7  -3   5    0.41    0.52
   7  -3   5    0.45    0.43
   7   3   5    0.65    0.51
  -7   3   5    1.01    0.50
   7   3   5    0.79    0.42
   7  -3   5    0.60    0.42
  -7  -3   5    0.78    0.44
   7   3   5    0.80    0.45
  -7   3   5    0.54    0.43
  -7  -3   5    0.41    0.39
  -7   3   5    0.40    0.40
  -7  -3   6   28.75    1.02
  -7  -3   6   28.92    1.08
   7  -3   6   27.25    1.84
  -7  -3   6   29.87    0.99
  -7   3   6   30.44    1.08
   7  -3   6   28.32    1.17
  -7  -3   6   30.59    1.17
   7   3   6   29.38    1.02
   7  -3   6   28.38    1.17
  -7  -3   6   26.51    1.02
   7  -3   6   31.65    1.21
   7  -3   6   26.78    1.03
  -7  -3   6   30.53    1.05
   7   3   6   26.42    1.03
  -7  -3   6   29.43    1.04
   7  -3  -6   30.91    1.06
   7  -3   6   27.58    1.14
   7  -3   6   26.52    1.08
   7   3   6   26.00    1.06
   7   3   6   27.09    1.14
  -7   3   6   31.63    1.16
   7   3   6   29.40    1.74
   7  -3   6   27.60    1.71
  -7  -3   6   32.04    1.08
  -7   3   6   33.25    1.10
  -7   3   6   30.29    1.19
   7  -3   6   26.37    1.15
  -7   3   6   28.78    1.09
   7   3   6   26.00    1.07
   7   3   7  218.95    6.63
   7  -3   7  204.72    6.61
  -7   3   7  226.30    5.69
  -7  -3   7  219.59    5.68
  -7  -3   7  207.47    5.58
  -7   3   7  215.12    5.67
   7  -3   7  204.68    5.54
   7  -3   7  215.44    5.76
   7  -3   7  221.48    5.79
  -7   3   7  225.32    5.67
   7  -3   7  216.74    5.76
  -7   3   7  214.00    5.76
   7   3   7  205.82    5.67
  -7   3   7  210.31    5.70
  -7  -3   7  212.46    5.70
  -7  -3   7  220.58    5.63
   7  -3   7  207.89    5.54
  -7   3   7  209.56    5.59
   7  -3  -7  217.16    5.64
   7  -3   7  211.22    5.73
  -7  -3   7  209.08    5.59
  -7  -3   7  221.65    5.66
   7   3   7  203.44    5.72
  -7   3   7  223.86    5.73
  -7  -3   7  221.65    5.63
   7  -3   7  217.54    5.61
   7  -3   7  209.79    5.69
   7   3   7  221.49    5.70
  -7  -3   8    1.37    0.44
  -7   3   8    1.61    0.41
  -7  -3   8    1.29    0.51
  -7  -3   8    0.95    0.58
   7  -3   8    1.26    0.50
  -7   3   8    1.01    0.54
  -7   3   8    1.43    0.41
  -7  -3   8    1.01    0.57
  -7   3   8    1.13    0.37
  -7  -3   8    1.33    0.63
   7  -3  -8    1.43    0.38
  -7   3   8    1.81    0.47
  -7  -3   8    1.20    0.42
   7   3   8    1.25    0.43
   7  -3   8    1.18    0.45
   7   3   8    0.98    0.51
  -7   3   8    1.20    0.52
   7  -3   8    1.16    0.54
  -7  -3   8    1.24    0.55
  -7  -3   8    1.49    0.58
  -7   3   9   37.76    1.11
   7   3   9   37.23    1.07
   7  -3   9   33.62    1.06
  -7  -3   9   39.06    1.13
  -7  -3   9   39.68    1.16
  -7   3   9   35.97    1.00
  -7  -3   9   36.47    1.19
  -7   3   9   37.14    1.09
  -7  -3   9   37.77    1.14
  -7  -3   9   37.60    1.10
   7  -3   9   33.13    1.08
  -7  -3   9   38.34    1.16
   7   3   9   38.98    1.19
  -7  -3   9   36.55    1.13
  -7  -3 -10   10.94    0.40
  -7  -3  10   13.05    0.58
  -7  -3  10   12.80    0.56
   7   3  10   13.04    0.50
  -7  -3  10   12.13    0.58
   7  -3  10   11.92    0.51
  -7  -3  10   12.16    0.52
  -7   3  10   13.18    0.46
  -7  -3  10   12.20    0.50
   7  -4   0   -0.07    0.52
  -7  -4   0    0.07    0.56
  -7  -4   1  337.07    8.89
   7  -4  -1  383.67    8.87
  -7  -4  -1  358.36    8.83
   7  -4   1  303.86    8.72
   7   4   1  297.76    8.70
   7  -4   1  327.32    8.89
  -7  -4   1  334.35    8.90
  -7  -4   2  165.93    4.64
   7  -4   2  164.52    4.84
  -7  -4   2  162.13    4.81
   7  -4   2  154.48    4.62
   7   4   2  157.28    4.61
   7  -4   3  893.70   22.07
  -7  -4   3  848.19   21.77
   7  -4   3  832.94   21.82
   7   4   3  811.99   21.53
   7  -4   3  803.31   21.55
  -7  -4  -4    2.10    0.46
  -7  -4   4    1.75    0.48
  -7  -4   4    1.93    0.51
   7  -4   4    1.08    1.02
  -7  -4   4    1.45    0.47
   7  -4   4    2.06    0.55
  -7  -4   4    1.66    0.42
   7   4   4    1.66    0.68
   7  -4   4    1.47    0.72
   7  -4   4    2.38    0.99
  -7  -4   4    1.36    0.87
   7  -4   4    1.67    0.64
   7  -4  -4    1.62    0.39
   7  -4   4    1.46    0.49
  -7  -4   4    1.00    0.48
  -7   4   4    1.54    0.51
  -7  -4   4    1.73    0.49
  -7   4   4    2.20    0.46
  -7  -4   4    1.05    0.32
  -7   4   4    1.67    0.34
   7  -4   4    1.66    0.50
  -7  -4   4    1.72    0.48
  -7  -4   5   28.29    1.03
   7  -4   5   27.15    1.05
   7  -4   5   29.38    1.19
   7  -4   5   28.61    1.94
  -7  -4  -5   27.21    1.02
   7  -4   5   28.50    1.16
  -7  -4   5   28.51    1.05
  -7  -4   5   28.26    1.02
  -7  -4   5   28.74    0.99
  -7   4   5   29.62    1.10
  -7  -4   5   28.95    1.10
   7  -4   5   30.85    1.15
  -7  -4   5   27.45    1.07
   7  -4   5   29.18    1.12
   7  -4  -5   27.69    0.98
  -7  -4   5   27.25    1.05
  -7  -4   5   30.40    1.10
   7  -4   5   29.70    1.15
   7   4   5   27.59    1.56
   7  -4   5   27.16    1.59
  -7  -4   5   26.24    0.96
  -7   4   5   27.45    0.98
   7   4   5   27.90    1.10
   7  -4   5   27.24    1.15
   7  -4   5   25.65    1.02
  -7  -4   5   25.50    1.04
  -7   4   6  239.30    6.06
  -7  -4   6  223.28    6.04
   7  -4   6  225.65    6.91
  -7  -4   6  235.99    6.03
   7  -4   6  218.01    5.99
   7  -4   6  250.50    6.26
   7  -4   6  230.95    7.45
  -7  -4   6  236.50    6.08
  -7  -4   6  235.61    6.02
  -7  -4  -6  213.02    6.03
   7  -4   6  246.22    6.25
  -7  -4   6  225.82    6.01
  -7   4   6  238.57    6.14
  -7  -4   6  227.48    6.13
  -7  -4   6  219.05    6.09
   7  -4   6  250.20    6.23
   7  -4  -6  219.03    6.01
   7   4   6  226.29    6.12
  -7  -4   6  249.44    6.07
  -7  -4   6  246.78    6.14
  -7  -4   6  214.80    6.01
   7  -4  -6  244.51    6.10
   7  -4   6  235.88    6.18
   7   4   6  223.54    6.20
  -7   4   6  241.84    6.20
  -7   4   6  239.64    6.14
   7  -4   6  231.88    6.19
   7   4   6  230.18    6.14
   7   4   6  230.64    6.07
   7  -4   6  219.60    6.06
   7  -4   6  236.07    6.04
  -7  -4   6  238.66    6.05
  -7   4   7  104.69    2.78
  -7  -4   7  100.08    2.76
  -7  -4   7   94.55    2.73
  -7   4   7  105.25    2.85
   7  -4   7  106.48    2.96
  -7  -4   7  100.95    2.89
  -7  -4   7   94.84    2.78
   7  -4   7  107.53    2.97
  -7  -4   7   88.51    2.76
  -7   4   7   95.90    2.79
   7  -4   7  101.93    2.92
  -7   4   7  102.46    2.94
   7   4   7   98.47    2.86
  -7   4   7   98.84    2.87
   7   4   7   94.22    2.80
  -7  -4   7  104.98    2.82
   7  -4  -7  103.26    2.81
   7  -4   7  103.06    2.88
  -7  -4   7  105.06    2.83
  -7  -4   7  103.58    2.77
   7   4   7   99.21    2.89
  -7   4   7  102.88    2.89
   7  -4   7   95.87    2.77
   7   4   7   97.86    2.77
   7  -4   7  102.17    2.79
  -7  -4   7  104.60    2.80
  -7   4   8    3.98    0.48
  -7   4   8    2.25    0.39
  -7  -4   8    3.19    0.58
  -7  -4   8    4.15    0.65
   7  -4   8   10.78    0.71
  -7  -4   8    3.35    0.70
  -7  -4   8    3.17    0.68
   7   4   8    9.60    0.57
  -7   4   8    4.12    0.60
   7  -4   8   10.79    0.74
  -7  -4   8    2.85    0.67
  -7  -4   8    2.94    0.75
   7  -4  -8    3.99    0.46
  -7   4   8    3.43    0.43
  -7   4   8    3.55    0.49
   7   4   8    6.89    0.60
  -7   4   8    2.49    0.53
  -7  -4   8    2.68    0.63
   7  -4   8    4.87    0.64
   7  -4   9   42.33    1.35
  -7  -4   9   50.85    1.41
  -7  -4   9   51.25    1.42
  -7  -4   9   50.49    1.44
   7  -4  -9   40.51    1.27
  -7   4   9   47.78    1.34
   7   4   9   44.33    1.39
  -7  -4   9   49.40    1.39
   7  -4   9   43.14    1.37
   7  -4   9   45.90    1.35
  -7  -4   9   46.84    1.35
   7   4   9   40.37    1.24
  -7  -4   9   48.65    1.37
  -7  -4  -9   44.39    1.32
   7   4  10   -0.19    0.21
  -7  -4  10    0.10    0.36
   7  -4  10   -0.05    0.22
  -7  -4  10    0.40    0.36
   7  -4  10   -0.12    0.19
   7  -5   0    0.99    0.62
  -7  -5   0   -0.06    0.61
  -7  -5   1   56.45    2.03
  -7  -5  -1   56.03    2.05
   7  -5  -1   56.11    2.06
   7  -5   1   50.55    2.09
  -7  -5   1   53.44    2.12
   7  -5   2  509.70   14.11
  -7  -5   2  509.53   14.11
   7  -5  -2  573.45   13.97
  -7  -5  -2  557.68   13.91
   7  -5   2  554.23   13.48
   7  -5  -2  516.67   13.40
   7  -5   2  539.43   14.41
  -7  -5   2  502.01   13.77
   7  -5   2  510.22   13.49
  -7  -5   2  502.61   13.42
  -7  -5   2  535.19   13.38
   7  -5  -2  530.94   13.35
  -7  -5   3    7.47    0.53
   7  -5   3    6.78    0.67
   7  -5   3    6.65    1.26
   7  -5   3    7.37    1.10
  -7  -5   3    6.97    1.08
  -7   5   3    6.84    0.59
  -7  -5  -3    6.27    0.55
  -7  -5   3    7.82    0.58
   7  -5   3    6.61    0.56
  -7  -5   3    5.94    0.52
   7  -5   3    5.99    0.53
   7  -5   3    7.02    0.76
   7  -5  -3    7.04    0.53
  -7  -5   3    6.56    0.60
  -7   5   3    6.93    0.58
   7  -5  -3    7.33    0.52
   7  -5   3    7.15    0.65
  -7  -5   3    6.75    0.58
  -7   5   3    7.13    0.56
  -7  -5   3    7.18    0.62
  -7  -5   3    6.67    0.65
  -7  -5  -3    6.06    0.57
  -7  -5   3    8.00    0.75
   7  -5   4   25.94    1.15
  -7  -5   4   24.24    1.03
  -7  -5   4   25.25    1.02
   7  -5   4   25.38    1.91
   7  -5   4   22.96    1.72
  -7  -5   4   25.29    1.72
  -7   5   4   27.60    1.07
   7  -5  -4   25.88    0.97
  -7  -5   4   26.33    1.06
  -7   5   4   28.27    1.10
  -7  -5   4   25.74    1.10
  -7  -5  -4   26.26    1.04
  -7   5   4   26.74    1.03
   7   5   4   26.88    1.09
  -7  -5   4   25.07    1.00
   7  -5   4   24.97    1.04
  -7  -5   4   26.17    1.04
  -7  -5   4   28.06    1.12
  -7  -5   4   27.23    1.05
   7  -5   4   23.76    1.00
   7  -5   4   27.38    1.18
  -7  -5   4   22.56    1.04
  -7  -5   5  175.97    4.73
   7  -5   5  185.74    6.19
   7  -5   5  181.14    4.86
  -7  -5   5  177.29    4.84
  -7  -5   5  186.35    4.74
  -7  -5   5  173.37    4.83
   7  -5   5  176.16    4.84
   7  -5  -5  170.97    4.73
  -7  -5   5  189.51    4.82
   7  -5  -5  186.08    4.80
  -7  -5   5  174.61    4.75
   7  -5   5  180.92    4.89
   7  -5   5  176.88    4.90
  -7   5   5  185.25    4.83
  -7  -5  -5  175.23    4.78
  -7  -5   5  187.01    4.76
   7  -5   5  168.22    4.73
  -7  -5   5  175.20    4.75
   7  -5   6  206.66    5.09
  -7  -5   6  176.52    4.82
   7  -5   6  183.25    6.34
  -7   5   6  177.44    4.91
   7  -5   6  187.66    4.95
  -7  -5   6  179.48    4.93
  -7  -5   6  168.04    4.89
   7  -5   6  200.72    5.06
  -7  -5   6  188.89    4.84
   7  -5  -6  171.66    4.81
  -7  -5   6  192.36    4.92
   7   5   6  185.37    4.94
   7  -5  -6  186.73    4.88
  -7  -5   6  168.99    4.79
   7  -5   6  191.35    4.99
  -7   5   6  187.61    4.99
   7   5   6  167.78    4.98
   7   5   6  192.42    4.97
   7  -5   6  192.00    5.02
   7  -5   6  177.16    4.85
  -7  -5   6  183.87    4.85
   7  -5   7   12.63    0.84
  -7   5   7   11.92    0.71
  -7  -5   7   11.33    0.86
   7  -5   7   11.55    0.82
  -7  -5   7   10.89    0.83
   7  -5   7    9.93    0.61
  -7  -5   7   10.52    0.75
  -7  -5   7   12.31    0.83
  -7  -5   7   10.84    0.66
  -7   5   7   10.77    0.71
   7   5   7   10.60    0.66
  -7  -5   7   11.41    0.94
   7  -5  -7   11.77    0.66
   7  -5   7   13.26    0.77
   7   5   7   10.59    0.73
  -7   5   7   10.81    0.74
  -7   5   7   10.67    0.77
   7  -5   7   12.06    0.81
   7   5   7   11.60    0.73
   7  -5   7   10.85    0.78
  -7  -5   7    9.71    0.79
   7  -5   8    1.61    0.41
   7  -5   8    1.80    0.52
   7  -5   8    1.63    0.54
  -7  -5   8    0.86    0.70
   7  -5  -8    1.92    0.40
  -7   5   8    1.44    0.45
  -7   5   8    1.80    0.40
  -7   5   8    1.14    0.46
   7   5   8    1.45    0.40
  -7   5   8    1.21    0.41
  -7  -5  -8    1.76    0.47
  -7  -5   8    1.62    0.67
  -7  -5   8    1.63    0.67
   7   5   9    0.86    0.34
  -7  -5  -9    1.25    0.31
  -7  -5   9    1.12    0.56
   7  -5   9    0.79    0.31
   7  -5  -9    0.64    0.19
   7  -5   9    1.19    0.35
  -7  -5   9    1.01    0.53
  -7   5   9    0.68    0.28
  -7  -5   9    1.19    0.59
   7  -5  -9    0.79    0.24
  -7  -6   0   -0.42    0.47
   7  -6   0    0.24    0.37
  -7  -6   0   -0.43    0.37
  -7  -6   0    0.04    0.51
   7  -6   0    0.04    0.70
  -7  -6   0   -0.16    0.73
  -7  -6   0    0.56    0.68
   7  -6   0   -0.03    0.42
  -7  -6   0    0.60    0.56
   7  -6  -1   65.68    1.85
   7  -6   1   62.96    1.95
  -7  -6  -1   65.85    1.94
  -7  -6   1   61.98    1.85
  -7  -6   1   63.74    1.93
   7  -6  -1   62.26    1.81
   7  -6   1   60.29    2.82
  -7  -6   1   57.85    2.23
  -7  -6  -1   64.89    2.42
   7  -6  -1   61.06    2.40
   7  -6   1   60.21    2.50
  -7  -6   1   58.80    2.49
  -7  -6   1   64.40    1.87
  -7   6   1   63.26    1.86
  -7  -6  -1   65.61    1.99
  -7  -6   1   65.69    2.00
   7  -6   1   64.73    1.88
  -7  -6   1   60.74    1.87
   7  -6   2  444.82   11.25
   7  -6   2  412.85   11.20
  -7  -6   2  429.92   11.21
  -7  -6   2  432.62   11.20
  -7   6   2  436.50   11.21
   7  -6   2  400.64   12.02
  -7  -6   2  425.08   12.07
   7  -6  -2  461.79   11.83
  -7  -6  -2  448.39   11.81
  -7  -6   2  428.71   11.13
   7  -6  -2  439.77   11.15
  -7  -6   2  437.41   11.22
   7  -6   2  454.62   11.30
   7   6   2  448.53   11.26
  -7   6   2  442.50   11.18
  -7  -6   2  432.19   11.18
   7  -6  -2  428.53   11.13
   7  -6   2  447.28   11.30
  -7  -6   3  355.23    9.14
   7  -6  -3  367.69    9.05
   7  -6   3  340.65    9.22
   7  -6   3  297.46   10.19
  -7  -6   3  355.08    9.20
   7  -6   3  330.41    9.17
   7  -6   3  325.44    9.13
  -7  -6   3  362.97    9.16
  -7   6   3  372.79    9.17
   7  -6  -3  370.14    9.11
  -7   6   3  351.08    9.15
  -7  -6   3  364.55    9.09
   7  -6  -3  365.48    9.10
   7  -6   3  339.06    9.20
  -7  -6   3  357.74    9.14
  -7   6   3  369.00    9.13
   7   6   3  330.56    9.16
  -7  -6   3  373.46    9.12
  -7  -6  -3  315.06    9.12
   7  -6   3  336.71    9.19
   7  -6  -3  381.40    9.79
  -7  -6  -3  345.67    9.72
  -7  -6   3  363.92   10.21
   7  -6   3  309.82   10.03
   7  -6   4  468.48   13.95
  -7  -6  -4  480.97   12.61
  -7  -6   4  515.06   12.56
   7  -6   4  494.93   12.69
  -7   6   4  496.09   12.62
  -7  -6   4  452.21   12.51
   7  -6   4  446.55   12.56
   7  -6   4  483.94   12.63
  -7  -6   4  480.51   12.63
   7  -6  -4  493.47   12.56
  -7   6   4  483.29   12.62
  -7  -6   4  508.72   12.57
   7  -6  -4  498.40   12.56
  -7  -6   4  484.71   12.58
   7  -6   4  517.07   12.73
  -7  -6   4  495.14   12.50
  -7  -6   4  506.44   12.63
  -7   6   4  501.73   12.60
   7   6   4  508.73   12.67
   7  -6  -4  522.91   13.26
  -7  -6  -4  509.87   13.27
   7  -6   4  450.43   13.65
  -7  -6   4  460.15   13.67
  -7  -6   5    0.62    0.61
   7  -6   5    0.48    0.56
  -7  -6   5    0.40    0.57
   7   6   5    1.07    0.63
  -7   6   5    0.78    0.53
  -7  -6   5    0.61    0.53
   7  -6  -5    0.94    0.51
   7   6   5    0.46    0.59
  -7  -6   5    0.47    0.83
   7  -6   5    0.78    0.63
   7  -6   5    0.51    0.63
   7  -6   5    1.51    1.15
   7  -6   5    1.21    0.66
  -7   6   5    1.01    0.57
  -7  -6   5    0.67    0.82
  -7  -6   5    1.39    0.69
  -7  -6   6   76.76    2.39
   7  -6   6   83.15    2.41
  -7  -6   6   82.35    2.41
   7   6   6   79.93    2.40
  -7  -6   6   88.83    2.47
   7  -6  -6   83.37    2.35
   7  -6   6   83.89    2.46
  -7   6   6   74.76    2.43
   7   6   6   70.29    2.43
   7  -6   6   84.50    2.48
  -7   6   6   81.94    2.39
   7  -6  -6   77.28    2.30
  -7  -6   6   85.14    2.38
  -7  -6   6   87.18    2.48
   7   6   7   14.33    0.73
  -7  -6   7   15.73    1.07
   7  -6   7   16.59    0.78
   7  -6  -7   16.11    0.73
  -7   6   7   15.32    0.78
   7   6   7   14.31    0.77
  -7   6   7   15.43    0.74
  -7   6   7   15.40    0.79
   7  -6   7   16.73    0.86
  -7  -6   7   15.22    0.75
  -7   6   7   14.49    0.76
  -7  -6   7   15.33    0.91
   7  -6   7   15.63    0.86
   7  -6  -8   67.25    1.75
  -7   6   8   62.36    1.80
  -7  -6   8   61.28    1.89
  -7  -6   8   67.60    1.94
   7  -6  -8   65.23    1.80
  -7   6   8   53.76    1.78
  -7  -6  -8   76.53    1.84
  -7   6   8   56.63    1.79
   7   6   8   64.13    1.81
  -7  -6   8   66.31    1.92
   7  -6   8   71.32    1.90
   7   6   9   21.02    0.72
   7  -6  -9   22.42    0.67
  -7  -7   0    0.53    0.62
   7  -7   0   -0.56    1.14
  -7  -7   0    0.12    0.51
   7  -7   0    0.34    0.47
  -7  -7   0   -0.15    0.46
   7  -7   0    1.02    0.88
  -7  -7   0    0.21    0.85
  -7  -7   1   83.23    2.37
   7  -7   1   79.28    2.31
  -7  -7   1   77.58    2.30
   7  -7  -1   80.43    2.26
  -7  -7  -1   78.73    2.26
  -7  -7  -1   80.36    2.35
   7  -7  -1   78.15    2.27
   7  -7   1   74.28    2.27
   7  -7   1   75.76    3.43
   7  -7  -1   75.91    3.31
   7  -7   1   72.16    3.04
  -7  -7   1   74.40    3.03
   7  -7  -1   76.10    2.92
  -7  -7  -1   71.71    2.87
   7  -7  -1   77.24    2.17
   7  -7   1   71.92    2.28
  -7  -7   1   80.05    2.30
  -7   7   1   77.56    2.23
   7   7   1   78.01    2.30
  -7   7   2   -0.21    0.47
  -7  -7   2    0.55    0.53
  -7  -7   2   -0.02    0.53
   7  -7   2    0.20    0.53
  -7  -7  -2    0.31    0.63
  -7  -7   2    0.47    0.63
  -7  -7  -2   -0.38    0.39
   7  -7   2    1.41    1.03
  -7  -7   2    0.92    0.98
   7  -7  -2    1.29    0.84
  -7  -7  -2    0.86    0.83
   7  -7  -2    0.53    0.40
   7  -7   2    0.46    0.68
  -7  -7   2    0.23    0.54
   7  -7   2    0.41    1.07
   7  -7  -2    0.57    0.51
   7  -7   2    0.03    0.52
   7   7   2   -0.03    0.55
  -7  -7   2   -0.14    0.68
  -7   7   2    0.08    0.42
   7  -7  -3    5.27    0.57
   7  -7   3    4.71    0.68
   7  -7   3    4.85    1.29
   7  -7   3    5.13    0.71
  -7  -7   3    3.86    0.71
   7  -7   3    4.69    0.65
  -7  -7   3    5.35    0.66
  -7  -7   3    5.08    0.61
  -7   7   3    4.99    0.60
  -7  -7  -3    5.38    0.51
  -7   7   3    4.14    0.54
   7  -7  -3    4.68    0.51
  -7  -7   3    5.66    0.88
  -7  -7   3    4.90    0.69
   7   7   3    4.52    0.66
  -7   7   3    4.50    0.54
  -7  -7   3    5.07    0.75
  -7  -7  -3    6.58    1.01
   7  -7  -3    5.25    1.00
   7  -7   3    5.53    1.19
  -7  -7   3    4.47    1.16
   7  -7  -4   53.54    1.63
   7  -7   4   52.73    1.79
  -7   7   4   55.50    1.72
  -7  -7   4   47.95    1.61
  -7  -7   4   54.73    1.80
   7  -7   4   52.26    1.75
  -7  -7   4   51.77    1.75
  -7  -7  -4   52.33    1.63
  -7  -7   4   53.01    1.82
   7  -7  -4   54.40    1.65
   7  -7   4   52.30    1.80
  -7  -7   4   56.25    1.77
  -7   7   4   53.61    1.69
   7   7   4   54.59    1.78
  -7  -7   4   48.54    2.59
   7  -7  -4   54.43    2.32
  -7  -7  -4   51.81    2.26
  -7   7   5    1.72    0.58
   7  -7   5    2.72    0.64
  -7  -7   5    0.74    0.56
   7  -7   5    3.56    0.70
  -7  -7   5    1.12    0.66
  -7  -7  -5    3.20    0.55
   7   7   5    2.70    0.66
   7  -7  -5    2.31    0.50
  -7  -7   5    1.20    0.94
   7  -7   5    2.87    0.71
   7  -7  -5    1.33    0.47
   7  -7   5    3.43    0.73
  -7   7   5    2.23    0.54
   7   7   5    4.06    0.70
   7  -7   5    3.64    0.71
  -7  -7   5    1.91    0.78
  -7  -7   6    3.26    0.59
   7  -7   6    4.02    0.57
  -7  -7   6    3.02    0.55
  -7  -7  -6    4.54    0.54
   7   7   6    3.49    0.57
  -7  -7   6    2.78    0.88
   7  -7   6    4.63    0.62
   7   7   6    2.62    0.57
  -7   7   6    2.12    0.56
  -7   7   6    3.16    0.56
   7  -7   6    4.51    0.62
   7  -7  -6    3.59    0.47
   7  -7   6    3.43    0.66
  -7  -7   6    2.92    0.80
  -7  -7   7    2.59    0.74
  -7   7   7    2.36    0.42
   7   7   7    2.52    0.42
   7  -7  -7    2.63    0.41
  -7  -7   7    3.86    0.80
   7  -7   7    2.46    0.44
  -7   7   7    1.98    0.41
  -7   7   7    2.55    0.42
  -7  -7   7    2.32    0.48
   7  -7   7    2.33    0.51
   7  -7  -7    2.22    0.36
   7   7   8    3.89    0.31
  -7  -7  -8    4.11    0.32
   7  -7  -8    3.45    0.26
  -7   7   8    3.62    0.30
   7  -7  -8    3.54    0.30
   7  -7   8    3.83    0.38
   7  -8   0    0.21    0.46
  -7  -8   0    0.07    0.54
   7  -8   0    0.86    0.51
  -7  -8   0    0.38    0.53
   7  -8   0    0.45    0.97
   7  -8   0    0.91    0.82
  -7  -8   0    0.06    0.87
  -7  -8   0   -0.24    0.48
   7  -8   1   25.24    1.13
   7  -8  -1   17.19    1.61
   7  -8   1   16.74    1.71
  -7  -8   1   22.75    0.98
   7  -8  -1   19.69    0.87
  -7  -8   1   22.18    0.99
   7  -8  -1   21.67    0.93
  -7  -8  -1   21.62    0.93
   7  -8   1   21.78    0.98
  -7  -8   1   22.53    0.98
   7  -8   1   18.01    1.53
  -7  -8   1   20.11    1.59
   7  -8  -1   19.74    1.45
  -7  -8  -1   21.64    1.53
  -7  -8   2   56.68    1.80
  -7  -8   2   54.07    1.76
   7  -8  -2   51.75    1.68
  -7  -8  -2   55.88    1.71
   7  -8   2   53.10    1.76
   7  -8   2   57.85    1.83
  -7  -8   2   52.60    1.75
   7  -8  -2   55.21    1.71
  -7  -8   2   48.88    2.54
  -7  -8  -2   45.76    2.26
   7  -8   2   56.90    1.89
   7  -8  -2   52.55    1.59
   7  -8   2   46.45    2.74
   7   8   2   56.11    1.74
  -7   8   2   54.92    1.67
  -7  -8   2   55.23    1.79
  -7  -8  -3   68.23    1.96
  -7  -8   3   66.48    2.05
   7  -8   3   64.49    2.06
   7  -8   3   77.64    2.20
   7  -8  -3   67.54    1.98
   7  -8  -3   70.26    2.05
  -7   8   3   69.58    2.05
  -7  -8   3   67.77    2.08
   7  -8  -3   68.92    2.04
   7  -8   3   69.36    2.14
  -7  -8   3   67.49    2.12
   7   8   3   71.90    2.11
  -7  -8   3   68.84    2.15
  -7  -8  -4   12.19    0.63
   7  -8   4   11.02    0.72
  -7  -8   4   12.57    0.86
   7  -8   4   12.61    0.81
   7  -8  -4   12.98    0.64
   7  -8  -4   12.39    0.70
  -7   8   4   12.35    0.72
  -7  -8  -4   11.35    0.68
   7  -8   4   11.07    0.77
  -7  -8   4   13.27    0.78
   7  -8   4   13.31    0.87
   7   8   4   11.85    0.76
  -7  -8   4   14.14    0.87
  -7  -8  -5    0.73    0.42
   7   8   5    1.42    0.56
   7  -8  -5    0.50    0.40
   7  -8   5    0.45    0.57
   7  -8  -5    0.80    0.46
   7  -8   5    0.66    0.48
   7  -8   5    1.15    0.56
  -7   8   5    0.84    0.47
  -7  -8   5    0.89    0.49
   7  -8   5    1.35    0.49
  -7  -8   5    0.68    0.72
   7  -8  -6   -0.13    0.38
   7  -8   6    0.56    0.42
  -7  -8   6    0.13    0.50
  -7  -8  -6    0.19    0.37
   7   8   6    0.10    0.42
   7  -8  -6    0.14    0.34
   7  -8   6   -0.05    0.42
  -7   8   6    0.28    0.40
  -7   8   6    0.11    0.38
   7   8   6   -0.27    0.41
  -7   8   6    0.05    0.40
   7  -8   6    0.09    0.45
  -7  -8  -7   75.12    1.67
  -7   8   7   64.53    1.68
   7  -8  -7   67.44    1.65
   7  -8  -7   71.15    1.67
  -7   8   7   67.94    1.68
   7  -8  -7   52.29    1.58
   7  -8   7   64.72    1.70
   7   8   7   67.40    1.69
   7  -9   0    4.92    0.59
  -7  -9   0    5.47    0.60
   7  -9   0    5.98    0.75
  -7  -9   0    5.31    0.62
  -7  -9   1    2.23    0.64
  -7  -9  -1    2.46    0.69
  -7  -9   1    1.82    0.59
  -7  -9  -1    3.51    0.59
   7  -9  -1    2.18    0.52
   7  -9   1    2.25    0.56
  -7  -9   1    2.57    0.57
  -7  -9  -1    2.97    0.54
  -7  -9   1    1.93    0.52
   7  -9   1    2.54    0.70
   7  -9   1    2.06    0.58
  -7  -9  -2  231.72    5.73
  -7  -9   2  221.30    5.75
  -7  -9  -2  225.12    5.77
   7  -9  -2  211.71    5.68
  -7  -9  -2  216.93    5.69
   7  -9   2  203.84    5.72
  -7  -9   2  212.08    5.73
  -7  -9   2  210.74    5.71
   7  -9   2  205.89    5.75
   7  -9   2  231.43    5.83
  -7   9   3   22.68    0.82
  -7  -9  -3   22.80    0.93
   7  -9  -3   21.03    0.85
  -7  -9  -3   22.05    0.86
   7  -9   3   21.28    0.92
  -7  -9   3   21.62    0.93
   7   9   3   20.49    0.84
   7  -9   3   21.25    0.94
  -7  -9   3   23.50    0.98
   7  -9  -3   23.41    0.93
   7   9   3   23.26    1.04
   7   9   4   12.82    0.76
   7  -9   4   12.17    0.73
   7   9   4   12.24    0.61
   7  -9   4   12.23    0.68
   7  -9  -4   12.12    0.66
   7  -9  -4   11.54    0.58
   7  -9   4   11.29    0.65
  -7   9   4   13.21    0.59
  -7  -9  -4   11.00    0.57
  -7  -9   4   12.56    0.74
   7   9   5   48.97    1.35
   7  -9   5   50.88    1.41
  -7  -9   5   51.53    1.43
   7  -9  -5   48.77    1.35
   7  -9  -5   40.61    1.28
   7  -9   5   42.04    1.32
  -7   9   5   37.28    1.33
  -7   9   5   49.95    1.34
  -7   9   5   46.85    1.38
   7   9   6    9.89    0.42
  -7   9   6   11.10    0.46
   7   9   6   10.36    0.47
  -7   9   6   11.79    0.43
   7 -10   0    0.34    0.40
  -7 -10   0   -0.15    0.53
  -7 -10   0   -0.02    0.46
   7 -10   0   -0.33    0.53
   7 -10  -1   38.00    1.29
   7 -10   1   37.85    1.30
   7 -10   1   45.56    1.42
   7 -10  -1   43.59    1.39
  -7 -10  -1   44.34    1.35
  -7 -10   1   45.47    1.39
  -7 -10  -1   46.26    1.40
  -7 -10   2    1.61    0.45
  -7 -10  -2    1.70    0.47
  -7 -10  -2    1.45    0.44
   7 -10   2    1.26    0.39
   7 -10  -2    1.53    0.38
  -7 -10   2    1.35    0.42
   7  10   2    1.47    0.49
  -7  10   2    1.32    0.29
   7 -10   2    1.92    0.52
   7 -10  -2    1.29    0.45
   7  10   3   20.67    0.81
  -7 -10  -3   22.69    0.77
  -7 -10  -3   22.05    0.74
   7 -10  -3   20.96    0.70
  -7  10   3   19.67    0.70
   7 -10  -3   21.30    0.75
  -7 -10   3   23.53    0.78
  -7  10   4    1.69    0.26
   7  10   4    2.38    0.34
   7  10   4    1.95    0.25
  -7 -10  -4    2.31    0.31
   7 -10   4    2.78    0.35
  -7 -10   4    2.17    0.36
   7 -11   0    3.27    0.30
   7 -11   1    4.06    0.30
   7 -11  -1    3.37    0.27
  -8   0   0 3240.00   81.50
   8   0   0 3234.49   81.49
   8   0  -1    0.16    0.54
   8   0   1    0.81    0.62
  -8   0  -1    0.12    0.58
  -8   0   1   -0.66    0.69
   8   0   2  209.97    5.70
  -8   0  -2  221.49    5.87
   8   0   2  216.08    5.99
   8   0   3    0.14    0.46
  -8   0  -3   -0.61    0.58
   8   0   3    0.03    0.91
  -8   0   3    0.29    0.34
   8   0   4  281.60    7.73
   8   0   4  291.52    8.10
  -8   0   4  283.82    7.34
  -8   0   5    0.05    0.47
  -8   0   5    0.05    0.42
  -8   0  -5    0.40    0.54
   8   0   5    0.49    0.92
   8   0   5    0.30    0.44
  -8   0   6   25.05    0.86
  -8   0   6   22.17    0.88
   8   0   6   26.90    1.10
   8   0   6   18.43    0.88
   8   0   6   28.31    2.03
  -8   0   6   24.84    1.01
  -8   0   6   20.86    0.92
   8   0   6   18.41    0.93
   8   0   6   23.15    1.08
   8   0   6   24.96    1.53
  -8   0   6   21.47    0.91
  -8   0   6   23.39    1.02
  -8   0   7    0.33    0.43
  -8   0   7    0.21    0.53
   8   0   7    0.93    0.98
   8   0   7   -0.16    0.47
   8   0   7    0.32    0.49
   8   0   7   -0.14    0.45
  -8   0   7    0.25    0.47
   8   0   7    0.45    0.59
  -8   0   7    0.02    0.40
   8   0   8  391.17   10.13
  -8   0   8  393.35   10.16
   8   0   8  384.81   11.27
  -8   0   8  392.88   10.08
   8   0   8  402.09   10.20
   8   0   8  394.93   10.08
  -8   0   8  394.24   10.06
  -8   0   8  376.98   10.12
   8   0   8  401.41   10.17
  -8   0   9    0.28    0.42
  -8   0   9   -0.18    0.40
   8   0   9   -0.07    0.37
  -8   0   9    0.18    0.43
   8   0   9   -0.20    0.48
  -8   0   9   -0.07    0.40
   8   0   9   -0.20    0.41
  -8   0  10   19.85    0.68
  -8   0  10   19.92    0.66
  -8   0  10   18.18    0.70
  -8   0  10   19.47    0.64
   8   0  10   18.85    0.70
  -8   0  10   18.33    0.64
   8   1   0    0.45    0.55
   8  -1   0    0.37    0.65
  -8   1   0    0.79    0.63
  -8  -1   0   -0.26    0.62
  -8  -1  -1  151.81    3.91
  -8   1  -1  152.45    4.29
   8   1  -1  150.28    4.19
  -8  -1  -1  155.64    4.32
   8   1   2  750.46   19.85
   8  -1   2  758.48   19.88
  -8  -1   2  779.93   19.88
   8  -1   2  777.23   19.87
  -8   1  -2  780.20   19.71
  -8  -1   3   48.78    1.45
  -8   1   3   50.54    1.46
   8   1   3   36.32    2.13
   8  -1   3   35.97    2.16
   8  -1   3   54.31    2.05
  -8   1  -3   52.78    1.77
   8  -1   3   43.64    1.88
  -8   1   4   40.57    1.25
  -8  -1   4   39.24    1.25
   8  -1   4   38.33    1.69
  -8   1  -4   40.81    1.44
   8  -1   4   38.51    1.68
   8  -1   4   38.31    1.92
   8   1   4   35.27    1.86
  -8   1   5  107.03    2.91
  -8  -1   5  104.40    2.90
   8  -1   5  102.20    2.91
   8   1   5  103.24    2.91
   8   1   5   99.48    3.67
   8  -1   5  104.37    3.76
  -8   1   5  105.78    2.91
  -8  -1   5  106.70    2.91
   8  -1   5  100.38    2.91
   8  -1   5  100.03    3.48
   8  -1   5  100.89    3.38
  -8  -1   5   98.16    2.87
  -8   1   5  110.02    2.95
   8  -1   5  103.19    2.91
   8   1   5  104.80    2.90
  -8  -1   6    1.68    0.47
   8  -1   6    1.24    0.54
   8   1   6    1.36    0.44
   8  -1   6    2.41    0.52
  -8  -1   6    1.67    0.46
   8  -1   6    1.74    0.45
  -8   1   6    1.93    0.39
   8  -1   6    1.91    0.44
   8  -1   6    1.42    0.64
  -8   1   6    1.85    0.45
   8  -1   6    1.72    0.59
  -8  -1   6    1.08    0.41
  -8   1   6    1.71    0.38
   8  -1   6    1.63    0.44
  -8   1   6    1.92    0.46
  -8  -1   6    1.40    0.42
   8  -1   6    1.68    0.56
   8   1   6    1.69    0.52
   8   1   6    0.75    0.43
  -8  -1   6    1.36    0.50
  -8   1   6    1.06    0.48
  -8   1   6    1.99    0.56
   8   1   6    1.67    0.99
   8  -1   6    1.40    1.05
  -8  -1   7  137.98    3.86
   8   1   7  132.74    4.53
  -8   1   7  135.03    3.84
  -8  -1   7  142.60    3.80
  -8  -1   7  143.09    3.90
  -8   1   7  142.56    3.79
   8   1   7  138.42    4.90
   8  -1   7  138.41    4.93
  -8  -1   7  144.16    3.92
  -8   1   7  148.67    3.92
  -8   1   7  148.86    3.86
   8  -1   7  141.99    3.95
   8   1   7  142.59    3.93
   8   1   7  138.81    3.85
   8  -1   7  143.98    3.85
  -8   1   7  146.15    3.81
  -8   1   7  128.63    3.76
   8  -1   7  139.82    3.80
  -8  -1   7  150.63    3.82
   8   1   7  137.39    3.90
   8   1   7  147.72    3.90
  -8  -1   7  144.30    3.80
   8   1   8  201.98    6.68
   8  -1   8  209.36    6.76
  -8   1   8  214.57    5.70
  -8  -1   8  216.31    5.71
   8   1   8  224.63    5.70
   8  -1   8  218.04    5.74
  -8  -1   8  215.80    5.63
  -8  -1   8  219.98    5.63
   8  -1   8  218.70    5.75
   8  -1   8  213.86    5.61
   8   1   8  217.59    5.75
  -8   1   8  215.46    5.65
   8   1   8  218.33    5.65
   8   1   8  223.97    5.72
  -8  -1   8  214.08    5.60
   8  -1   8  203.00    5.62
  -8   1   8  200.64    5.66
  -8  -1   8  207.51    5.68
  -8  -1   8  216.69    5.63
  -8   1   8  222.61    5.62
   8   1   9   30.93    1.09
   8  -1   9   30.44    1.11
  -8  -1   9   32.14    1.08
  -8  -1   9   35.92    1.08
  -8   1   9   32.99    1.03
  -8  -1   9   34.75    1.06
  -8   1   9   34.24    1.07
   8  -1   9   29.15    1.12
   8   1   9   29.92    1.12
   8   1   9   32.84    1.11
  -8  -1   9   33.19    1.05
  -8   1   9   32.92    1.11
  -8  -1   9   32.88    1.11
  -8   1  10   -0.03    0.29
  -8   1  10    0.72    0.32
  -8  -1  10    0.53    0.35
  -8  -1  10    0.35    0.32
  -8   1  10   -0.08    0.29
  -8   1  10    0.07    0.32
   8   1  10    0.16    0.30
   8  -1  10   -0.20    0.31
  -8  -1  10   -0.15    0.39
  -8  -1  10   -0.01    0.35
  -8   1  10    0.28    0.27
   8  -1  10    0.06    0.30
   8  -2   0  870.80   21.44
  -8  -2   0  826.54   21.42
  -8  -2   1   77.07    2.48
   8   2  -1   74.72    2.29
  -8  -2  -1   76.36    2.17
   8  -2   1   72.11    2.26
  -8  -2   1   71.12    2.24
  -8  -2   2 1379.56   33.14
   8   2  -2 1227.22   32.82
   8  -2   2 1439.57   33.24
   8  -2   2 1202.29   32.98
  -8  -2   2 1301.27   33.02
   8  -2   2 1344.65   33.16
   8   2   2 1340.96   33.13
   8  -2   3  129.67    4.01
   8  -2   3  139.75    4.00
  -8   2   3  125.54    3.42
  -8  -2   3  131.70    3.44
   8   2   3  132.32    4.01
   8  -2   3  128.16    4.02
   8  -2   4   25.19    1.34
   8  -2   4   26.62    1.49
   8  -2   4   25.20    1.56
   8   2   4   23.77    1.50
  -8   2   4   27.77    0.96
  -8  -2   4   28.90    0.98
  -8  -2   5   43.90    1.46
   8  -2   5   41.22    1.79
   8  -2   5   44.04    2.08
  -8  -2   5   44.29    1.36
   8  -2   5   44.29    1.48
  -8   2   5   42.54    1.37
  -8  -2   5   43.16    1.32
   8  -2   5   42.11    1.44
  -8   2   5   48.71    1.45
  -8  -2   5   46.31    1.42
   8   2   5   41.85    1.44
  -8   2   5   43.62    1.42
  -8  -2   5   40.93    1.32
   8  -2  -5   44.81    1.36
   8  -2   5   43.50    1.44
   8   2   5   43.80    1.42
   8   2   5   46.57    2.16
  -8  -2   5   45.68    1.43
  -8   2   5   45.18    1.44
   8  -2   5   45.94    2.19
   8  -2   5   44.76    1.48
   8   2   6   70.87    3.00
   8  -2   6   69.81    3.03
  -8  -2   6   74.81    2.17
  -8   2   6   76.02    2.18
  -8  -2   6   73.73    2.11
   8  -2   6   66.01    2.86
  -8   2   6   72.14    2.11
  -8  -2   6   71.98    2.07
   8  -2   6   74.91    2.23
   8   2   6   76.44    2.12
   8  -2   6   76.16    2.28
  -8   2   6   74.23    2.18
  -8  -2   6   70.77    2.07
   8  -2  -6   75.38    2.09
   8  -2   6   77.27    2.24
  -8   2   6   74.29    2.15
   8   2   6   67.23    2.14
   8  -2   6   75.00    2.21
   8   2   6   74.51    2.21
  -8  -2   6   71.25    2.18
   8  -2   6   69.11    2.19
   8  -2   6   77.40    2.24
  -8   2   6   71.62    2.23
   8   2   6   68.22    2.12
   8  -2   6   69.09    2.06
  -8  -2   6   71.78    2.06
  -8  -2   7  352.81    8.91
   8   2   7  321.32    9.86
   8  -2   7  332.58    9.94
  -8   2   7  358.77    8.91
  -8   2   7  331.99    8.81
  -8  -2   7  341.64    8.79
  -8  -2   7  355.70    8.81
   8  -2   7  322.79    8.88
   8   2   7  350.29    8.83
   8  -2   7  350.46    8.93
  -8   2   7  332.26    8.86
  -8  -2   7  345.88    8.89
  -8  -2   7  347.80    8.80
  -8   2   7  351.54    8.78
   8  -2   7  321.57    8.75
   8  -2  -7  336.81    8.78
   8   2   7  312.88    8.81
   8  -2   7  354.88    8.94
  -8  -2   7  352.81    8.79
   8  -2   7  340.52    8.77
  -8   2   7  345.07    8.86
   8  -2   7  342.40    8.90
   8   2   7  350.93    8.91
   8   2   7  337.76    8.87
   8   2   8   12.72    0.77
   8   2   8   13.14    0.67
   8  -2   8   13.01    0.69
  -8  -2   8   13.79    0.71
   8   2   8   13.31    0.74
   8  -2   8   13.12    0.75
  -8   2   8   12.52    0.67
  -8  -2   8   13.66    0.72
  -8  -2   8   13.39    0.78
  -8   2   8   13.05    0.61
  -8   2   8   14.46    0.63
  -8  -2   8   13.34    0.67
  -8  -2   8   13.26    0.72
   8  -2   8   10.79    0.65
  -8  -2   8   11.67    0.70
  -8   2   8   13.23    0.81
   8   2   8   13.63    0.71
  -8   2   8   13.26    0.70
  -8   2   8   13.93    0.73
  -8  -2   8   12.25    0.71
   8   2   9    0.19    0.38
   8  -2   9    0.13    0.38
  -8  -2   9    0.37    0.48
  -8   2   9    0.32    0.31
  -8  -2   9    0.15    0.51
  -8   2   9   -0.34    0.40
  -8  -2   9    0.99    0.45
  -8   2   9   -0.05    0.39
  -8  -2   9    0.13    0.39
  -8  -2   9    0.15    0.38
   8   2   9    0.40    0.42
   8  -2   9    0.40    0.43
  -8  -2 -10   39.66    1.21
  -8  -2  10   49.52    1.31
   8   2  10   44.87    1.28
   8  -2  10   46.26    1.29
  -8   2  10   45.55    1.27
  -8   2  10   46.51    1.27
  -8  -2  10   44.91    1.28
   8   2  10   44.51    1.26
   8  -2  10   42.21    1.26
  -8  -2  10   46.87    1.25
  -8   2  10   47.12    1.23
  -8  -2  10   46.97    1.28
  -8  -2  10   48.48    1.30
  -8  -3   0   -0.21    0.64
   8  -3   0    0.16    0.43
  -8  -3   0    0.26    0.41
   8   3  -1   11.58    0.70
  -8  -3   1   10.97    0.87
   8  -3   1   12.29    0.78
  -8  -3   1   11.08    0.74
   8  -3  -1   12.49    0.75
  -8  -3  -1   12.60    0.73
   8  -3   2    2.07    0.98
  -8  -3   2    2.05    0.68
   8  -3   2    2.00    0.82
   8   3   2    1.97    0.78
   8  -3   2    2.09    0.68
  -8  -3   2    2.25    0.66
  -8  -3   2    0.92    0.30
  -8   3   2    1.38    0.31
  -8   3   3  150.06    3.83
  -8  -3   3  147.07    3.82
   8  -3   3  134.98    4.54
   8  -3   3  135.42    4.41
  -8  -3   3  160.79    4.48
   8   3   3  132.30    4.34
   8  -3   3  129.96    4.35
  -8  -3   4   11.09    0.56
   8  -3   4   10.83    1.18
  -8  -3   4   11.70    0.61
  -8   3   4   12.11    0.63
   8  -3   4   12.07    0.70
   8   3   4   11.59    1.08
   8  -3   4   11.72    1.11
  -8  -3   4   12.41    0.70
  -8  -3   4   11.28    0.60
  -8   3   4   12.19    0.62
   8  -3   5   67.69    2.10
  -8  -3  -5   64.10    1.97
  -8  -3   5   73.85    2.12
   8  -3   5   64.20    2.88
  -8  -3   5   69.63    2.00
   8  -3   5   71.19    2.15
  -8  -3   5   69.94    1.96
  -8   3   5   70.65    2.05
   8  -3   5   67.56    2.05
  -8  -3   5   66.26    2.01
   8  -3   5   75.83    2.13
   8  -3   5   64.00    1.93
  -8  -3   5   63.65    1.94
  -8  -3   5   69.14    1.97
   8   3   5   67.94    2.01
  -8  -3   5   74.59    2.08
   8  -3  -5   75.89    2.04
   8  -3   5   67.00    2.04
   8   3   5   64.81    2.07
   8   3   5   68.03    2.04
  -8   3   5   69.49    2.09
  -8   3   5   72.48    2.06
   8  -3   5   72.87    2.13
   8   3   5   64.90    2.04
   8   3   5   64.86    2.73
   8  -3   5   70.60    2.82
  -8  -3   5   70.65    2.02
  -8   3   5   73.25    2.04
  -8  -3   6    4.92    0.66
  -8  -3   6    4.42    0.63
   8  -3   6    4.08    0.64
   8  -3   6    4.16    0.65
   8   3   6    4.25    0.44
  -8   3   6    3.45    0.52
  -8  -3   6    3.99    0.49
   8   3   6    4.37    0.97
   8  -3   6    3.60    0.95
   8  -3   6    3.07    1.02
   8  -3   6    3.97    0.65
  -8  -3   6    3.46    0.49
   8  -3   6    4.67    0.65
  -8  -3   6    3.90    0.56
  -8   3   6    4.49    0.57
   8  -3   6    4.13    0.65
  -8  -3   6    5.26    0.65
   8  -3  -6    3.62    0.50
   8  -3   6    3.86    0.55
   8   3   6    4.01    0.59
  -8   3   6    3.65    0.57
   8   3   6    4.61    0.54
   8  -3   6    4.19    0.55
  -8  -3   6    3.59    0.54
  -8  -3   6    4.36    0.51
  -8   3   6    4.67    0.54
   8   3   6    3.89    0.55
  -8   3   7    3.07    0.51
  -8  -3   7    3.74    0.48
  -8  -3   7    2.46    0.54
  -8  -3   7    3.10    0.63
   8  -3   7    3.08    0.60
   8  -3   7    3.42    0.66
  -8  -3   7    2.62    0.48
  -8   3   7    3.31    0.52
   8  -3   7    2.81    0.64
   8   3   7    3.34    0.91
   8  -3   7    4.80    0.98
  -8  -3   7    3.38    0.61
   8  -3  -7    3.03    0.47
   8  -3   7    2.64    0.62
   8   3   7    2.94    0.56
  -8   3   7    3.51    0.56
   8  -3   7    2.93    0.56
  -8  -3   7    3.34    0.57
   8   3   7    3.88    0.54
  -8   3   7    3.58    0.55
   8   3   7    2.84    0.51
   8  -3   7    3.11    0.52
  -8  -3   8    0.24    0.43
  -8  -3   8    0.19    0.58
  -8  -3   8    0.12    0.56
  -8   3   8    0.26    0.53
  -8   3   8    0.24    0.41
  -8  -3   8    0.51    0.57
   8  -3  -8    0.40    0.36
  -8  -3   8    0.11    0.60
   8   3   8    1.19    0.46
  -8   3   8    0.48    0.46
  -8  -3   8    0.94    0.54
   8  -3   8    0.22    0.52
  -8  -3   8    0.40    0.52
  -8  -3   8   -0.55    0.57
   8  -3   8    1.90    0.50
  -8   3   8    0.92    0.43
  -8  -3   8    0.36    0.42
   8   3   8    1.05    0.43
   8  -3   8    1.28    0.43
   8  -3   9   12.08    0.61
  -8  -3   9   19.16    0.77
   8   3   9   15.83    0.71
  -8  -3   9   17.43    0.72
  -8   3   9   16.53    0.65
  -8   3   9   17.86    0.66
   8   3   9   13.28    0.61
  -8  -3   9   17.97    0.70
  -8  -3   9   17.39    0.76
  -8  -3   9   17.19    0.78
  -8  -3  10   15.84    0.62
  -8  -3 -10   14.40    0.48
   8   3  10   15.26    0.55
  -8  -3  10   18.67    0.64
   8  -3  10   16.63    0.57
  -8  -3  10   17.03    0.61
   8  -4   0    1.65    0.55
  -8  -4   0    1.78    0.56
  -8  -4   0    1.60    0.72
   8  -4   1    2.80    0.67
   8   4   1    2.79    0.67
   8  -4  -1    4.37    0.66
  -8  -4  -1    5.28    0.68
   8  -4   1    3.37    0.69
  -8  -4   1    4.24    0.68
  -8  -4   1    4.49    0.78
  -8  -4  -2  452.51   11.12
   8  -4   2  414.13   11.35
  -8  -4   2  413.65   11.32
   8  -4   2  404.86   11.20
   8   4   2  398.45   11.16
  -8  -4   2  423.57   11.23
   8  -4   2  456.60   11.66
   8   4   3    5.20    0.76
   8  -4   3    4.17    0.73
   8  -4   3    5.43    0.91
  -8  -4   3    6.04    0.93
   8  -4   3    4.06    1.02
  -8  -4   3    3.99    0.38
  -8  -4   4   44.23    1.31
  -8  -4  -4   42.38    1.35
   8  -4   4   41.25    1.41
  -8  -4   4   45.63    1.45
  -8  -4   4   42.36    1.28
   8  -4   4   45.57    2.29
  -8  -4   4   43.39    1.34
   8  -4   4   44.42    1.49
  -8  -4   4   40.78    1.29
  -8  -4   4   38.58    1.33
   8  -4   4   41.09    1.40
   8  -4  -4   42.07    1.30
  -8  -4   4   42.18    1.34
  -8  -4   4   42.79    1.36
   8  -4  -4   44.44    1.35
   8  -4   4   43.80    1.46
  -8  -4   4   39.46    1.27
   8   4   4   37.31    1.82
  -8   4   4   40.27    1.28
   8  -4   4   40.44    1.91
  -8   4   4   44.58    1.39
   8  -4   4   35.77    1.27
  -8  -4   4   35.66    1.29
  -8  -4   5    6.17    0.48
  -8   4   5    6.35    0.51
  -8  -4   5    7.69    0.67
  -8  -4  -5    8.06    0.61
   8  -4   5    6.19    0.69
  -8  -4   5    6.90    0.63
  -8  -4   5    5.93    0.71
   8  -4   5    8.25    1.33
   8   4   5    7.62    0.98
   8  -4   5    7.20    1.01
  -8  -4   5    5.29    0.67
  -8  -4   5    5.89    0.61
   8  -4   5    8.28    0.78
  -8  -4   5    6.63    0.58
  -8   4   5    7.59    0.63
   8  -4   5    8.14    0.64
  -8  -4   5    6.99    0.58
   8  -4   5    6.94    0.71
   8  -4  -5    6.82    0.53
  -8  -4   5    6.11    0.66
  -8  -4   5    7.90    0.69
   8  -4  -5    7.84    0.59
   8  -4   5    6.11    0.54
   8   4   5    6.28    0.69
  -8   4   5    7.29    0.66
   8   4   5    7.39    0.67
   8  -4   5    6.50    0.70
  -8  -4   5    6.63    0.63
   8  -4   5    5.98    0.63
  -8   4   6    4.76    0.48
  -8  -4   6    4.44    0.46
  -8  -4   6    4.88    0.64
   8  -4   6    6.86    0.75
   8  -4   6    5.27    1.24
  -8  -4   6    4.56    0.63
  -8  -4   6    4.57    0.69
  -8  -4  -6    4.95    0.54
  -8  -4   6    5.55    0.68
   8  -4   6    6.71    0.76
  -8   4   6    4.97    0.60
  -8  -4   6    4.20    0.56
   8  -4   6    5.37    0.97
  -8  -4   6    4.79    0.58
   8  -4   6    5.77    0.73
   8  -4  -6    4.55    0.47
  -8  -4   6    5.01    0.70
   8   4   6    6.23    0.60
   8  -4  -6    5.51    0.56
   8  -4   6    6.41    0.72
  -8  -4   6    5.28    0.70
   8   4   6    4.54    0.63
  -8   4   6    5.24    0.63
  -8  -4   6    4.83    0.65
  -8  -4   6    4.70    0.51
  -8   4   6    6.07    0.63
   8  -4   6    5.43    0.72
   8   4   6    6.33    0.65
   8  -4   6    4.97    0.63
   8   4   6    5.45    0.51
   8  -4   6    5.60    0.52
  -8   4   7   33.19    1.10
  -8  -4   7   32.04    1.09
  -8  -4   7   30.47    1.10
  -8   4   7   34.94    1.20
  -8  -4   7   34.55    1.20
   8  -4   7   33.09    1.30
  -8  -4   7   27.03    1.10
  -8   4   7   33.29    1.23
  -8  -4   7   33.54    1.23
   8  -4  -7   34.36    1.15
   8  -4   7   33.08    1.25
   8   4   7   31.86    1.20
  -8   4   7   31.90    1.21
   8  -4   7   31.86    1.27
  -8  -4   7   33.52    1.27
  -8  -4   7   34.53    1.18
   8  -4   7   34.39    1.28
  -8   4   7   33.04    1.29
   8   4   7   31.66    1.20
  -8  -4   7   32.06    1.22
  -8  -4   7   32.33    1.16
   8   4   7   29.91    1.09
  -8  -4   7   29.31    1.16
   8  -4   7   31.93    1.15
   8  -4   7   29.91    1.10
  -8   4   8    0.99    0.40
  -8   4   8    0.20    0.50
  -8   4   8    0.18    0.43
  -8  -4   8    0.81    0.57
  -8   4   8    0.39    0.42
   8  -4  -8    0.27    0.37
  -8   4   8    0.51    0.36
   8   4   8    0.40    0.31
  -8  -4   8    0.99    0.64
  -8  -4   8    0.73    0.56
   8  -4   8    0.52    0.51
  -8  -4   8    0.88    0.63
  -8  -4   8    0.65    0.61
  -8  -4   9   14.67    0.73
  -8  -4   9   14.85    0.76
   8  -4  -9   11.28    0.48
   8  -4   9   12.13    0.57
  -8  -4   9   14.03    0.71
   8  -4   9   14.55    0.59
  -8   4   9   14.06    0.54
  -8  -4  -9   14.58    0.58
   8   4   9   14.66    0.63
  -8   4  10    0.28    0.17
   8   4  10    0.12    0.17
  -8  -4  10    0.45    0.33
   8  -4  10    0.02    0.16
  -8  -5   0    0.34    0.66
   8  -5   0   -0.10    0.62
  -8  -5   1    2.64    0.68
  -8  -5   1    2.35    0.46
  -8  -5  -1    3.02    0.71
   8  -5   1    3.05    0.75
  -8  -5   1    2.22    0.72
   8  -5  -1    3.24    0.71
  -8  -5  -1    2.85    0.51
  -8  -5   1    3.04    0.53
  -8   5   2    3.60    0.48
  -8  -5   2    3.34    0.74
   8  -5  -2    2.87    0.38
   8  -5   2    3.84    0.64
   8  -5   2    1.15    1.02
  -8  -5   2    3.54    0.67
  -8  -5  -2    4.17    0.54
  -8  -5   2    3.00    0.53
   8  -5  -2    3.66    0.41
   8  -5   2    3.95    0.57
  -8   5   2    4.04    0.44
  -8  -5   2    4.27    0.52
   8  -5   2    3.80    0.84
  -8  -5   2    4.49    0.88
   8  -5  -2    4.57    0.81
  -8  -5  -2    3.34    0.77
   8  -5   3  365.90    9.02
   8  -5   3  346.46   10.00
  -8  -5   3  371.83    8.95
  -8  -5   3  344.70    8.77
  -8   5   3  373.50    8.94
  -8  -5  -3  313.03    8.86
  -8  -5   3  326.75    8.88
  -8  -5   3  341.62    8.87
   8  -5   3  321.38    8.87
   8  -5  -3  342.28    8.79
   8  -5  -3  341.27    8.84
  -8  -5   3  338.93    8.83
  -8   5   3  343.65    8.91
   8  -5  -3  349.47    8.85
   8  -5   3  352.51    8.96
  -8  -5   3  335.65    8.87
  -8   5   3  358.50    8.89
  -8  -5  -3  330.72    8.88
  -8  -5   3  351.00    8.81
  -8  -5  -3  348.97    9.33
   8  -5   3  329.17    9.71
  -8  -5   3  328.74    9.68
   8  -5   4  178.15    4.76
   8  -5   4  172.55    5.84
  -8  -5   4  182.77    4.70
  -8  -5   4  172.68    4.53
  -8   5   4  181.02    4.66
   8  -5   4  162.57    4.62
  -8  -5   4  164.45    4.61
   8  -5   4  162.08    4.62
   8  -5  -4  164.25    4.56
  -8  -5   4  173.60    4.59
   8  -5   4  177.02    4.71
  -8  -5   4  165.25    4.59
  -8   5   4  178.91    4.64
   8   5   4  179.39    4.69
  -8  -5   4  175.98    4.56
   8  -5   4  172.22    4.70
  -8  -5  -4  166.82    4.61
   8  -5   4  159.02    5.50
  -8  -5   4  166.69    5.51
  -8  -5   5    0.10    0.66
   8  -5   5    1.75    1.15
   8  -5   5    0.54    0.61
   8  -5   5    0.17    0.52
  -8  -5   5    0.51    0.51
  -8  -5   5    0.32    0.69
  -8  -5  -5   -0.39    0.53
  -8  -5   5    0.11    0.57
   8  -5   5    0.26    0.56
   8  -5  -5    0.02    0.45
  -8  -5   5    0.11    0.77
   8  -5  -5    0.16    0.48
  -8  -5   5   -0.36    0.68
  -8   5   5    0.02    0.53
  -8  -5   5   -0.41    0.51
  -8  -5   5   -0.17    0.67
   8  -5   5   -0.61    0.66
  -8  -5   5    0.43    0.76
  -8   5   6    3.85    0.59
  -8  -5   6    4.08    0.58
  -8  -5   6    4.34    0.60
  -8  -5   6    4.07    0.72
  -8  -5   6    4.48    0.73
   8  -5   6    2.51    1.16
   8  -5   6    3.26    0.67
   8  -5   6    4.20    0.72
  -8  -5   6    4.29    0.79
   8   5   6    3.28    0.57
  -8  -5   6    3.32    0.77
   8  -5  -6    3.88    0.55
   8  -5   6    3.89    0.69
  -8  -5   6    4.40    0.78
   8   5   6    3.66    0.63
  -8   5   6    3.92    0.64
  -8  -5   6    3.34    0.70
  -8  -5   6    4.03    0.71
   8  -5   6    3.84    0.71
   8   5   6    4.09    0.64
  -8  -5   6    4.16    0.52
   8  -5   7   25.52    0.95
  -8   5   7   28.66    1.08
  -8  -5   7   26.87    1.16
  -8  -5   7   28.80    1.22
   8  -5   7   29.38    1.11
   8  -5  -7   27.16    1.00
   8   5   7   23.23    1.04
  -8   5   7   24.75    1.05
   8  -5   7   28.84    1.14
  -8   5   7   26.85    1.13
   8   5   7   27.86    1.06
  -8  -5   7   25.60    0.99
   8  -5   7   29.80    1.19
   8  -5   7   29.07    1.16
  -8  -5   7   29.29    1.11
  -8  -5   7   25.82    1.15
  -8   5   7   28.19    1.04
  -8   5   8   58.63    1.80
   8   5   8   57.45    1.75
   8  -5   8   67.78    1.85
   8  -5  -8   60.76    1.73
   8  -5  -8   62.56    1.67
  -8   5   8   58.88    1.77
  -8   5   8   55.59    1.74
  -8   5   8   60.23    1.75
  -8  -5   8   62.75    1.85
  -8  -5   8   65.11    1.81
   8  -5   8   63.36    1.84
  -8  -5   9    2.39    0.55
   8  -5   9    2.53    0.32
   8  -5  -9    2.20    0.23
  -8  -5   9    2.23    0.55
   8  -5   9    2.52    0.33
  -8  -5  -9    2.15    0.31
  -8   5   9    2.01    0.23
   8   5   9    1.63    0.31
   8  -6   0   73.31    2.12
  -8  -6   0   77.00    2.74
  -8  -6   0   73.24    2.15
  -8  -6   0   78.97    2.26
  -8  -6   0   73.42    2.09
   8  -6   0   72.06    2.72
  -8  -6   0   70.37    2.70
  -8  -6   0   72.82    2.16
   8  -6   0   70.82    2.03
   8  -6  -1  562.05   14.28
  -8  -6   1  570.89   14.36
  -8  -6  -1  544.37   14.32
   8  -6   1  574.59   14.42
   8  -6  -1  575.21   14.31
  -8  -6   1  529.33   14.82
  -8  -6   1  554.43   14.31
  -8  -6  -1  573.91   14.38
  -8  -6  -1  569.41   14.43
  -8  -6   1  580.81   14.44
   8  -6   1  556.38   14.32
  -8  -6   1  548.79   14.32
   8  -6  -1  572.13   14.29
  -8  -6   1  567.71   14.32
  -8   6   1  561.65   14.31
   8  -6  -1  552.06   14.92
  -8  -6  -1  533.81   14.87
   8  -6   1  527.01   15.05
  -8  -6   1  533.41   15.04
  -8   6   2  235.51    6.05
   8  -6   2  239.84    6.18
   8  -6  -2  235.04    6.03
   8  -6  -2  232.46    6.01
   8  -6   2  238.70    6.19
  -8  -6   2  228.12    6.14
   8  -6   2  219.37    6.07
  -8  -6   2  226.69    6.07
  -8  -6  -2  224.58    6.12
  -8  -6   2  227.87    6.06
  -8   6   2  237.28    6.08
   8  -6   2  212.30    6.89
  -8  -6   2  218.36    6.91
   8  -6  -2  229.44    6.64
  -8  -6  -2  225.53    6.61
  -8   6   3   14.11    0.77
   8  -6   3   12.61    0.76
  -8  -6   3   12.40    0.75
   8  -6   3   13.18    1.54
   8  -6   3   11.76    0.71
   8  -6  -3   11.95    1.15
  -8  -6  -3   13.75    1.19
  -8  -6   3   12.34    1.39
   8  -6   3   12.56    1.36
  -8   6   3   12.98    0.74
  -8  -6   3   13.01    0.87
   8  -6   3   13.02    0.87
  -8  -6   3   12.41    0.82
   8  -6  -3   13.60    0.70
  -8   6   3   13.69    0.73
   8   6   3   13.43    0.83
   8  -6  -3   12.47    0.67
   8  -6   3   12.60    0.87
  -8  -6  -3   13.88    0.83
  -8  -6   3   13.36    1.16
  -8   6   4  168.76    4.38
  -8  -6   4  145.69    4.24
   8  -6   4  155.11    4.36
  -8  -6   4  158.84    4.37
   8  -6   4  173.35    4.50
   8  -6   4  157.86    5.64
   8  -6   4  142.75    4.31
   8  -6   4  142.57    5.28
  -8  -6   4  147.55    5.29
   8  -6  -4  167.47    4.97
  -8  -6  -4  164.33    4.94
  -8  -6   4  168.56    4.34
   8  -6  -4  160.05    4.30
  -8  -6   4  160.28    4.34
  -8   6   4  167.77    4.36
   8   6   4  164.28    4.42
   8  -6  -4  158.97    4.24
  -8  -6  -4  162.28    4.37
  -8  -6   4  167.37    4.36
  -8   6   5  105.91    2.99
  -8  -6   5  101.34    3.02
   8  -6   5   96.85    2.96
   8  -6   5  107.69    3.11
  -8  -6   5  103.97    2.93
  -8  -6   5  111.70    3.04
   8  -6   5  101.13    4.23
   8  -6  -5  102.17    3.53
  -8  -6  -5  101.21    3.53
   8   6   5   98.59    2.99
  -8  -6   5  106.04    3.00
  -8  -6   5  101.50    2.93
   8  -6   5  102.63    3.06
  -8   6   5  109.99    2.99
   8   6   5  108.59    3.04
  -8  -6   5  109.78    3.02
   8  -6   5  100.29    2.98
  -8  -6   5  101.19    2.98
   8  -6  -5  108.17    2.87
   8  -6  -6   74.93    2.08
  -8  -6   6   78.55    2.28
  -8  -6   6   73.12    2.18
   8   6   6   75.65    2.21
  -8  -6   6   76.52    2.26
   8  -6   6   84.11    2.31
   8  -6  -6   74.91    2.15
  -8   6   6   62.37    2.19
   8   6   6   61.29    2.20
  -8  -6   6   70.85    2.20
  -8  -6   6   72.57    2.18
   8  -6   6   84.87    2.33
  -8   6   7   30.20    1.04
   8  -6   7   30.94    1.15
  -8  -6   7   29.77    1.27
   8  -6   7   30.91    1.10
   8  -6  -7   31.32    1.02
  -8   6   7   28.32    1.07
   8  -6   7   31.00    1.14
  -8   6   7   28.49    1.09
   8  -6  -7   28.18    0.94
  -8  -6   7   28.47    1.04
  -8  -6   8    0.36    0.61
  -8   6   8   -0.05    0.32
  -8  -6  -8    0.25    0.36
  -8   6   8    0.27    0.28
   8  -6  -8    0.42    0.32
  -8  -6   8    0.57    0.70
  -8   6   8   -0.42    0.35
   8   6   8   -0.10    0.33
   8  -6  -8    0.08    0.24
   8  -6   8    0.05    0.41
  -8   6   8    0.13    0.32
  -8  -6  -9    0.12    0.18
   8   6   9    0.33    0.17
  -8  -7   0    0.16    0.52
  -8  -7   0   -0.06    0.45
   8  -7   0    0.19    0.46
   8  -7   0    0.07    1.23
  -8  -7   0    0.48    0.65
  -8  -7   0   -0.08    0.50
   8  -7   0    0.38    0.82
  -8  -7   0   -0.11    0.82
  -8  -7   1    8.54    0.73
   8  -7   1    7.95    0.63
  -8  -7   1    8.09    0.63
   8  -7  -1    8.23    0.59
  -8  -7  -1    7.76    0.58
  -8  -7  -1    9.65    1.09
   8  -7   1    8.67    1.46
   8  -7   1    6.38    0.63
   8  -7  -1    7.30    0.66
   8  -7   1    7.25    1.09
  -8  -7   1    8.15    1.14
   8  -7  -1    7.51    1.00
  -8  -7  -1    6.84    1.00
  -8  -7   1    7.45    0.80
   8  -7   1    6.94    0.78
   8  -7  -1    8.01    0.50
   8   7   1    7.88    0.66
  -8  -7  -1    7.85    0.72
  -8   7   1    8.13    0.55
  -8  -7   1    8.48    0.65
  -8   7   2  335.83    8.61
   8  -7   2  323.07    8.65
  -8  -7   2  324.68    8.64
  -8  -7   2  328.16    8.57
   8  -7   2  334.84    8.69
   8  -7   2  321.05   10.00
  -8  -7   2  340.60    8.71
  -8  -7  -2  327.58    8.50
   8  -7   2  302.96    9.59
  -8  -7   2  300.97    9.56
   8  -7  -2  299.29    9.23
  -8  -7  -2  298.95    9.21
   8  -7   2  359.75    8.78
   8  -7  -2  330.57    8.55
   8   7   2  344.72    8.68
  -8  -7  -2  352.31    8.70
  -8  -7   2  326.52    8.62
   8  -7  -2  338.79    8.58
   8  -7  -3   74.58    2.15
   8  -7   3   74.33    2.30
  -8  -7   3   74.06    2.21
  -8   7   3   74.98    2.21
   8  -7   3   73.78    2.25
  -8  -7   3   72.18    2.25
  -8  -7   3   76.21    2.32
  -8  -7  -3   74.90    2.11
  -8  -7   3   74.74    2.22
   8  -7   3   79.87    2.37
  -8  -7   3   74.19    2.27
   8  -7  -3   74.19    2.15
   8   7   3   75.86    2.28
   8  -7   3   74.29    2.31
  -8  -7  -3   72.88    2.27
   8  -7  -3   66.48    2.75
  -8  -7  -3   69.15    2.77
   8  -7   3   59.48    3.01
  -8  -7   3   62.92    3.01
  -8   7   4  142.05    3.79
   8  -7   4  125.12    3.79
  -8  -7   4  129.24    3.80
   8  -7   4  139.25    3.88
  -8  -7   4  142.65    3.81
   8  -7   4  113.21    4.89
  -8  -7  -4  133.85    3.70
  -8  -7   4  138.68    3.80
  -8  -7   4  134.49    3.79
   8  -7  -4  138.70    3.73
   8   7   4  136.29    3.84
  -8  -7   4  144.33    3.87
   8  -7  -4  143.44    3.71
   8  -7   4  140.26    3.88
  -8   7   5   15.84    0.82
   8  -7   5   15.66    0.81
  -8  -7   5   15.40    0.81
  -8  -7   5   14.03    0.88
  -8  -7   5   16.58    0.95
   8  -7   5   15.73    0.90
  -8  -7  -5   17.02    0.76
  -8  -7   5   15.68    1.04
   8   7   5   14.46    0.87
   8  -7   5   14.62    0.92
   8  -7  -5   15.30    0.76
   8   7   5   15.89    0.90
   8  -7   5   18.09    0.96
   8  -7  -5   14.58    0.73
   8  -7   5   16.06    0.93
   8  -7  -6    0.23    0.41
   8  -7   6    0.51    0.55
   8  -7   6    0.24    0.59
  -8  -7  -6    0.12    0.46
   8   7   6    0.28    0.48
  -8  -7   6    0.80    0.82
   8  -7   6   -0.38    0.55
   8   7   6    0.39    0.54
  -8   7   6    0.31    0.48
  -8  -7   6    0.56    0.72
  -8  -7   6    0.10    0.55
   8  -7   6    1.12    0.58
  -8   7   6    0.24    0.45
  -8  -7   7   10.18    0.81
   8  -7   7   11.17    0.58
   8  -7  -7   10.00    0.52
  -8   7   7    7.56    0.47
   8  -7  -7    9.49    0.46
  -8   7   7    9.12    0.55
  -8  -7  -7   11.40    0.53
   8  -7   7   10.54    0.61
  -8   7   7    9.04    0.53
  -8  -7   7   11.29    0.79
  -8   7   8   40.15    1.05
   8  -7   8   43.70    1.12
   8   7   8   39.59    1.06
   8  -7  -8   31.45    0.99
   8   7   8   33.79    1.07
   8  -7  -8   43.93    1.06
   8  -8   0   12.18    1.48
   8  -8   0   13.70    0.76
  -8  -8   0   13.91    0.77
  -8  -8   0   14.01    0.74
   8  -8   0   11.53    1.23
  -8  -8   0   15.24    0.80
   8  -8  -1   24.97    1.88
   8  -8   1   25.65    2.00
  -8  -8  -1   33.93    1.18
  -8  -8   1   30.51    1.17
   8  -8   1   29.43    1.16
  -8  -8   1   30.66    1.16
   8  -8  -1   28.00    1.10
  -8  -8  -1   30.63    1.12
  -8  -8   1   30.77    1.18
   8  -8   1   30.61    1.30
   8  -8   2  111.81    3.14
   8  -8  -2  102.47    2.85
   8   8   2  104.92    2.97
  -8  -8   2   99.35    2.97
   8  -8  -2  113.03    2.97
  -8   8   2  104.86    2.90
  -8  -8   2  108.17    3.03
  -8  -8   2  101.30    2.98
   8  -8  -2  104.81    2.92
  -8  -8  -2  100.24    2.92
   8  -8   2  103.40    2.99
  -8  -8   2  106.70    3.02
   8  -8   2  108.63    3.07
   8  -8   3   48.21    1.58
   8  -8  -3   43.95    1.36
   8  -8   3   46.65    1.63
  -8  -8   3   42.57    1.45
   8  -8   3   40.81    1.45
   8  -8  -3   45.30    1.45
  -8   8   3   43.36    1.42
  -8  -8   3   42.47    1.46
   8  -8  -3   44.45    1.40
  -8  -8  -3   45.86    1.42
   8  -8   3   40.11    1.47
  -8  -8   3   43.06    1.49
  -8  -8   3   45.83    1.55
   8   8   3   44.01    1.50
  -8  -8   4   17.93    0.94
  -8  -8  -4   16.70    0.71
   8  -8   4   17.73    0.92
   8  -8  -4   18.36    0.75
   8  -8   4   16.42    0.83
  -8  -8   4   17.26    0.92
  -8   8   4   19.14    0.83
   8  -8  -4   18.98    0.82
   8  -8   4   15.96    0.85
   8  -8  -4   17.64    0.76
  -8  -8   4   17.09    0.83
   8  -8   4   18.30    0.97
   8   8   4   18.79    0.89
  -8   8   5    2.31    0.48
   8  -8  -5    2.80    0.47
   8  -8   5    2.10    0.51
   8  -8   5    2.35    0.61
   8  -8   5    1.74    0.46
   8  -8  -5    2.33    0.39
  -8  -8  -5    2.52    0.41
   8   8   5    2.67    0.55
   8  -8  -5    2.65    0.42
   8  -8   5    2.09    0.59
  -8   8   5    0.99    0.47
  -8  -8   5    2.47    0.69
   8  -8   5    3.18    0.58
   8  -8   6   41.59    1.37
  -8  -8   6   47.67    1.39
  -8   8   6   44.45    1.36
  -8  -8  -6   48.36    1.31
   8   8   6   42.60    1.36
   8  -8   6   46.11    1.38
   8  -8  -6   47.72    1.31
  -8   8   6   35.69    1.27
   8  -8  -6   45.66    1.30
   8  -8   6   45.89    1.40
   8  -8  -6   42.44    1.25
   8   8   6   42.34    1.35
  -8   8   6   43.22    1.35
   8  -8   6   49.09    1.42
  -8   8   6   48.15    1.35
   8   8   7   52.90    1.48
   8  -8  -7   54.46    1.45
   8  -8  -7   47.77    1.42
   8  -8   7   52.52    1.49
  -8   8   7   57.07    1.47
  -8   8   7   50.89    1.47
  -8  -8  -7   58.93    1.45
  -8  -9   0   -0.09    0.52
   8  -9   0    0.15    0.62
   8  -9   0    0.26    0.47
  -8  -9   0    0.57    0.48
  -8  -9   1   14.44    0.73
   8  -9  -1   13.24    0.71
  -8  -9  -1   13.46    0.72
   8  -9   1   12.97    0.73
  -8  -9  -1   15.44    0.78
  -8  -9   1   14.62    0.86
  -8  -9  -1   15.37    0.89
  -8  -9   1   15.16    0.78
   8  -9   1   14.23    0.81
   8  -9   1   15.00    0.92
   8  -9  -1   14.54    0.84
  -8  -9  -2    8.94    0.65
  -8  -9   2    7.18    0.67
  -8  -9  -2   11.94    0.77
   8  -9  -2    5.94    0.53
   8  -9   2    6.29    0.60
  -8  -9   2    6.94    0.64
   8  -9   2    8.74    0.72
   8  -9   2    9.72    0.82
   8  -9   3   50.81    1.60
  -8   9   3   48.39    1.44
  -8  -9  -3   53.17    1.54
  -8  -9  -3   49.50    1.54
   8  -9  -3   44.81    1.45
   8  -9   3   45.47    1.51
  -8  -9   3   48.85    1.56
   8   9   3   54.65    1.66
   8  -9   3   53.41    1.66
   8  -9   4    9.74    0.68
   8   9   4    9.08    0.53
  -8   9   4    9.74    0.50
  -8  -9  -4    8.59    0.50
   8  -9  -4    8.35    0.46
   8  -9   4    8.14    0.52
  -8  -9   4    9.58    0.66
   8  -9   4    9.45    0.62
   8  -9  -4    7.68    0.47
   8  -9   5    3.88    0.44
  -8   9   5    2.36    0.30
   8  -9   5    3.98    0.46
  -8   9   5    3.48    0.39
   8   9   5    3.28    0.44
  -8   9   5    3.62    0.35
   8   9   5    3.33    0.36
  -8  -9   5    3.18    0.48
   8   9   6    4.17    0.27
  -8   9   6    4.18    0.29
   8   9   6    4.49    0.29
  -8  -9  -6    4.91    0.29
  -8   9   6    4.72    0.26
  -8  -9   6    4.87    0.36
  -8 -10   0   13.43    0.67
   8 -10   0   14.54    0.73
   8 -10   0   12.54    0.58
  -8 -10  -1   23.13    0.87
   8 -10  -1   23.00    0.89
   8 -10   1   23.79    0.92
  -8 -10   1   27.98    0.92
  -8 -10  -1   25.90    0.93
   8 -10   1   20.35    0.77
   8 -10  -1   19.95    0.77
   8  10   2    4.13    0.50
   8 -10   2    3.69    0.51
   8 -10  -2    3.59    0.42
   8 -10  -2    3.44    0.33
   8 -10   2    2.79    0.34
  -8 -10   2    3.65    0.44
  -8 -10  -2    3.94    0.44
  -8 -10  -2    4.31    0.48
  -8 -10   2    4.21    0.40
  -8  10   3   51.76    1.68
   8 -10  -3   55.52    1.70
   8  10   3   68.61    1.82
   8 -10   3   73.61    1.84
  -8 -10   3   69.78    1.76
  -8 -10  -3   72.28    1.78
  -8 -10  -3   69.39    1.75
   8  10   4    0.02    0.27
  -8 -10   4    0.12    0.29
   8 -10   4    0.34    0.28
   8  10   4   -0.14    0.18
  -8 -10  -4   -0.16    0.24
  -8  10   4    0.07    0.18
   8 -11   0   -0.13    0.21
   8 -11   1    0.04    0.18
  -9   0   0    0.22    0.69
   9   0   0   -0.02    0.61
  -9   0   1    0.64    0.76
  -9   0  -1    0.38    0.64
   9   0   1    0.28    0.67
   9   0  -1    0.14    0.59
   9   0   2 1895.96   47.35
  -9   0  -2 1996.73   47.57
   9   0   2 1823.41   47.64
  -9   0   2 1852.21   47.14
   9   0   3   -0.41    0.72
   9   0   3    0.73    0.92
  -9   0   3    0.66    0.33
   9   0   3    0.06    0.47
  -9   0  -3    0.05    0.58
   9   0   4   91.47    3.14
  -9   0  -4   91.68    2.91
  -9   0   4   89.58    2.51
   9   0   4   89.82    3.30
  -9   0   5    0.05    0.38
   9   0   5    0.29    0.41
   9   0   5   -0.15    0.45
  -9   0   5    0.05    0.44
  -9   0   5   -0.01    0.44
   9   0   5   -0.08    0.49
   9   0   5   -0.23    0.94
   9   0   5   -0.14    0.73
  -9   0   5    0.35    0.46
  -9   0  -5   -0.15    0.54
  -9   0   6   14.74    0.64
   9   0   6   14.12    0.81
   9   0   6   16.05    1.25
  -9   0   6   12.82    0.71
   9   0   6   12.84    0.65
   9   0   6   13.35    0.71
   9   0   6   11.73    0.81
  -9   0   6   13.96    0.81
   9   0   6   14.19    1.51
  -9   0   6   15.08    0.80
  -9   0   7   -0.31    0.42
  -9   0   7    0.08    0.53
   9   0   7   -0.09    0.50
   9   0   7    0.22    0.44
  -9   0   7   -0.43    0.46
   9   0   7    0.07    0.61
   9   0   7    0.65    0.97
   9   0   7    0.21    0.45
  -9   0   7    0.04    0.42
  -9   0   8  884.47   22.73
   9   0   8  914.19   22.68
  -9   0   8  892.20   22.62
   9   0   8  900.26   22.76
   9   0   8  920.12   22.73
  -9   0   8  854.18   22.69
  -9   0   8  901.73   22.61
  -9   0   9    0.27    0.38
  -9   0   9    0.33    0.43
  -9   0   9    0.18    0.38
  -9   0   9   -0.06    0.45
   9   0   9    0.05    0.40
   9   0   9   -0.05    0.48
  -9   0   9   -0.07    0.39
  -9   0   9   -0.07    0.40
  -9   0  10   89.62    2.28
  -9   0  10   91.18    2.26
   9   0  10   84.96    2.31
  -9   0  10   80.40    2.30
  -9   0  10   81.50    2.26
  -9   1   0 1095.88   27.26
   9   1   0 1027.60   27.13
   9  -1   0 1089.41   27.26
  -9  -1   0 1055.14   27.20
  -9   1  -1 1188.52   29.40
   9   1  -1 1127.72   29.28
  -9  -1  -1 1146.59   29.39
   9  -1   2  654.46   16.41
  -9   1  -2  654.55   16.27
  -9  -1   2  654.58   16.42
  -9  -1  -2  639.96   16.34
   9  -1   2  623.55   16.41
   9   1   2  597.07   16.36
  -9  -1   2  626.56   15.88
  -9   1   2  617.84   15.87
   9  -1   3   14.92    1.08
  -9   1  -3   13.57    0.86
   9  -1   3   14.39    0.96
   9  -1   3   15.67    1.26
   9   1   3   16.81    1.26
  -9   1   3   14.92    0.62
  -9  -1   3   14.49    0.61
   9   1   4    0.32    0.86
   9  -1   4    0.42    0.90
   9  -1   4    0.22    0.60
  -9   1  -4    1.02    0.50
   9  -1   4   -0.31    0.74
  -9   1   4    0.53    0.40
  -9  -1   4    0.52    0.40
  -9  -1   5    0.47    0.48
   9  -1   5    3.76    0.85
   9  -1   5    1.73    0.50
  -9  -1   5    0.89    0.41
  -9   1   5    0.31    0.37
   9   1   5    3.05    1.06
   9  -1   5    1.17    1.05
   9  -1   5    1.94    0.74
   9  -1   5    1.75    0.49
   9   1   5    1.88    0.50
   9  -1   5    2.36    0.54
   9   1   5    2.25    0.48
  -9   1   5    1.06    0.44
  -9  -1   5    0.39    0.35
   9  -1   5    2.00    0.53
  -9  -1   5    0.47    0.46
  -9  -1   5    1.16    0.52
  -9   1   5    0.53    0.47
  -9   1   5    0.65    0.47
  -9   1   5    0.51    0.49
   9  -1   5    1.21    0.52
   9   1   5    1.17    0.53
   9  -1   6   86.63    2.55
   9   1   6   88.25    2.52
   9  -1   6   82.98    2.46
  -9   1   6   88.30    2.46
  -9  -1   6   89.44    2.55
   9  -1   6   79.55    2.50
   9  -1   6   78.14    3.00
  -9  -1   6   93.16    2.46
   9  -1   6   89.50    2.62
  -9   1   6   89.80    2.54
  -9  -1   6   91.53    2.43
  -9   1   6   92.13    2.42
   9   1   6   77.72    2.45
   9  -1   6   89.06    2.60
   9   1   6   87.92    2.58
   9   1   6   90.99    3.55
   9  -1   6   83.78    3.49
  -9  -1   6   94.59    2.59
  -9   1   6   92.91    2.58
  -9   1   6   95.93    2.63
   9  -1   6   89.83    2.57
   9  -1   6   81.41    2.41
   9   1   7   86.73    2.44
   9  -1   7   85.03    2.39
  -9   1   7   76.80    2.32
  -9  -1   7   79.34    2.42
   9   1   7   82.52    2.45
   9   1   7   83.44    3.14
  -9   1   7   80.38    2.41
  -9  -1   7   83.59    2.47
  -9  -1   7   82.03    2.35
  -9   1   7   88.04    2.34
  -9   1   7   86.17    2.38
   9  -1   7   85.64    2.52
   9   1   7   88.45    2.54
  -9   1   7   82.66    2.51
   9   1   7   80.88    2.37
   9  -1   7   84.92    2.34
  -9  -1   7   86.98    2.35
  -9  -1   7   82.66    2.35
   9   1   7   87.42    3.48
   9  -1   7   80.59    3.44
  -9  -1   7   83.65    2.47
  -9   1   7   84.95    2.48
   9   1   8   26.99    1.00
   9  -1   8   26.03    1.05
  -9  -1   8   26.59    0.96
   9   1   8   25.34    1.00
  -9  -1   8   24.27    1.03
  -9   1   8   24.84    1.00
  -9  -1   8   25.23    0.94
  -9   1   8   26.05    0.89
  -9  -1   8   24.53    0.92
  -9   1   8   24.41    1.00
  -9  -1   8   25.88    1.02
  -9   1   8   27.29    0.95
   9   1   8   24.75    1.05
   9  -1   8   25.80    1.08
  -9  -1   8   25.05    0.93
  -9   1   9   13.62    0.65
  -9  -1   9   13.34    0.66
  -9  -1   9   14.29    0.61
   9  -1   9   14.40    0.70
   9   1   9   14.34    0.69
  -9   1   9   13.89    0.60
  -9  -1   9   12.94    0.67
  -9  -1   9   15.32    0.66
  -9   1   9   13.85    0.57
  -9  -1   9   14.07    0.67
   9  -1   9   13.46    0.67
  -9  -1   9   14.00    0.62
  -9   1  10   49.33    1.39
  -9  -1  10   48.21    1.41
  -9   1  10   49.00    1.40
  -9  -1  10   53.47    1.40
  -9   1  10   48.29    1.33
   9   1  10   48.47    1.40
   9  -1  10   49.32    1.41
   9  -1  10   51.77    1.41
  -9  -1  10   50.57    1.40
  -9   1  10   54.53    1.39
   9  -2   0   -0.06    0.29
  -9  -2   0   -0.01    0.27
  -9  -2  -1    8.99    0.88
   9   2  -1    7.35    0.63
  -9  -2   1    7.98    0.85
  -9  -2  -1    5.84    0.34
  -9  -2   1    7.19    0.38
  -9   2   1    6.69    0.37
  -9   2  -1    6.22    0.34
   9  -2  -1    7.46    0.44
  -9  -2  -1    6.11    0.41
   9  -2   1    5.92    0.52
  -9  -2   1    5.76    0.52
  -9  -2   2  327.55    8.36
   9  -2   2  328.36    8.43
  -9   2   2  296.27    7.80
  -9  -2   2  300.29    7.80
   9  -2   2  320.22    8.37
   9   2   2  315.25    8.34
   9  -2   3   13.57    1.11
  -9  -2   3   12.34    0.59
  -9   2   3   12.94    0.61
   9  -2   3   14.07    1.28
   9   2   3   13.53    1.21
   9  -2   4   28.78    1.50
   9  -2   4   28.89    1.57
   9   2   4   27.19    1.61
   9  -2   4   28.14    1.67
  -9   2   4   30.60    1.04
  -9  -2   4   30.28    1.05
  -9  -2   5   26.32    1.02
   9  -2   5   18.42    1.25
   9  -2   5   26.33    1.56
  -9  -2   5   23.50    0.91
  -9  -2   5   23.87    0.86
   9  -2   5   23.72    1.03
  -9  -2  -5   20.72    0.84
   9  -2   5   23.16    0.97
  -9   2   5   23.83    0.90
  -9  -2   5   25.32    0.87
  -9  -2   5   25.61    0.98
  -9   2   5   26.21    0.95
   9  -2   5   24.30    1.01
   9  -2   5   23.90    0.94
  -9   2   5   25.37    0.97
   9   2   5   24.34    1.00
  -9  -2   5   21.75    0.85
   9  -2  -5   24.06    0.87
   9  -2   5   24.25    1.02
   9  -2   5   23.61    0.95
   9   2   5   24.76    0.97
   9   2   5   23.95    1.61
   9  -2   5   25.40    1.65
  -9  -2   5   24.18    0.96
  -9   2   5   24.53    0.97
   9  -2   5   25.22    1.01
   9   2   6   12.94    1.34
   9  -2   6   11.61    1.36
  -9  -2   6   12.29    0.72
  -9   2   6   13.18    0.73
  -9  -2   6   12.55    0.74
  -9  -2   6   12.69    0.67
   9   2   6   11.65    0.62
   9  -2   6   11.50    0.75
  -9   2   6   12.57    0.67
  -9  -2   6   12.72    0.64
   9  -2   6   11.59    0.74
  -9  -2   6   12.43    0.75
   9  -2   6   13.34    0.86
  -9   2   6   12.06    0.72
  -9  -2   6   11.00    0.64
   9  -2  -6   12.49    0.63
   9  -2   6   12.02    0.74
   9   2   6   12.13    0.77
   9   2   6   10.19    0.66
  -9   2   6   11.64    0.67
   9  -2   6   12.37    0.80
  -9   2   6   12.97    0.82
   9   2   6   11.99    0.68
   9  -2   6   11.45    0.63
  -9  -2   6   11.15    0.63
  -9  -2   7    3.84    0.61
  -9  -2   7    3.17    0.55
   9  -2   7    3.14    0.56
   9   2   7    2.87    0.46
   9  -2   7    3.42    0.61
  -9   2   7    2.72    0.46
  -9  -2   7    2.65    0.50
  -9  -2   7    2.28    0.57
   9   2   7    2.47    0.99
   9  -2   7    3.25    1.01
  -9   2   7    3.10    0.53
  -9  -2   7    2.49    0.52
   9  -2  -7    2.91    0.42
  -9  -2   7    3.17    0.64
  -9   2   7    2.73    0.52
  -9  -2   7    3.08    0.53
   9   2   7    2.42    0.47
   9   2   7    2.74    0.49
  -9   2   7    3.12    0.50
   9  -2   7    2.32    0.59
   9  -2   7    2.60    0.49
  -9  -2   7    2.24    0.51
   9   2   7    2.92    0.59
  -9   2   8  130.96    3.54
  -9  -2   8  127.54    3.54
   9  -2   8  119.82    3.50
  -9  -2   8  115.53    3.50
   9   2   8  141.52    3.60
  -9  -2   8  130.99    3.49
  -9  -2   8  133.99    3.49
  -9   2   8  119.12    3.50
  -9  -2   8  132.77    3.56
  -9   2   8  130.68    3.42
  -9  -2   8  128.25    3.46
  -9   2   8  132.56    3.50
   9  -2   8  137.75    3.61
   9   2   8  139.43    3.59
  -9  -2   8  133.61    3.49
  -9   2   9   19.41    0.67
   9   2   9   13.88    0.68
   9  -2   9   13.75    0.68
  -9  -2   9   18.93    0.68
  -9  -2   9   18.09    0.77
  -9  -2   9   19.18    0.75
  -9   2   9   19.13    0.59
  -9  -2   9   18.16    0.68
   9   2   9   14.53    0.69
   9  -2   9   12.70    0.70
  -9   2   9   17.53    0.70
  -9  -2   9   17.88    0.70
  -9  -2 -10    6.00    0.28
  -9  -2  10    7.03    0.44
  -9  -2  10    6.67    0.43
  -9   2  10    7.70    0.34
   9  -2  10    6.74    0.36
   9   2  10    6.03    0.32
   9  -2  10    5.87    0.33
   9  -3   0  139.65    3.76
  -9  -3   0  127.84    3.72
  -9  -3   0  140.26    4.08
   9  -3   1  201.14    5.97
  -9  -3   1  204.45    5.95
   9  -3  -1  240.90    5.91
  -9  -3  -1  223.44    5.87
  -9   3  -1  221.14    5.63
  -9  -3   1  224.47    5.66
  -9  -3  -1  220.32    5.63
  -9   3   1  220.91    5.66
   9   3  -1  212.92    5.96
  -9  -3   1  221.59    6.19
   9  -3   2    1.55    0.63
   9  -3   2    0.98    0.75
   9   3   2    0.79    0.73
  -9  -3   2    1.43    0.57
  -9   3   2    0.72    0.29
  -9  -3   2    0.63    0.28
  -9  -3   2    0.48    0.64
  -9  -3  -2    0.58    0.25
  -9   3  -2    0.73    0.26
   9  -3   3  301.63    8.22
   9   3   3  294.10    8.03
   9  -3   3  286.69    8.03
  -9   3   3  278.64    7.36
  -9  -3   3  289.23    7.37
  -9  -3   4  114.04    3.08
   9  -3   4  124.24    3.25
  -9  -3   4  113.14    3.03
   9  -3   4  108.38    3.91
   9   3   4  109.13    3.81
   9  -3   4  112.67    3.84
  -9  -3   4  111.06    3.04
  -9   3   4  116.50    3.14
  -9  -3   4  109.01    3.10
  -9   3   4  118.39    3.12
   9  -3   4  119.58    3.20
   9   3   4  107.51    3.13
  -9  -3   4  106.61    3.04
  -9  -3   4  114.91    3.14
   9  -3  -4  119.60    3.12
   9  -3   4  120.17    3.22
   9  -3   4  116.96    3.19
   9  -3   4  112.91    3.16
  -9  -3  -4  102.61    3.07
  -9  -3   4  121.94    3.22
  -9  -3   5    0.48    0.47
  -9  -3   5    0.08    0.54
   9  -3   5   -0.24    0.56
   9  -3   5    0.25    0.90
   9  -3   5    0.43    0.55
  -9   3   5    0.49    0.46
  -9  -3   5    0.60    0.43
   9  -3   5    0.47    0.51
   9   3   5    0.84    0.87
   9  -3   5    0.81    0.85
   9  -3   5    0.55    0.38
   9  -3   5    0.20    0.57
  -9  -3   5   -0.13    0.49
  -9   3   5    0.09    0.48
   9  -3  -5    0.18    0.42
  -9  -3   5    0.21    0.53
   9  -3   5    0.25    0.59
  -9  -3   5    0.20    0.40
  -9   3   5    0.33    0.40
  -9  -3   5   -0.19    0.55
  -9  -3  -5    1.18    0.43
   9   3   5    0.78    0.46
   9  -3   5    0.57    0.47
   9   3   6   65.48    2.83
   9  -3   6   62.78    2.84
  -9  -3   6   72.51    2.05
  -9   3   6   72.55    2.07
  -9  -3   6   73.53    2.04
   9  -3   6   62.46    2.92
  -9   3   6   72.26    2.06
  -9  -3   6   67.98    1.98
   9  -3   6   69.70    2.15
  -9  -3  -6   58.86    1.94
  -9  -3   6   62.25    2.00
  -9   3   6   73.90    2.13
  -9  -3   6   75.09    2.12
  -9  -3   6   70.95    2.01
   9  -3  -6   72.45    2.02
   9  -3   6   62.51    2.05
   9   3   6   65.53    2.07
   9   3   6   60.92    2.03
  -9   3   6   71.14    2.06
  -9  -3   6   71.51    2.14
   9  -3   6   74.83    2.18
  -9   3   6   71.55    2.17
   9  -3   6   72.07    2.16
   9   3   6   64.12    2.04
   9  -3   6   64.12    1.95
  -9  -3   6   68.18    1.96
  -9   3   7   67.36    1.96
  -9  -3   7   65.81    1.94
   9   3   7   60.95    2.68
   9  -3   7   63.00    2.74
  -9   3   7   65.10    1.94
  -9  -3   7   64.12    1.89
  -9  -3   7   66.21    1.96
   9  -3   7   63.97    2.04
   9  -3   7   64.13    2.03
  -9   3   7   64.84    1.99
  -9  -3   7   66.95    1.93
   9  -3   7   72.26    2.07
   9  -3  -7   64.22    1.90
  -9   3   7   63.97    1.94
   9   3   7   62.57    1.95
   9   3   7   62.19    1.94
   9  -3   7   68.92    2.05
  -9  -3   7   63.47    1.88
   9  -3   7   64.43    1.88
   9   3   7   62.02    1.95
   9  -3   7   62.22    1.96
   9   3   8    0.33    0.48
  -9   3   8    0.83    0.41
  -9  -3   8    0.99    0.50
  -9   3   8    0.68    0.42
  -9  -3   8    0.91    0.58
   9  -3  -8    0.99    0.35
  -9  -3   8    1.47    0.62
  -9  -3   8    0.75    0.57
  -9  -3   8    0.80    0.53
  -9  -3   8    1.01    0.46
   9   3   8    1.02    0.41
   9  -3   8    1.26    0.43
  -9   3   8    1.09    0.40
  -9  -3   8    0.98    0.40
   9  -3   8    1.01    0.46
  -9  -3   9   60.43    1.67
  -9  -3   9   59.53    1.68
   9  -3   9   56.56    1.66
  -9  -3   9   59.57    1.64
   9   3   9   59.51    1.65
  -9   3   9   56.38    1.59
  -9  -3   9   60.15    1.64
   9   3   9   53.83    1.59
  -9  -3   9   58.19    1.58
  -9   3   9   58.24    1.58
   9  -3  10    5.91    0.31
  -9   3  10    5.61    0.26
   9  -3  10    5.73    0.32
  -9  -3 -10    5.27    0.24
  -9   3  10    5.52    0.30
  -9  -3  10    6.34    0.40
  -9  -4   0    0.21    0.70
   9  -4   0    0.66    0.50
  -9  -4   0    1.66    0.51
  -9  -4   1    2.12    0.70
   9  -4   1    1.13    0.69
   9   4   1    2.21    0.71
   9  -4  -1    2.19    0.56
  -9  -4  -1    2.11    0.55
   9  -4   1    1.73    0.58
  -9  -4   1    1.74    0.58
   9   4  -1    1.62    0.46
   9  -4   2   11.12    0.97
   9  -4  -2   11.10    0.87
  -9  -4  -2   11.80    0.86
   9  -4   2   12.54    1.06
  -9  -4   2   11.92    0.99
   9   4   2   10.05    0.91
  -9  -4   2   13.15    0.97
   9  -4   2   12.88    1.35
  -9   4   3  100.27    2.60
  -9  -4   3   83.83    2.47
  -9  -4  -3   84.10    2.39
   9  -4   3   89.08    2.57
  -9  -4   3   92.71    2.48
  -9  -4  -3   85.23    2.53
  -9  -4   3   95.71    2.53
  -9  -4   3   93.93    2.53
   9  -4   3   91.42    2.62
  -9  -4   3   97.11    2.62
   9  -4   3   85.37    3.39
  -9  -4   3   91.91    2.49
   9   4   3   86.00    3.04
   9  -4   3   83.39    3.05
   9  -4   3   85.49    3.17
  -9  -4   3   86.32    3.12
  -9   4   3   99.27    2.59
  -9  -4   4    4.17    0.54
  -9  -4   4    5.08    0.63
  -9  -4  -4    4.42    0.53
   9  -4   4    5.09    1.11
   9  -4   4    4.84    0.61
   9  -4   4    4.66    0.65
  -9  -4   4    4.94    0.55
  -9   4   4    4.71    0.57
   9   4   4    3.97    0.84
   9  -4   4    5.24    0.92
   9  -4   4    4.81    0.61
  -9  -4   4    3.91    0.63
  -9  -4   4    5.43    0.57
   9  -4   4    4.32    0.64
   9  -4  -4    5.05    0.51
  -9   4   4    6.15    0.58
   9  -4   4    4.30    0.59
  -9  -4   4    4.34    0.58
  -9  -4   4    4.60    0.42
  -9   4   4    4.63    0.44
  -9  -4   5   23.85    0.96
   9  -4   5   24.38    1.04
  -9  -4  -5   21.68    0.92
  -9  -4   5   25.37    1.07
  -9  -4   5   24.33    0.93
   9  -4   5   22.45    1.77
   9  -4   5   24.36    1.10
  -9  -4   5   23.62    1.01
  -9  -4   5   21.14    0.91
  -9   4   5   24.18    1.00
  -9  -4   5   21.13    0.91
   9  -4   5   23.69    1.03
   9  -4   5   17.85    0.90
  -9  -4   5   18.38    0.92
  -9  -4   5   24.38    1.00
  -9  -4   5   26.70    1.01
   9  -4  -5   24.53    0.95
   9  -4   5   20.60    0.89
   9   4   5   18.71    0.98
  -9   4   5   20.48    0.98
  -9  -4   5   22.94    0.87
  -9   4   5   23.60    0.89
   9   4   5   22.92    1.47
   9  -4   5   20.14    1.45
   9  -4   5   22.70    1.05
   9   4   5   22.42    0.99
  -9   4   6   12.03    0.62
  -9  -4   6   12.11    0.61
   9  -4   6   12.92    0.86
  -9  -4   6   12.62    0.74
   9  -4   6   10.46    1.35
  -9  -4   6   11.45    0.82
  -9  -4  -6   10.31    0.64
  -9  -4   6   11.89    0.79
   9  -4   6   11.52    0.81
  -9  -4   6   11.11    0.69
  -9   4   6   12.50    0.74
   9  -4   6    8.92    1.09
  -9  -4   6   11.67    0.70
   9  -4   6   12.11    0.84
  -9   4   6   12.60    0.79
   9   4   6   10.63    0.67
  -9  -4   6   14.22    0.83
  -9  -4   6   12.26    0.83
   9  -4  -6   12.49    0.69
   9  -4   6   10.75    0.64
   9   4   6   10.55    0.64
   9   4   6    9.76    0.71
  -9   4   6   10.88    0.73
   9  -4   6   11.39    0.82
  -9  -4   6   11.71    0.67
   9   4   6   11.04    0.74
   9  -4   6   10.03    0.71
  -9  -4   6    9.31    0.72
  -9   4   7   12.74    0.63
  -9  -4   7   14.16    0.84
   9  -4   7   14.54    0.86
  -9   4   7   13.67    0.78
  -9  -4   7   14.84    0.89
  -9  -4   7   12.69    0.85
   9  -4   7   13.01    0.82
   9  -4  -7   12.86    0.69
  -9   4   7   11.48    0.70
  -9  -4   7   13.55    0.79
  -9   4   7   13.40    0.72
   9  -4   7   13.00    0.84
  -9  -4   7   13.94    0.83
  -9  -4   7   13.72    0.78
   9  -4   7   12.97    0.81
   9   4   7   13.47    0.75
   9   4   7   11.59    0.63
  -9  -4   7   11.93    0.75
  -9   4   8    2.42    0.37
  -9  -4   8    2.42    0.60
  -9   4   8    1.73    0.43
  -9  -4   8    2.80    0.66
   9  -4  -8    2.64    0.38
  -9   4   8    2.91    0.56
  -9  -4   8    3.39    0.69
  -9   4   8    2.08    0.41
  -9  -4   8    2.55    0.53
   9   4   8    4.97    0.37
   9  -4   8    5.72    0.56
  -9  -4   8    2.17    0.61
  -9  -4   8    2.69    0.60
  -9   4   8    2.86    0.41
  -9  -4   9    3.87    0.54
   9  -4   9    1.06    0.32
  -9  -4  -9    1.60    0.34
   9  -4  -9    2.67    0.24
  -9  -4   9    2.97    0.56
  -9   4   9    3.17    0.27
   9   4  10    1.87    0.15
  -9   4  10    2.15    0.16
  -9  -5   0  543.98   13.80
   9  -5   0  527.98   14.30
  -9  -5   0  518.06   14.27
  -9  -5   0  565.17   14.50
  -9  -5   0  554.56   13.89
   9  -5   0  527.24   13.78
  -9  -5   0  553.16   13.82
  -9  -5  -1    1.45    0.50
  -9  -5   1    2.05    0.72
  -9  -5  -1    1.95    0.54
  -9  -5   1    3.72    0.58
   9  -5  -1    3.78    0.39
   9  -5   1    1.19    0.50
  -9  -5  -1    1.77    0.45
  -9  -5   1    2.38    0.50
   9  -5  -1    2.71    0.43
   9  -5  -1    1.74    0.64
  -9  -5  -1    1.44    0.62
   9  -5   1    2.04    0.72
  -9  -5   1    1.62    0.72
   9  -5   2    6.67    0.58
  -9  -5  -2    8.44    0.63
  -9  -5   2    7.88    0.63
  -9  -5   2    7.91    0.83
   9  -5  -2    7.88    0.60
   9  -5  -2    8.63    0.87
  -9  -5  -2    8.84    0.87
   9  -5   2    7.67    0.99
  -9  -5   2    7.76    0.96
   9  -5   2    8.48    0.67
   9  -5  -2    8.06    0.52
  -9  -5  -2    7.33    0.54
  -9  -5   2    9.46    0.63
  -9  -5   2    8.21    0.87
   9  -5   2    8.51    1.28
   9  -5  -2    7.99    0.51
   9  -5   2    9.92    0.78
  -9  -5   2    8.89    0.53
  -9   5   2    8.24    0.58
   9  -5  -3   25.56    0.93
   9  -5   3   30.07    1.20
   9  -5   3   29.59    1.95
  -9  -5  -3   28.11    1.08
  -9  -5   3   27.49    1.15
   9  -5   3   27.08    1.07
  -9  -5   3   26.45    1.02
   9  -5   3   27.34    1.14
   9  -5  -3   27.97    1.01
  -9  -5   3   29.04    1.11
  -9  -5   3   26.45    1.03
  -9  -5  -3   26.69    1.04
  -9  -5   3   26.11    1.05
  -9  -5   3   25.58    0.99
  -9   5   3   28.45    1.06
  -9  -5   3   27.44    1.06
   9  -5  -3   27.98    1.04
  -9   5   3   28.92    1.09
   9  -5  -3   27.69    1.47
  -9  -5  -3   28.13    1.44
   9  -5   3   23.78    1.62
  -9  -5   3   24.41    1.59
  -9  -5   4    2.17    0.50
   9  -5   4    2.12    0.60
  -9  -5   4    2.28    0.81
   9  -5   4    2.08    0.57
   9  -5   4    2.47    1.16
   9  -5   4    2.35    0.67
  -9  -5   4    2.42    0.62
  -9   5   4    2.70    0.58
   9   5   4    2.05    0.62
  -9   5   4    2.36    0.54
  -9  -5   4    2.17    0.57
  -9  -5   4    2.16    0.67
  -9  -5  -4    1.77    0.56
  -9  -5   4    2.05    0.64
   9  -5   5    5.61    0.59
  -9  -5   5    6.71    0.59
   9  -5   5    6.52    0.69
  -9  -5   5    7.31    0.71
  -9  -5  -5    6.66    0.65
  -9  -5   5    6.29    0.83
   9  -5   5    6.57    0.75
  -9  -5   5    7.96    0.75
   9  -5   5    6.38    1.31
  -9  -5   5    6.58    0.74
   9  -5  -5    7.03    0.59
  -9  -5   5    6.03    0.63
   9   5   5    5.42    0.66
  -9   5   5    6.50    0.66
   9  -5   5    6.16    0.74
   9  -5   5    6.54    0.77
  -9  -5   6    3.98    0.59
   9  -5   6    4.39    0.71
   9  -5   6    3.57    1.16
   9  -5   6    4.73    0.71
   9  -5  -6    3.10    0.53
  -9  -5   6    4.65    0.76
   9   5   6    2.32    0.56
  -9   5   6    3.10    0.56
  -9  -5   6    3.99    0.53
   9   5   6    4.99    0.65
   9  -5   6    4.02    0.72
  -9  -5  -6    3.61    0.54
  -9  -5   6    4.75    0.82
  -9  -5   6    3.98    0.72
  -9   5   6    3.84    0.58
   9   5   6    3.60    0.55
  -9  -5   6    4.18    0.83
  -9   5   6    3.70    0.62
  -9   5   7   11.14    0.67
   9  -5   7   11.61    0.78
  -9  -5   7   11.00    0.80
  -9  -5   7   12.28    0.91
   9  -5   7   12.06    0.75
   9  -5  -7   11.92    0.63
   9  -5   7   12.88    0.79
  -9   5   7   10.67    0.76
   9   5   7   11.87    0.71
  -9   5   7   11.31    0.71
   9  -5  -7   10.68    0.52
  -9   5   7    9.25    0.63
  -9  -5   7   13.29    0.92
   9  -5   7   12.39    0.80
   9  -5  -8    0.33    0.32
  -9  -5   8    0.33    0.71
  -9   5   8    0.18    0.31
  -9  -5   8    0.43    0.60
  -9  -5   8    0.19    0.60
  -9   5   8    0.25    0.34
  -9   5   8    0.59    0.44
   9  -5  -8    0.13    0.23
   9  -5   8    0.02    0.44
  -9   5   8    0.36    0.37
   9  -5   9   12.43    0.50
   9  -5   9   12.49    0.50
   9  -5  -9   11.57    0.42
  -9  -6   0    0.39    0.62
   9  -6   0    0.48    0.55
  -9  -6   0   -0.46    0.72
   9  -6   0   -0.14    0.32
  -9  -6   0   -0.13    0.58
  -9  -6   0   -0.15    0.38
  -9  -6   0    0.09    0.50
   9  -6   0   -0.35    0.73
  -9  -6   0    0.31    0.72
   9  -6   1   52.82    1.74
   9  -6  -1   53.34    1.62
  -9  -6  -1   51.91    2.32
  -9  -6   1   51.75    2.10
  -9  -6   1   52.46    1.70
   9  -6   1   55.65    1.75
  -9  -6  -1   53.36    1.66
   9  -6  -1   50.77    1.56
  -9  -6  -1   54.31    1.69
  -9  -6   1   52.98    1.61
  -9  -6  -1   54.18    1.76
  -9  -6   1   55.30    1.77
  -9  -6   1   48.37    1.59
  -9  -6  -1   50.50    1.56
  -9   6   1   53.88    1.60
  -9  -6   1   52.21    1.60
   9  -6   1   45.30    2.18
  -9  -6   1   46.19    2.19
   9  -6  -1   48.99    2.10
  -9  -6  -1   47.51    2.04
   9  -6  -2  194.61    5.09
   9  -6   2  205.24    5.29
  -9  -6   2  187.13    5.12
   9  -6   2  191.61    6.34
   9  -6  -2  199.72    5.10
   9  -6   2  203.34    5.26
  -9  -6  -2  192.96    5.19
   9  -6   2  188.99    5.13
  -9  -6   2  180.57    5.12
  -9  -6  -2  187.82    5.21
  -9  -6   2  196.84    5.23
  -9   6   2  205.07    5.16
   9  -6   2  172.15    5.94
  -9  -6   2  180.55    5.95
   9  -6  -2  184.96    5.67
  -9  -6  -2  192.37    5.67
  -9   6   3  303.45    7.41
  -9  -6   3  274.55    7.36
   9  -6   3  270.34    8.64
   9  -6   3  247.18    7.34
   9  -6  -3  282.41    7.93
  -9  -6  -3  254.57    7.83
   9  -6   3  241.43    8.20
  -9  -6   3  253.65    8.23
  -9  -6   3  296.79    7.32
   9  -6   3  277.21    7.46
  -9  -6   3  287.44    7.39
   9  -6  -3  293.33    7.34
   9   6   3  283.11    7.44
  -9  -6  -3  262.96    7.38
  -9  -6   3  301.69    7.38
   9  -6  -3  290.91    7.30
   9  -6   3  290.39    7.51
  -9   6   4   35.22    1.26
   9  -6   4   31.08    1.22
  -9  -6   4   30.31    1.21
   9  -6   4   34.82    1.40
   9  -6   4   31.64    2.17
   9  -6   4   30.04    1.21
   9  -6  -4   32.18    1.69
  -9  -6   4   33.26    1.29
  -9  -6   4   32.01    1.26
   9  -6   4   34.74    1.38
   9  -6  -4   33.16    1.18
   9   6   4   35.14    1.34
   9  -6  -4   32.73    1.12
  -9  -6  -4   34.87    1.28
  -9  -6   4   34.65    1.45
   9  -6   5   -0.41    0.64
   9  -6  -5   -0.21    0.42
   9  -6   5    1.12    1.06
   9  -6   5   -0.19    0.65
  -9  -6   5   -0.18    0.65
  -9   6   5    0.39    0.56
  -9  -6   5   -0.23    0.63
   9  -6   5   -0.04    0.50
  -9  -6   5    0.03    0.48
   9  -6   5   -0.29    0.54
  -9  -6   5    0.55    0.76
   9   6   5   -0.27    0.62
  -9  -6   5    0.15    0.57
   9   6   5   -0.26    0.56
   9   6   5    0.20    0.54
  -9   6   5   -0.15    0.54
   9  -6   5    0.96    0.68
  -9  -6  -5    0.21    0.56
  -9  -6   5   -0.62    0.95
   9  -6   6    0.42    0.66
  -9  -6   6    0.73    0.93
   9   6   6    0.26    0.49
   9  -6  -6    0.79    0.47
  -9  -6   6    1.09    0.79
   9  -6   6    0.85    0.62
   9  -6  -6    0.44    0.39
   9  -6   6    0.72    0.64
  -9  -6   6    0.09    0.55
  -9  -6   6    0.66    0.71
  -9   6   6    0.33    0.47
   9  -6  -7   21.85    0.75
  -9  -6   7   24.14    1.08
   9  -6   7   23.71    0.94
   9  -6  -7   23.33    0.85
   9  -6   7   24.16    0.97
  -9   6   7   22.07    0.93
   9  -6   7   23.54    0.97
  -9  -6   7   23.94    1.03
  -9   6   7   22.62    0.86
  -9   6   7   22.16    0.90
   9  -6   7   24.05    0.99
  -9  -6   7   22.52    1.11
  -9  -6   8  122.47    3.25
   9  -6   8  131.11    3.26
  -9  -6  -8  143.00    3.22
  -9   6   8  121.85    3.21
   9  -6  -8  123.37    3.19
  -9   6   8  117.44    3.21
   9   6   8  113.69    3.19
  -9  -6   8  141.96    3.29
   9  -6  -8  108.59    3.12
  -9   6   8  121.39    3.19
  -9  -6  -9    0.68    0.14
  -9  -7   0  713.92   18.08
   9  -7   0  712.38   18.04
  -9  -7   0  698.62   18.03
  -9  -7   0  725.06   18.07
   9  -7   0  702.08   19.38
  -9  -7   0  675.70   18.70
  -9  -7   0  736.60   18.05
  -9  -7   1  348.04    8.72
   9  -7   1  324.31    8.62
  -9  -7   1  332.37    8.63
   9  -7  -1  322.85    8.58
  -9  -7  -1  325.80    8.59
   9  -7   1  325.25    9.96
  -9  -7  -1  327.50    9.43
   9  -7   1  316.74    8.66
   9  -7  -1  332.79    8.63
   9  -7   1  282.60    9.40
   9  -7  -1  287.89    9.26
   9  -7   1  356.07    8.78
   9  -7  -1  328.59    8.55
  -9  -7   1  355.03    8.71
   9   7   1  338.62    8.67
  -9  -7  -1  345.23    8.69
  -9   7   1  338.95    8.58
  -9  -7   1  340.43    8.64
  -9   7   2   93.01    2.47
   9  -7  -2   82.78    2.40
  -9  -7  -2   84.09    2.42
   9  -7   2   83.16    2.49
  -9  -7   2   83.88    2.49
  -9  -7   2   83.43    2.43
  -9  -7  -2   86.76    3.29
  -9  -7   2   90.36    2.59
  -9  -7  -2   81.39    2.33
   9  -7   2   71.71    3.25
   9  -7  -2   71.26    2.95
   9   7   2   88.83    2.55
  -9  -7   2   85.36    2.48
   9  -7   2   82.56    2.54
   9  -7  -2   87.69    2.46
  -9  -7  -2   88.20    2.56
   9  -7   2   89.12    2.65
   9  -7  -2   88.16    2.41
  -9  -7   3   63.91    2.01
   9  -7   3   59.06    1.91
  -9  -7   3   58.66    1.91
  -9   7   3   61.68    1.90
  -9  -7  -3   57.94    1.78
  -9  -7   3   62.55    1.91
  -9  -7   3   61.23    1.97
   9  -7  -3   63.23    1.85
   9  -7   3   64.21    2.05
   9   7   3   62.40    1.98
   9  -7  -3   63.64    1.87
   9  -7   3   60.67    2.00
  -9  -7   3   63.49    1.92
   9  -7   3   62.79    2.01
  -9  -7  -3   59.06    1.96
  -9  -7  -4  235.81    6.10
  -9  -7   4  238.65    6.15
   9  -7   4  249.78    6.31
  -9  -7   4  227.97    6.18
   9  -7  -4  237.14    6.13
   9  -7   4  236.73    6.28
  -9  -7   4  235.77    6.18
   9  -7  -4  236.42    6.11
  -9  -7   4  236.88    6.25
   9  -7   4  214.06    6.16
  -9  -7   4  216.98    6.16
  -9   7   4  234.73    6.18
   9  -7   4  240.34    6.28
   9   7   4  237.02    6.24
  -9   7   5   45.24    1.47
   9  -7   5   40.76    1.42
   9  -7  -5   46.19    1.39
  -9  -7   5   46.06    1.57
   9   7   5   44.18    1.51
   9  -7  -5   46.03    1.42
  -9   7   5   36.07    1.43
  -9  -7   5   41.91    1.52
  -9  -7  -5   46.95    1.42
  -9  -7   5   47.40    1.55
   9  -7   5   44.27    1.57
   9  -7   5   47.38    1.59
   9   7   5   49.25    1.57
  -9   7   6    5.29    0.52
   9  -7  -6    4.91    0.44
   9   7   6    3.98    0.51
  -9  -7   6    5.01    0.80
   9  -7   6    5.67    0.62
  -9   7   6    3.53    0.44
  -9  -7   6    5.07    0.59
   9  -7   6    6.05    0.65
   9   7   6    4.59    0.60
  -9  -7  -6    5.62    0.50
   9  -7   6    5.79    0.62
  -9  -7   6    4.97    0.74
  -9  -7   7    2.31    0.64
   9  -7   7    1.80    0.45
   9  -7  -7    2.16    0.35
  -9  -7   7    1.29    0.66
   9  -7   7    2.18    0.42
  -9   7   7    1.86    0.39
  -9   7   7    1.32    0.36
  -9  -7  -7    1.90    0.37
   9  -7  -7    1.33    0.30
   9   7   8   11.06    0.42
  -9   7   8   12.32    0.41
   9  -7  -8   12.24    0.42
   9  -7   8   12.84    0.47
  -9  -8   0    0.30    0.51
   9  -8   0    0.38    0.48
  -9  -8   0   -0.40    0.49
  -9  -8   0   -0.17    0.49
   9  -8   0    0.29    0.63
  -9  -8  -1    1.91    0.52
  -9  -8   1    1.23    0.53
   9  -8   1    1.50    0.50
  -9  -8   1    0.67    0.50
   9  -8  -1    1.33    0.46
  -9  -8  -1    1.79    0.48
   9   8   1    1.42    0.48
  -9  -8   1    1.04    0.55
   9  -8   1    1.85    0.70
   9  -8   2  125.25    3.32
   9   8   2  121.00    3.18
   9  -8  -2  115.16    3.15
   9  -8   2  129.98    3.31
   9  -8  -2  101.95    3.06
  -9  -8  -2  109.42    3.09
   9  -8   2  104.18    3.14
  -9  -8   2  108.96    3.15
  -9   8   2  111.88    3.08
  -9  -8   2  113.60    3.21
  -9  -8   2  112.90    3.20
   9  -8   3  129.53    3.98
  -9  -8   3  148.07    3.94
   9  -8  -3  151.05    3.93
   9  -8   3  157.35    4.14
   9   8   3  144.48    4.03
   9  -8  -3  159.53    4.00
   9  -8   3  151.09    4.11
   9  -8  -3  143.96    3.92
   9  -8   3  131.57    3.97
  -9   8   3  157.41    3.98
  -9  -8   3  148.15    3.99
  -9  -8   3  154.53    4.08
  -9  -8   4   48.47    1.57
   9  -8   4   48.04    1.59
   9   8   4   47.80    1.59
   9  -8   4   50.04    1.62
   9  -8  -4   46.56    1.42
  -9   8   4   49.09    1.47
   9  -8  -4   45.29    1.45
   9  -8  -4   43.94    1.37
   9  -8   4   41.58    1.44
   9  -8   4   49.76    1.61
   9   8   4   48.35    1.54
   9  -8   4   43.24    1.50
  -9  -8   4   44.60    1.49
  -9   8   5   -0.19    0.43
   9  -8  -5    0.27    0.39
   9  -8   5   -0.07    0.45
   9  -8   5    0.87    0.58
   9  -8  -5   -0.13    0.30
   9  -8   5   -0.54    0.52
   9   8   5   -0.22    0.49
  -9   8   5   -0.08    0.45
   9  -8  -5    0.12    0.36
  -9   8   5   -0.28    0.38
  -9  -8   5   -0.27    0.62
   9   8   5    0.03    0.48
  -9   8   6    9.55    0.50
   9   8   6    8.17    0.51
   9  -8   6    9.05    0.55
   9  -8  -6    9.15    0.46
   9   8   6    8.57    0.52
  -9   8   6    7.28    0.50
   9  -8   6    9.75    0.57
   9  -8  -6    8.26    0.45
   9  -8   6    8.51    0.53
   9  -8   6   10.01    0.57
  -9  -8   6    8.62    0.57
  -9   8   6    8.24    0.51
   9  -8   7    1.83    0.28
   9   8   7    1.85    0.25
  -9   8   7    2.09    0.23
   9  -8   7    1.91    0.26
   9  -9   0   15.08    0.72
   9  -9   0   17.76    0.90
  -9  -9   0   16.25    0.79
  -9  -9   1    0.26    0.59
  -9  -9  -1    1.10    0.64
  -9  -9   1   -0.04    0.49
  -9  -9  -1    0.59    0.50
   9  -9   1    0.62    0.42
   9  -9  -1    0.22    0.39
  -9  -9   1    0.73    0.47
   9  -9   1    0.21    0.57
   9  -9   1   -0.03    0.63
   9  -9  -1    0.68    0.54
  -9  -9  -2   16.82    0.76
  -9  -9   2   15.61    0.79
  -9  -9  -2   17.46    0.86
   9  -9  -2   13.06    0.64
   9  -9   2   13.18    0.68
  -9  -9   2   15.78    0.77
   9  -9   2   15.95    0.82
   9  -9  -2   15.48    0.77
   9  -9   2   17.23    0.88
   9  -9   3    2.19    0.60
   9  -9  -3    3.06    0.44
   9  -9   3    3.95    0.58
  -9  -9  -3    3.11    0.52
  -9   9   3    3.11    0.36
  -9  -9  -3    3.64    0.47
   9  -9   3    2.30    0.41
   9  -9   3    3.03    0.55
  -9  -9   3    3.06    0.55
   9   9   3    3.80    0.63
  -9   9   3    3.11    0.43
   9   9   4   82.32    2.21
   9  -9   4   90.31    2.32
  -9  -9   4   89.56    2.28
  -9  -9  -4   93.09    2.23
  -9  -9  -4   81.20    2.17
  -9   9   4   86.01    2.18
  -9   9   4   82.63    2.23
   9  -9   4   84.65    2.29
   9  -9   5   13.71    0.60
   9   9   5   13.07    0.53
  -9   9   5   11.81    0.56
   9  -9   5   14.21    0.61
  -9   9   5   12.70    0.55
  -9  -9   5   13.96    0.63
   9   9   5   13.27    0.60
   9  -9   5   12.50    0.58
  -9  -9  -5   14.63    0.54
  -9   9   5   14.10    0.51
  -9   9   6   29.15    0.86
   9  -9   6   33.56    0.88
   9   9   6   28.08    0.86
  -9  -9   6   32.42    0.88
   9 -10   0   -0.44    0.44
   9 -10   1    0.97    0.46
   9 -10  -1   -0.04    0.39
  -9 -10   1   -0.03    0.42
  -9 -10  -1   -0.40    0.45
   9 -10   2    2.97    0.47
   9  10   2    2.90    0.45
  -9 -10   2    2.17    0.33
   9 -10   2    2.77    0.45
   9 -10  -2    2.16    0.34
  -9 -10  -2    2.82    0.41
   9 -10   3    3.16    0.41
   9 -10   3    3.76    0.41
   9  10   3    2.60    0.38
  -9 -10  -3    2.45    0.30
  -9 -10   3    4.29    0.35
   9 -10   4    0.22    0.23
   9  10   4    0.04    0.22
  -9  10   4    0.32    0.19
  -9 -10   4    0.21    0.22
 -10   0   0  299.11    7.91
  10   0   0  298.93    7.82
 -10   0   0  283.30    7.30
 -10   0   1    0.16    0.80
 -10   0  -1    0.28    0.68
  10   0   1   -0.39    0.68
  10   0  -1    0.45    0.62
 -10   0  -1    0.12    0.25
 -10   0   1   -0.11    0.27
  10   0   2 1087.04   28.67
  10   0   2 1067.87   28.98
 -10   0   2 1147.10   28.46
 -10   0  -3    0.93    0.64
  10   0   3    0.04    0.77
  10   0   3   -0.55    0.93
 -10   0   3    0.08    0.36
  10   0   4 2418.61   57.85
 -10   0  -4 2297.50   57.53
  10   0   4 2185.96   57.92
 -10   0   4 2244.28   57.05
  10   0   5    0.88    0.81
  10   0   5    0.18    0.97
  10   0   5    0.10    0.48
 -10   0   5    0.05    0.50
 -10   0   5   -0.11    0.41
  10   0   5    0.59    0.47
  10   0   5   -0.07    0.43
 -10   0   5    0.03    0.34
 -10   0   5   -0.11    0.47
  10   0   6 3267.82   81.82
  10   0   6 3316.81   81.83
 -10   0   6 3217.61   81.78
  10   0   6 3255.31   83.04
 -10   0   6 3380.69   81.80
  10   0   6 3200.76   82.56
 -10   0   6 3175.75   81.76
 -10   0   6 3275.59   81.64
  10   0   6 3185.23   81.71
  10   0   6 3253.67   81.81
 -10   0   7   -0.34    0.57
  10   0   7    0.37    0.41
  10   0   7    0.55    0.62
 -10   0   7    0.58    0.43
  10   0   7    0.14    0.43
 -10   0   7   -0.01    0.43
  10   0   7   -0.40    0.48
  10   0   7   -0.51    1.02
 -10   0   8  555.22   13.99
  10   0   8  557.62   14.16
 -10   0   8  535.46   14.10
 -10   0   8  559.10   14.00
  10   0   8  565.07   14.11
 -10   0   8  531.54   14.11
  10   0   9   -0.14    0.44
 -10   0   9    0.17    0.39
 -10   0   9    0.30    0.42
 -10   0   9   -0.03    0.41
  10   0   9    0.16    0.37
 -10   0   9   -0.27    0.38
 -10   0   9    0.41    0.37
 -10   0  10    0.78    0.30
  10   0  10    0.62    0.27
 -10   0  10    0.61    0.27
 -10   0  10    0.92    0.25
 -10   0  10    0.95    0.31
  10  -1   0   -0.27    0.70
  10   1   0    0.18    0.60
 -10  -1   0    0.14    0.73
 -10  -1   0    0.03    0.25
 -10   1   0   -0.02    0.24
  10   1   1   50.56    1.89
 -10   1  -1   52.42    1.87
 -10  -1  -1   47.53    1.86
  10   1  -1   48.99    1.71
  10  -1   1   46.54    1.88
 -10  -1  -1   45.13    1.30
 -10  -1   1   48.00    1.33
 -10   1   1   46.20    1.32
 -10   1  -1   45.91    1.30
 -10   1  -2  727.46   18.73
  10  -1   2  747.91   18.90
 -10  -1  -2  733.55   18.80
 -10   1   2  721.44   18.28
 -10  -1   2  741.38   18.29
  10  -1   2  683.70   18.85
  10   1   2  662.25   18.80
  10  -1   3  122.19    4.40
 -10   1  -3  141.43    4.42
 -10  -1  -3  136.77    4.54
  10  -1   3  147.43    4.67
 -10   1   3  172.78    4.10
 -10  -1   3  177.22    4.11
  10  -1   3  131.48    4.73
  10   1   3  124.88    4.68
 -10  -1  -4   30.32    1.51
  10  -1   4   27.44    1.44
  10  -1   4   31.52    1.62
  10   1   4   32.56    1.78
  10  -1   4   30.63    1.77
 -10  -1   4   30.63    1.07
 -10   1   4   30.62    1.06
  10  -1   5   44.09    1.39
 -10  -1   5   41.25    1.41
  10  -1   5   40.95    1.91
 -10  -1  -5   39.11    1.80
  10   1   5   45.11    2.21
  10  -1   5   42.47    2.21
 -10  -1   5   40.12    1.29
  10  -1   5   38.67    1.38
 -10   1   5   39.44    1.30
  10  -1   5   41.34    1.42
  10   1   5   37.70    1.34
 -10   1   5   44.03    1.39
 -10  -1   5   45.64    1.39
  10   1   5   41.51    1.39
  10  -1   5   40.79    1.39
 -10   1   5   41.74    1.37
 -10  -1   5   39.98    1.24
  10  -1   5   44.13    1.44
  10  -1  -5   39.21    1.24
 -10  -1   5   41.03    1.41
 -10   1   5   40.96    1.41
  10  -1   5   40.28    1.36
 -10   1   5   44.00    1.43
  10  -1   5   41.82    1.42
  10   1   5   39.86    1.39
  10  -1   6   37.84    1.24
 -10   1   6   37.31    1.26
 -10  -1   6   38.85    1.36
 -10   1   6   34.52    1.27
  10  -1   6   35.82    1.31
  10   1   6   41.73    2.05
  10  -1   6   37.81    1.86
 -10  -1   6   40.47    1.29
  10  -1   6   38.38    1.43
  10  -1   6   40.74    1.39
 -10   1   6   39.75    1.35
 -10  -1   6   37.37    1.23
  10  -1   6   43.37    1.44
  10   1   6   40.21    1.41
 -10   1   6   41.24    1.43
 -10  -1   6   39.00    1.37
 -10   1   6   38.65    1.35
  10   1   6   39.63    2.23
  10  -1   6   39.80    2.27
  10  -1   6   41.02    1.37
  10   1   6   39.03    1.30
 -10  -1   7   15.11    0.81
  10   1   7   13.52    1.25
  10   1   7   15.71    0.70
  10  -1   7   16.84    0.69
 -10  -1   7   16.95    0.89
 -10  -1   7   15.49    0.74
 -10   1   7   15.71    0.67
  10  -1   7   18.20    0.90
  10   1   7   16.36    0.91
  10   1   7   14.70    1.46
  10  -1   7   15.54    1.54
 -10  -1   7   16.55    0.85
 -10   1   7   15.83    0.83
 -10   1   7   16.29    0.89
 -10   1   7   14.03    0.69
  10   1   7   16.17    0.80
 -10  -1   7   16.47    0.78
  10   1   7   16.66    0.77
  10   1   8  191.14    4.90
  10  -1   8  193.82    4.97
 -10  -1   8  186.97    4.85
 -10  -1   8  179.75    4.80
 -10   1   8  182.97    4.82
  10   1   8  191.01    4.98
  10  -1   8  186.99    4.99
  10   1   8  190.21    4.90
 -10  -1   8  185.32    4.87
 -10   1   8  178.51    4.92
 -10  -1   8  181.23    4.93
 -10  -1   8  183.09    4.93
 -10  -1   8  184.45    4.83
 -10   1   8  187.74    4.80
 -10   1   8  172.17    4.90
 -10   1   9   53.81    1.56
 -10  -1   9   54.72    1.58
 -10  -1   9   57.76    1.55
 -10  -1   9   53.74    1.57
 -10  -1   9   58.56    1.54
 -10   1   9   55.80    1.47
  10  -1   9   45.93    1.55
 -10  -1   9   56.37    1.54
  10   1   9   45.11    1.57
  10  -1   9   45.12    1.57
  10   1  10   12.39    0.49
  10  -1  10   12.81    0.50
 -10  -1  10   13.78    0.51
 -10  -1  10   13.88    0.53
 -10   1  10   14.06    0.50
 -10   1  10   13.71    0.49
 -10  -1  10   13.46    0.53
 -10  -1  10   13.81    0.53
 -10   2   0  404.95   10.43
 -10  -2   0  413.97   10.44
 -10  -2  -1    0.44    0.69
 -10  -2   1    0.25    0.67
 -10  -2  -1    1.10    0.27
 -10   2   1    0.12    0.27
 -10   2  -1    0.43    0.25
 -10  -2   1    0.38    0.28
 -10  -2  -2   56.03    1.53
 -10  -2   2   58.34    1.59
 -10   2  -2   54.76    1.51
 -10   2   2   53.00    1.56
 -10  -2   2   56.91    2.14
 -10  -2  -2   57.20    2.15
  10  -2   2   55.71    2.19
  10  -2   2   51.33    2.19
  10   2   2   49.46    2.15
  10  -2   3    0.69    0.74
  10  -2   3    0.49    0.70
  10  -2   3    1.45    0.90
  10   2   3    1.27    0.85
 -10   2   3    1.58    0.38
 -10  -2   3    1.30    0.36
  10  -2   4   44.40    1.43
 -10   2   4   44.10    1.36
 -10  -2   4   43.42    1.35
  10   2   4   41.58    1.35
  10   2   4   39.96    1.37
 -10   2   4   42.14    1.34
 -10  -2   4   42.42    1.28
  10  -2   4   42.06    1.43
  10  -2  -4   43.59    1.31
  10  -2   4   43.95    1.96
  10  -2   4   39.43    1.90
 -10  -2   4   41.73    1.26
  10  -2   4   44.02    1.48
  10   2   4   40.51    2.00
  10  -2   4   39.98    2.03
 -10  -2  -5   32.69    1.19
  10  -2   5   36.45    1.31
 -10  -2   5   39.44    1.28
 -10  -2   5   38.11    1.21
  10  -2   5   36.30    1.38
  10  -2   5   33.52    1.86
  10  -2   5   34.23    1.76
 -10   2   5   38.24    1.27
 -10  -2   5   40.18    1.38
 -10   2   5   40.27    1.33
 -10  -2   5   40.52    1.32
  10   2   5   38.38    1.35
  10  -2   5   37.42    1.30
 -10   2   5   41.12    1.34
 -10  -2   5   35.59    1.20
  10  -2   5   42.25    1.40
  10  -2  -5   39.67    1.24
  10  -2   5   37.86    1.34
  10   2   5   37.15    1.31
 -10   2   5   38.22    1.38
  10  -2   5   39.56    1.34
  10  -2   5   39.86    1.39
  10  -2   5   36.38    2.05
 -10  -2   5   38.11    1.33
 -10   2   5   39.01    1.34
  10   2   5   36.54    2.02
 -10  -2   6  196.09    5.31
  10  -2   6  193.22    5.32
 -10  -2   6  210.08    5.21
 -10  -2   6  200.92    5.17
 -10   2   6  192.38    5.23
 -10  -2   6  200.09    5.19
  10   2   6  199.90    5.20
  10  -2   6  197.02    5.32
  10  -2   6  197.85    5.36
 -10   2   6  198.21    5.30
 -10  -2   6  207.98    5.32
 -10  -2   6  191.71    5.17
  10  -2   6  207.30    5.37
  10  -2  -6  194.80    5.19
  10  -2   6  190.15    5.31
  10   2   6  196.11    5.31
  10  -2   6  198.63    5.31
 -10   2   6  200.80    5.36
  10   2   6  178.79    5.22
  10   2   6  182.42    6.23
  10  -2   6  187.61    6.30
 -10  -2   6  202.86    5.30
 -10   2   6  200.66    5.30
 -10  -2   7    0.01    0.56
  10   2   7    1.62    0.90
  10  -2   7    0.75    0.91
 -10  -2   7    0.11    0.58
 -10  -2   7    0.32    0.54
  10  -2   7    0.30    0.49
  10   2   7   -0.46    0.40
  10  -2   7    0.20    0.53
 -10   2   7    0.32    0.43
 -10  -2   7    0.32    0.50
  10   2   7    1.34    0.84
 -10   2   7   -0.10    0.50
 -10  -2   7    0.79    0.51
  10  -2  -7    0.55    0.38
  10  -2   7    1.30    0.58
  10   2   7    0.52    0.53
  10   2   7    0.42    0.42
 -10   2   7    0.39    0.59
 -10  -2   7    0.10    0.49
 -10   2   7    0.36    0.50
  10   2   8    0.37    0.46
  10   2   8    0.81    0.46
  10  -2   8    0.79    0.48
 -10  -2   8    0.58    0.52
 -10   2   8    1.02    0.45
 -10  -2   8    0.52    0.58
 -10   2   8    0.30    0.36
 -10  -2   8    0.69    0.43
 -10   2   8    0.33    0.41
 -10  -2   8    0.84    0.45
 -10  -2   8    0.93    0.53
  10  -2   8    0.27    0.38
 -10  -2   8    0.18    0.45
  10  -2   8    1.13    0.49
 -10  -2   8    0.88    0.48
 -10  -2   9    1.65    0.48
 -10  -2   9    1.07    0.48
 -10   2   9    1.52    0.35
 -10  -2   9    0.82    0.36
  10  -2   9    1.07    0.39
  10   2   9    0.87    0.35
  10  -2   9    1.12    0.38
 -10  -2   9    0.80    0.47
 -10  -2   9    1.75    0.46
 -10  -2   9    1.17    0.39
 -10  -2  10    6.99    0.40
 -10  -2 -10    5.91    0.27
 -10  -2  10    8.52    0.42
  10  -2  10    7.31    0.34
  10   2  10    6.57    0.31
  10  -2  10    6.47    0.36
 -10   2  10    8.29    0.32
 -10   3   0   -0.13    0.24
 -10  -3   0    0.13    0.24
  10  -3   0    0.18    0.36
 -10  -3   0    0.67    0.70
 -10   3   1  133.29    3.45
 -10  -3   1  133.48    3.46
 -10  -3  -1  131.19    3.42
 -10   3  -1  132.99    3.42
  10  -3   1  118.34    3.72
  10  -3  -1  128.97    3.62
  10   3  -1  133.33    3.80
 -10  -3   1  134.79    4.05
 -10  -3  -2    2.76    0.31
 -10   3   2    2.15    0.34
 -10   3  -2    2.39    0.30
 -10  -3   2    2.19    0.34
  10  -3   2    2.79    0.60
  10  -3  -2    2.89    0.52
  10  -3   2    2.20    0.86
  10   3   2    2.56    0.83
 -10  -3   2    2.03    0.71
  10  -3   3    7.44    1.07
 -10   3   3    6.78    0.48
 -10  -3   3    6.72    0.47
  10  -3   3    7.00    1.01
  10   3   3    8.06    1.02
 -10  -3   4   25.53    1.02
  10  -3   4   18.94    1.47
  10  -3   4   25.74    1.06
 -10  -3   4   21.73    0.84
 -10  -3   4   21.33    0.85
 -10   3   4   23.38    0.89
  10  -3   4   22.39    0.96
  10   3   4   20.72    1.45
  10  -3   4   22.10    1.48
 -10   3   4   23.90    0.94
  10  -3   4   21.22    0.83
  10   3   4   22.00    0.92
 -10  -3   4   23.25    0.91
 -10  -3   4   19.75    0.86
  10  -3   4   23.70    1.00
  10  -3  -4   23.44    0.88
  10  -3   4   22.20    0.95
  10  -3   4   21.48    0.88
  10   3   4   19.35    0.85
  10  -3   4   20.93    0.92
 -10  -3  -4   19.47    0.85
 -10  -3   5    3.68    0.57
 -10  -3   5    5.29    0.67
  10  -3   5    4.24    0.67
  10  -3   5    2.94    0.94
  10  -3   5    4.47    0.63
 -10  -3   5    4.71    0.52
 -10   3   5    5.09    0.56
 -10  -3  -5    3.93    0.51
  10  -3   5    3.43    0.57
  10  -3   5    4.71    0.48
 -10  -3   5    3.54    0.58
 -10   3   5    4.50    0.61
  10  -3   5    4.81    0.67
 -10  -3   5    4.69    0.61
  10  -3  -5    4.85    0.54
  10   3   5    4.07    0.97
  10  -3   5    4.44    1.01
  10  -3   5    3.83    0.55
  10   3   5    4.03    0.55
 -10  -3   5    3.98    0.49
 -10   3   5    4.36    0.51
 -10  -3   6    9.77    0.68
 -10  -3   6    9.57    0.78
 -10   3   6    9.80    0.66
 -10  -3   6    9.91    0.65
  10  -3   6   10.24    0.76
 -10  -3  -6    8.80    0.58
 -10  -3   6    9.15    0.62
 -10   3   6    9.35    0.72
 -10  -3   6   10.70    0.77
 -10  -3   6    9.96    0.72
  10  -3  -6   10.57    0.63
  10  -3   6    9.00    0.69
  10   3   6   10.32    0.69
  10  -3   6    9.86    0.77
 -10  -3   6   10.07    0.76
  10   3   6    8.32    1.14
  10  -3   6   10.51    1.22
  10  -3   6   11.11    0.80
 -10   3   6    9.77    0.78
  10   3   6    9.63    0.68
 -10  -3   6   10.05    0.64
 -10   3   6    9.48    0.64
 -10   3   7   13.36    0.69
 -10  -3   7   12.45    0.67
  10  -3   7   13.51    0.80
 -10  -3   7   12.80    0.70
 -10   3   7   13.08    0.70
 -10   3   7   13.72    0.76
 -10  -3   7   14.00    0.79
 -10  -3   7   14.41    0.84
  10  -3  -7   13.53    0.66
 -10   3   7   12.89    0.84
  10   3   7   12.49    0.69
  10  -3   7   14.85    0.83
 -10  -3   7   12.27    0.68
  10   3   7   12.64    0.71
  10  -3   7   11.96    0.71
  10   3   7   12.31    0.72
 -10   3   7   11.82    0.65
  10  -3   7   15.00    0.82
  10  -3   8    4.93    0.50
 -10  -3   8    3.48    0.57
 -10  -3   8    3.64    0.56
  10   3   8    4.21    0.51
 -10  -3   8    3.56    0.52
 -10  -3   8    3.57    0.61
  10  -3  -8    3.08    0.37
 -10   3   8    3.31    0.40
 -10  -3   8    3.06    0.49
  10   3   8    4.59    0.46
  10  -3   8    4.67    0.49
 -10  -3   8    4.02    0.63
 -10   3   8    3.58    0.44
 -10  -3   8    3.16    0.43
 -10   3  -9    0.26    0.28
  10   3   9    0.32    0.27
 -10  -3   9   -0.11    0.50
 -10  -3   9   -0.06    0.46
  10  -3   9    0.36    0.36
 -10  -3   9    0.75    0.51
 -10   3   9    0.29    0.29
  10  -3   9   -0.19    0.26
 -10  -3   9    0.03    0.50
  10  -3  10    0.23    0.18
 -10  -3  10    0.09    0.26
  10  -3  10    0.19    0.17
 -10   3  10    0.36    0.18
 -10  -4   0    1.60    0.73
  10  -4   0    0.84    0.50
 -10  -4  -1   91.21    2.34
 -10  -4   1   86.67    2.37
  10   4  -1   78.47    2.68
 -10  -4  -1   94.86    3.15
 -10  -4   1   97.45    3.07
  10  -4   1   80.38    2.80
  10  -4  -1   92.03    2.71
  10  -4   1   83.42    2.90
  10   4   1   84.64    2.88
 -10  -4   2   61.63    2.29
  10  -4   2   60.91    2.57
  10  -4  -2   61.35    1.70
  10  -4  -2   60.55    1.99
  10  -4   2   51.14    2.15
  10   4   2   52.15    2.14
  10  -4   2   53.42    2.15
 -10   4   2   63.82    1.75
 -10  -4  -2   58.35    1.58
 -10  -4   2   51.98    1.62
 -10   4   3   97.26    2.50
 -10  -4  -3   80.56    2.41
 -10  -4   3   84.80    2.43
  10  -4   3   89.31    2.48
  10   4   3   79.52    2.97
  10  -4   3   73.98    2.95
  10  -4   3   81.43    3.01
  10  -4  -3   82.85    2.32
 -10  -4   3   86.91    2.39
  10  -4   3   85.94    3.34
 -10  -4   3   91.90    2.42
  10  -4   3   93.37    2.55
 -10  -4   3   87.55    2.37
 -10  -4  -3   84.21    2.44
 -10  -4   3   93.88    2.54
 -10   4   3   83.95    2.38
 -10  -4   3   81.17    2.37
 -10   4  -3   82.92    2.28
 -10  -4  -3   83.02    2.28
 -10  -4   4   -0.10    0.50
 -10  -4   4    0.30    0.58
 -10  -4  -4    0.04    0.50
  10  -4   4    1.21    0.98
  10  -4   4    0.22    0.53
 -10  -4   4   -0.47    0.63
  10  -4   4    0.04    0.64
 -10   4   4    0.21    0.51
  10   4   4    0.65    0.74
  10  -4   4    1.35    0.79
 -10  -4  -4    0.15    0.33
 -10   4  -4    0.07    0.33
  10  -4   4   -0.17    0.54
 -10  -4   4    0.48    0.67
  10  -4  -4    0.55    0.45
 -10  -4   4    0.19    0.51
  10  -4   4    0.36    0.60
  10  -4   4    0.25    0.53
 -10  -4   4    0.02    0.61
 -10  -4   4    0.08    0.42
 -10   4   4    0.22    0.39
 -10  -4   4    0.05    0.38
 -10  -4   4    0.82    0.36
 -10   4   4    0.27    0.37
 -10  -4   5   68.87    2.15
 -10   4   5   76.97    2.26
 -10  -4  -5   74.16    2.19
 -10  -4   5   77.78    2.17
  10  -4   5   76.21    2.32
  10  -4   5   79.45    2.32
  10  -4   5   77.03    2.32
  10   4   5   75.63    2.27
  10   4   5   69.81    2.90
  10  -4   5   68.53    2.91
 -10  -4   5   68.49    2.14
 -10   4   5   74.13    2.16
 -10  -4   5   77.47    2.23
 -10  -4   5   74.50    2.22
  10  -4   5   80.63    2.37
  10  -4  -5   79.37    2.22
  10  -4   5   78.54    2.38
[truncated: 291,694 more chars]
