# Supplementary material for: Crystal structure and Hirshfeld surface analysis of 2,2′-(phenyl­aza­nedi­yl)bis­(1-phenyl­ethan-1-one)
Source: Acta Crystallogr E Crystallogr Commun. 2022 Jun 7;78(Pt 7):691–4. doi: 10.1107/S2056989022005382 (PMC9260364; doi:10.1107/S2056989022005382)
Supplement: Supplementary file 2 [file e-78-00691-Isup2.hkl]

data_I                                                                          
_shelx_title ' T-251 in Pbcn'                                                   
_shelx_refln_list_code          4                                               
_shelx_F_calc_maximum      131.38                                               
_exptl_crystal_F_000       696.00                                               
_reflns_d_resolution_high  0.7844                                               
                                                                                
loop_                                                                           
 _space_group_symop_operation_xyz                                               
 'x, y, z'                                                                      
 '-x+1/2, -y+1/2, z+1/2'                                                        
 '-x, y, -z+1/2'                                                                
 'x+1/2, -y+1/2, -z'                                                            
 '-x, -y, -z'                                                                   
 'x-1/2, y-1/2, -z-1/2'                                                         
 'x, -y, z-1/2'                                                                 
 '-x-1/2, y-1/2, z'                                                             
                                                                                
_cell_length_a    20.8269                                                       
_cell_length_b     9.0984                                                       
_cell_length_c     9.0158                                                       
_cell_angle_alpha  90.000                                                       
_cell_angle_beta   90.000                                                       
_cell_angle_gamma  90.000                                                       
                                                                                
_shelx_F_squared_multiplier     1.000                                           
                                                                                
loop_                                                                           
 _refln_index_h                                                                 
 _refln_index_k                                                                 
 _refln_index_l                                                                 
 _refln_F_squared_calc                                                          
 _refln_F_squared_meas                                                          
 _refln_F_squared_sigma                                                         
 _refln_observed_status                                                         
   2   0   0       1349.60       1624.19        28.87 o                         
   4   0   0       1827.98       1701.09        30.38 o                         
   6   0   0        198.79        242.32         4.74 o                         
   8   0   0       5969.38       6038.50       107.49 o                         
  10   0   0        529.82        547.36         9.36 o                         
  12   0   0       1475.62       1505.08        29.88 o                         
  14   0   0        456.88        464.86         7.55 o                         
  16   0   0        415.14        404.36         7.25 o                         
  18   0   0        444.14        457.15         9.42 o                         
  20   0   0        886.34        956.26        12.28 o                         
  22   0   0        446.59        472.63         6.90 o                         
  24   0   0        190.45        212.85         3.75 o                         
  26   0   0        154.52        137.43         2.43 o                         
   1   1   0       4336.95       3836.67        96.21 o                         
   3   1   0       1974.09       2369.90        42.06 o                         
   5   1   0       7842.05       8262.82       102.57 o                         
   7   1   0       2281.24       2026.40       130.12 o                         
   9   1   0       1929.05       1991.44        27.61 o                         
  11   1   0        107.11        121.29         1.87 o                         
  13   1   0       1568.02       1513.40        20.79 o                         
  15   1   0        194.87        198.17         1.85 o                         
  17   1   0          2.86          4.32         0.45 o                         
  19   1   0        764.57        800.25         7.95 o                         
  21   1   0          2.75          4.69         0.42 o                         
  23   1   0         10.02          9.54         0.42 o                         
  25   1   0         82.83         92.01         3.27 o                         
   2   2   0       1240.07       1638.77       103.21 o                         
   4   2   0       4898.24       6068.44       153.06 o                         
   6   2   0        660.26        772.48        13.95 o                         
   8   2   0       1730.58       1584.08        41.28 o                         
  10   2   0        736.18        763.86        13.76 o                         
  12   2   0        800.96        887.54        13.25 o                         
  14   2   0        617.32        575.80         5.70 o                         
  16   2   0        147.67        146.91         1.87 o                         
  18   2   0       1026.74       1102.29        10.66 o                         
  20   2   0        394.17        437.35         4.38 o                         
  22   2   0          6.18          7.66         0.43 o                         
  24   2   0         19.68         19.08         0.66 o                         
  26   2   0        112.87        108.90         1.69 o                         
   1   3   0          0.41          7.29         1.26 o                         
   3   3   0        916.43       1083.84        18.68 o                         
   9   3   0        232.60        253.45         7.12 o                         
  11   3   0        163.72        175.03         2.56 o                         
  13   3   0        216.21        188.50         2.26 o                         
  15   3   0        188.43        168.87         2.11 o                         
  17   3   0         36.33         29.19         0.76 o                         
  19   3   0        161.45        173.26         3.87 o                         
  21   3   0          0.04          0.18         0.31 o                         
  23   3   0         40.64         51.54         3.60 o                         
  25   3   0         52.39         59.98         1.17 o                         
   4   4   0          9.71         12.49         0.78 o                         
   6   4   0       1915.90       2328.70        41.86 o                         
   8   4   0          0.91          3.14         0.64 o                         
  10   4   0          0.04          2.14         0.77 o                         
  12   4   0        309.89        278.02         2.90 o                         
  14   4   0       3363.74       3295.38        42.56 o                         
  16   4   0         15.15         16.24         0.49 o                         
  18   4   0        190.36        188.08         2.84 o                         
  20   4   0         74.06         75.90         2.57 o                         
  22   4   0         25.40         37.53         3.46 o                         
  24   4   0          0.02          0.05         0.32 o                         
   1   5   0          1.81          6.90         0.86 o                         
   3   5   0        718.30        903.74        19.51 o                         
   5   5   0       1940.13       2160.74        31.86 o                         
   7   5   0          0.84          0.86         0.98 o                         
   9   5   0       1130.08       1010.84        11.06 o                         
  11   5   0         17.37         19.21         0.55 o                         
  13   5   0       1439.66       1479.93        17.04 o                         
  15   5   0        186.28        202.34         2.69 o                         
  17   5   0        273.20        282.37         5.76 o                         
  19   5   0         19.61         21.68         0.76 o                         
  21   5   0        124.02        140.47         2.06 o                         
  23   5   0          2.42          2.37         0.33 o                         
   0   6   0       6078.71       6499.52       262.53 o                         
   2   6   0        232.48        239.51         3.81 o                         
   4   6   0        573.10        594.21         7.12 o                         
   6   6   0        237.86        263.57         2.83 o                         
   8   6   0        134.00        137.26         1.42 o                         
  10   6   0       1334.63       1496.77        13.38 o                         
  12   6   0       1686.34       1748.45        24.76 o                         
  14   6   0        563.69        603.12         6.15 o                         
  16   6   0        224.91        224.32         2.82 o                         
  18   6   0          2.00          2.36         0.53 o                         
  20   6   0          0.02          0.33         0.41 o                         
  22   6   0         11.63          8.84         0.65 o                         
   1   7   0         23.04         14.84         0.35 o                         
   3   7   0         16.64         16.66         0.38 o                         
   5   7   0        520.58        520.80         4.74 o                         
   7   7   0          0.02          0.40         0.43 o                         
   9   7   0       1157.91       1324.61        12.91 o                         
  11   7   0        467.83        502.10         7.94 o                         
  13   7   0        457.63        505.45         9.37 o                         
  15   7   0        204.79        188.34         3.71 o                         
  17   7   0          1.79          0.85         0.53 o                         
  19   7   0          0.00          0.21         0.29 o                         
  21   7   0         11.13         13.92         0.62 o                         
   0   8   0        560.53        596.80        11.45 o                         
   2   8   0         46.38         34.92         0.80 o                         
   4   8   0         36.20         25.94         0.72 o                         
   6   8   0         28.51         33.80         1.22 o                         
   8   8   0         27.30         25.97         0.80 o                         
  10   8   0         19.30         18.15         0.77 o                         
  12   8   0        211.68        218.99         4.66 o                         
  14   8   0         64.72         62.45         1.46 o                         
  16   8   0          1.44          1.42         0.49 o                         
  18   8   0          0.38          0.06         0.41 o                         
   1   9   0          6.82          7.08         0.58 o                         
   3   9   0         97.20        112.04         1.60 o                         
   5   9   0         39.59         49.07         0.92 o                         
   7   9   0          7.60         10.05         0.59 o                         
   9   9   0         27.53         30.29         1.18 o                         
  11   9   0          2.41          3.15         0.95 o                         
  13   9   0        220.04        263.85         4.62 o                         
  15   9   0         62.19         77.02         2.28 o                         
   0  10   0         31.53         49.99         1.43 o                         
   2  10   0          0.18          1.03         0.53 o                         
   4  10   0          2.14          2.16         0.44 o                         
   6  10   0          3.96          5.42         0.49 o                         
   8  10   0         21.85         24.99         0.89 o                         
  10  10   0          3.76          3.06         0.73 o                         
  12  10   0          2.53          4.00         0.42 o                         
   1  11   0          6.25          5.51         0.44 o                         
   3  11   0         28.43         24.62         0.80 o                         
   5  11   0        136.21        135.45        10.83 o                         
   7  11   0          8.59          6.10         0.56 o                         
   1   1   1         59.01         42.71         0.57 o                         
   2   1   1       4406.02       4078.35        34.04 o                         
   3   1   1      15164.61      13884.69       123.04 o                         
   4   1   1       4899.13       4469.24        45.88 o                         
   5   1   1        367.66        331.88         3.92 o                         
   6   1   1        795.25        726.40        22.32 o                         
   7   1   1          4.30          7.02         0.70 o                         
   8   1   1        306.29        284.46         3.89 o                         
   9   1   1       2305.16       2154.00        31.62 o                         
  10   1   1         93.92         88.63         1.19 o                         
  11   1   1         74.70         78.84         0.90 o                         
  12   1   1        275.40        283.34         2.65 o                         
  13   1   1         53.71         43.86         0.64 o                         
  14   1   1        186.67        181.74         1.36 o                         
  15   1   1          1.29          5.19         0.43 o                         
  16   1   1         77.83         76.40         0.68 o                         
  17   1   1        301.87        318.48         3.50 o                         
  18   1   1         52.39         54.80         0.62 o                         
  19   1   1          0.51          1.23         0.29 o                         
  20   1   1        194.16        200.32         2.18 o                         
  21   1   1          0.04          4.36         0.58 o                         
  22   1   1         15.09         14.03         0.33 o                         
  23   1   1        483.65        586.91         7.44 o                         
  24   1   1         30.96         31.86         0.56 o                         
  25   1   1          1.78          2.26         0.19 o                         
  26   1   1         18.26         14.03         0.45 o                         
   0   2   1       6243.80       5266.55       121.91 o                         
   1   2   1       8296.56       7139.52        89.12 o                         
   2   2   1       7436.30       6488.83        72.74 o                         
   3   2   1       2027.30       1906.56        17.70 o                         
   4   2   1       8260.72       7401.15        75.80 o                         
   5   2   1       1348.60       1171.65        21.20 o                         
   6   2   1          3.65          2.77         0.52 o                         
   7   2   1       1517.68       1323.96        16.86 o                         
   8   2   1        127.16        138.54         1.99 o                         
   9   2   1         20.08         12.39         0.49 o                         
  10   2   1          1.65          0.98         0.24 o                         
  11   2   1         25.95         36.79         0.55 o                         
  12   2   1       1586.77       1518.74        13.86 o                         
  13   2   1        140.43        127.39         1.43 o                         
  14   2   1       1121.08       1117.71         7.47 o                         
  15   2   1        127.47        105.72         0.98 o                         
  16   2   1        223.19        228.43         2.84 o                         
  17   2   1        120.10        119.18         1.10 o                         
  18   2   1        300.10        359.70         7.51 o                         
  19   2   1        329.88        337.18         4.38 o                         
  20   2   1          2.81          4.63         0.32 o                         
  21   2   1         51.12         56.09         0.69 o                         
  22   2   1          5.03          4.13         0.27 o                         
  23   2   1          0.22         -0.11         0.22 o                         
  24   2   1         22.62         27.51         0.58 o                         
  25   2   1          1.65          3.28         0.18 o                         
  26   2   1         17.09          7.95         0.54 o                         
   1   3   1        845.50        732.22        23.74 o                         
   2   3   1        767.24        661.97        17.24 o                         
   3   3   1        911.85        845.37        15.26 o                         
   4   3   1        187.94        136.92         1.64 o                         
   5   3   1       5103.58       4590.97        47.25 o                         
   6   3   1       6870.54       6243.00        70.16 o                         
   7   3   1        123.30        182.97         3.94 o                         
   8   3   1         17.37         22.20         0.58 o                         
   9   3   1        496.86        409.93         4.68 o                         
  10   3   1        299.94        244.41         2.44 o                         
  11   3   1        402.98        396.80         4.30 o                         
  12   3   1          7.74          5.04         0.30 o                         
  13   3   1       1113.21       1067.27         9.58 o                         
  14   3   1        495.90        449.50         3.02 o                         
  15   3   1       1017.81       1021.33         7.90 o                         
  16   3   1        955.71        927.73         8.07 o                         
  17   3   1        713.26        715.02         8.61 o                         
  18   3   1          8.56          7.52         0.31 o                         
  19   3   1          2.31          3.65         0.30 o                         
  20   3   1         47.78         48.62         0.86 o                         
  21   3   1          3.74          4.94         0.40 o                         
  22   3   1          1.81          2.32         0.23 o                         
  23   3   1          4.85          4.21         0.22 o                         
  24   3   1          5.28          4.87         0.21 o                         
  25   3   1         54.10         59.23         1.50 o                         
   0   4   1       6199.29       6090.18       108.54 o                         
   1   4   1        733.62        638.77         9.88 o                         
   2   4   1       1632.54       1584.74        22.79 o                         
   3   4   1        928.41        886.58        11.72 o                         
   4   4   1          1.75          2.05         0.39 o                         
   5   4   1        116.29        120.78         3.44 o                         
   6   4   1         32.11         35.60         1.26 o                         
   7   4   1        714.20        627.87        16.58 o                         
   8   4   1          3.80          7.61         0.58 o                         
   9   4   1          3.65          3.49         0.39 o                         
  10   4   1        165.34        163.88         3.65 o                         
  11   4   1          6.26          8.56         0.29 o                         
  12   4   1        747.14        649.49         4.91 o                         
  13   4   1        165.70        142.09         1.75 o                         
  14   4   1        174.13        147.34         1.83 o                         
  15   4   1          2.12          1.69         0.23 o                         
  16   4   1        129.61        117.69         1.75 o                         
  17   4   1         32.29         30.09         0.38 o                         
  18   4   1         68.10         68.02         1.18 o                         
  19   4   1        339.90        336.30         5.96 o                         
  20   4   1         37.49         41.98         1.39 o                         
  21   4   1          4.57          4.18         0.31 o                         
  22   4   1          0.75          1.73         0.25 o                         
  23   4   1          0.47          0.09         0.27 o                         
  24   4   1        234.35        263.07         2.80 o                         
   1   5   1        169.95        148.07         3.40 o                         
   2   5   1         24.24         26.42         1.23 o                         
   3   5   1        736.43        742.80        20.86 o                         
   4   5   1         85.06         75.65         1.35 o                         
   5   5   1         87.48         96.94         1.53 o                         
   6   5   1         55.20         54.45         1.18 o                         
   7   5   1        109.57        101.96         1.85 o                         
   8   5   1          3.26          5.23         0.40 o                         
   9   5   1          6.22          4.78         0.44 o                         
  10   5   1         92.88         81.32         0.69 o                         
  11   5   1        135.63        121.92         1.01 o                         
  12   5   1        511.81        493.15         3.38 o                         
  13   5   1          0.24          3.96         0.29 o                         
  14   5   1        104.28         98.68         0.90 o                         
  15   5   1        253.77        244.53         2.29 o                         
  16   5   1         40.51         37.61         0.56 o                         
  17   5   1         20.18         21.42         0.47 o                         
  18   5   1         24.26         25.69         0.53 o                         
  19   5   1          1.18          1.08         0.35 o                         
  20   5   1         57.86         66.45         0.78 o                         
  21   5   1          2.22          3.28         0.31 o                         
  22   5   1         17.00         22.03         0.39 o                         
  23   5   1          3.98          5.27         0.26 o                         
   0   6   1        160.00        172.07         7.28 o                         
   1   6   1         46.61         41.30         1.17 o                         
   2   6   1         60.85         57.92         1.00 o                         
   3   6   1        247.39        242.53         2.61 o                         
   4   6   1         70.60         77.99         1.11 o                         
   5   6   1         26.83         21.60         0.37 o                         
   6   6   1         76.38         78.59         0.63 o                         
   7   6   1        114.24        117.82         0.95 o                         
   8   6   1       1079.24       1041.19         6.26 o                         
   9   6   1        114.10         97.06         0.97 o                         
  10   6   1        217.13        207.94         2.40 o                         
  11   6   1        223.24        215.25         1.94 o                         
  12   6   1        497.21        483.44         4.21 o                         
  13   6   1        437.16        426.93         3.84 o                         
  14   6   1        136.25        140.67         1.83 o                         
  15   6   1          3.22          4.10         0.36 o                         
  16   6   1         93.61        100.21         1.83 o                         
  17   6   1          6.27          6.72         0.45 o                         
  18   6   1         55.05         62.46         0.96 o                         
  19   6   1          2.53          5.35         0.32 o                         
  20   6   1         30.25         33.44         0.89 o                         
  21   6   1         41.98         53.25         1.58 o                         
  22   6   1          3.28          2.74         0.50 o                         
   1   7   1         66.77         76.44         1.08 o                         
   2   7   1         73.07         74.57         0.70 o                         
   3   7   1         82.99         73.30         0.90 o                         
   4   7   1        226.62        208.00         1.59 o                         
   5   7   1          0.26          0.12         0.27 o                         
   6   7   1         91.44         83.15         0.71 o                         
   7   7   1        150.30        144.53         1.07 o                         
   8   7   1         17.75         14.70         0.30 o                         
   9   7   1        650.65        617.64         6.18 o                         
  10   7   1        113.84        103.49         1.10 o                         
  11   7   1        145.30        152.77         1.55 o                         
  12   7   1          7.41          8.07         0.36 o                         
  13   7   1        202.24        208.04         5.17 o                         
  14   7   1         43.50         40.90         0.74 o                         
  15   7   1          5.71          6.54         0.46 o                         
  16   7   1          0.16          0.23         0.34 o                         
  17   7   1          0.75          1.49         0.43 o                         
  18   7   1         14.36         15.63         0.53 o                         
  19   7   1         21.42         27.38         1.03 o                         
  20   7   1          5.73          5.25         0.43 o                         
   0   8   1         66.51         55.63         0.96 o                         
   1   8   1        138.49        133.72         1.49 o                         
   2   8   1        188.55        175.17         2.64 o                         
   3   8   1          0.78          0.90         0.25 o                         
   4   8   1        107.29        108.29         1.84 o                         
   5   8   1         82.88         73.10         1.33 o                         
   6   8   1         41.65         37.50         0.90 o                         
   7   8   1         46.64         40.11         0.92 o                         
   8   8   1         63.46         56.38         1.16 o                         
   9   8   1          1.93          2.66         0.32 o                         
  10   8   1        117.50        112.13         2.13 o                         
  11   8   1          0.64          0.40         0.43 o                         
  12   8   1          5.39          5.15         0.50 o                         
  13   8   1          0.15         -0.10         0.42 o                         
  14   8   1         10.54         11.10         0.62 o                         
  15   8   1         35.12         36.75         0.79 o                         
  16   8   1         16.95         16.23         1.32 o                         
  17   8   1         50.55         53.60         6.37 o                         
  18   8   1         17.03         29.91         0.86 o                         
  19   8   1         31.52         24.39         0.63 o                         
   1   9   1        277.04        266.01         2.62 o                         
   2   9   1          0.10          0.52         0.38 o                         
   3   9   1        286.71        276.39         3.66 o                         
   4   9   1         18.25         16.28         0.47 o                         
   5   9   1        101.42        106.67         2.02 o                         
   6   9   1        118.50        119.86         1.39 o                         
   7   9   1          4.33          4.65         0.33 o                         
   8   9   1         29.09         26.79         0.44 o                         
   9   9   1          1.07          0.80         0.30 o                         
  10   9   1          9.23          7.97         0.40 o                         
  11   9   1         27.32         33.04         0.98 o                         
  12   9   1         23.34         22.08         0.81 o                         
  13   9   1         51.81         53.51         1.72 o                         
  14   9   1          2.35          1.08         0.26 o                         
  15   9   1         13.83         14.57         0.86 o                         
  16   9   1         15.50         20.92         0.53 o                         
   0  10   1         14.65         14.48         0.63 o                         
   1  10   1          0.00         -0.18         0.36 o                         
   2  10   1         24.80         28.92         0.59 o                         
   3  10   1          0.20          0.40         0.33 o                         
   4  10   1        120.01        108.16         2.84 o                         
   5  10   1          6.39          9.07         0.38 o                         
   6  10   1         35.24         43.77         0.68 o                         
   7  10   1         79.55         80.32         2.20 o                         
   8  10   1         36.55         43.62         1.59 o                         
   9  10   1          0.92          0.21         0.45 o                         
  10  10   1         26.55         36.19         1.03 o                         
  11  10   1          0.64          0.79         0.25 o                         
  12  10   1        154.37        163.09        12.16 o                         
  13  10   1          0.03          0.01         0.43 o                         
   1  11   1         19.47         20.52         0.52 o                         
   2  11   1         41.22         41.21         0.74 o                         
   3  11   1          6.93          5.73         0.30 o                         
   4  11   1         19.58         18.68         0.41 o                         
   5  11   1          0.44          0.43         0.30 o                         
   6  11   1         78.30         75.08         1.98 o                         
   7  11   1         13.09          6.92         0.64 o                         
   8  11   1          0.81          0.07         0.34 o                         
   0   0   2      17260.02      18651.34       467.54 o                         
   1   0   2       3797.16       4822.02       121.30 o                         
   2   0   2      12194.26      13887.25       348.18 o                         
   3   0   2        627.14        683.49        17.65 o                         
   4   0   2       4630.29       4977.17        88.72 o                         
   5   0   2      17231.73      16395.11       291.23 o                         
   6   0   2        299.98        327.48         6.31 o                         
   7   0   2       3340.60       2988.51        43.81 o                         
   8   0   2        442.17        402.59         6.30 o                         
   9   0   2       3621.69       3533.34        58.44 o                         
  10   0   2       2259.73       2055.90        41.49 o                         
  11   0   2       1446.81       1240.11        36.82 o                         
  12   0   2         75.79         81.37         1.93 o                         
  13   0   2        330.01        381.53         7.85 o                         
  14   0   2          4.86          5.14         0.33 o                         
  15   0   2         14.84         17.69         0.76 o                         
  16   0   2         46.26         46.43         1.04 o                         
  17   0   2        228.24        236.63         3.95 o                         
  18   0   2        183.55        194.40         2.10 o                         
  19   0   2       1889.71       2004.80        17.87 o                         
  20   0   2       2269.87       2399.55        21.43 o                         
  22   0   2        123.35        145.86         1.54 o                         
  23   0   2        112.65        129.11         3.14 o                         
  24   0   2        159.06        156.78         2.97 o                         
  26   0   2        161.46        117.75         1.96 o                         
   1   1   2       3231.20       3182.15        36.48 o                         
   2   1   2        464.68        519.38         4.80 o                         
   3   1   2       1608.04       1507.14        16.44 o                         
   4   1   2         27.17         25.13         0.54 o                         
   5   1   2          5.79          9.23         0.42 o                         
   6   1   2       1281.38       1126.63        11.33 o                         
   7   1   2        128.15        131.32         1.65 o                         
   8   1   2       1502.37       1435.34        16.55 o                         
   9   1   2       1291.17       1182.62        12.21 o                         
  10   1   2       1363.59       1339.73        18.61 o                         
  11   1   2         56.72         59.22         0.95 o                         
  12   1   2         18.87         21.60         0.64 o                         
  13   1   2         27.83         31.08         0.53 o                         
  14   1   2         50.91         43.01         0.43 o                         
  15   1   2        103.59         94.05         1.01 o                         
  16   1   2         32.81         38.07         0.54 o                         
  17   1   2        368.41        369.93         2.89 o                         
  18   1   2        337.69        340.54         3.19 o                         
  19   1   2         37.29         33.62         0.43 o                         
  20   1   2         22.91         28.58         0.60 o                         
  21   1   2         19.94         19.09         0.36 o                         
  22   1   2          8.70         12.31         0.36 o                         
  23   1   2         72.48         71.67         0.62 o                         
  24   1   2         99.24         98.04         1.13 o                         
  25   1   2          4.85          2.99         0.18 o                         
  26   1   2         21.14         12.40         0.43 o                         
   0   2   2         98.96         88.24         1.69 o                         
   1   2   2       1900.39       2011.78        20.81 o                         
   2   2   2       5248.14       4926.54        46.73 o                         
   3   2   2       1902.40       1982.63        17.78 o                         
   4   2   2        872.85        760.36         7.02 o                         
   5   2   2       2299.91       2139.77        20.55 o                         
   6   2   2        684.25        670.75         6.69 o                         
   7   2   2          2.81         13.34         1.63 o                         
   8   2   2       2587.14       2468.45        49.02 o                         
   9   2   2        514.37        586.37         9.19 o                         
  10   2   2        106.04        102.75         1.51 o                         
  11   2   2         18.29         15.48         0.38 o                         
  12   2   2        135.52        150.43         2.56 o                         
  13   2   2        149.52        148.68         1.49 o                         
  14   2   2         27.44         35.52         0.50 o                         
  15   2   2          4.36          6.60         0.29 o                         
  16   2   2        293.81        281.49         2.01 o                         
  17   2   2          9.89         12.57         0.34 o                         
  18   2   2          0.10          0.04         0.28 o                         
  19   2   2          5.42          5.79         0.30 o                         
  20   2   2         28.88         30.59         0.43 o                         
  21   2   2         57.77         63.88         0.70 o                         
  22   2   2         76.48         79.98         1.07 o                         
  24   2   2         26.84         26.33         0.49 o                         
  25   2   2          1.25          0.62         0.15 o                         
   1   3   2        871.83        771.44        16.67 o                         
   2   3   2        407.08        387.77         4.24 o                         
   3   3   2        128.47        116.13         1.60 o                         
   4   3   2         18.54         24.07         0.62 o                         
   5   3   2        609.46        570.22         5.76 o                         
   6   3   2        222.47        197.22         2.57 o                         
   7   3   2        949.31        882.43        10.55 o                         
   8   3   2          1.91          3.05         0.33 o                         
   9   3   2          2.60          1.49         0.23 o                         
  10   3   2          2.77          4.60         0.26 o                         
  11   3   2         66.12         63.68         1.04 o                         
  12   3   2         29.79         43.01         0.54 o                         
  13   3   2         12.49          8.93         0.24 o                         
  14   3   2         15.90         14.63         0.30 o                         
  15   3   2          5.94          4.31         0.27 o                         
  16   3   2          0.82          1.63         0.25 o                         
  17   3   2          7.40          7.09         0.29 o                         
  18   3   2          0.88          3.30         0.27 o                         
  19   3   2          0.49          0.49         0.27 o                         
  20   3   2         16.08         15.93         0.32 o                         
  21   3   2          5.59          4.76         0.24 o                         
  22   3   2          0.75          2.62         0.29 o                         
  23   3   2          8.85          8.47         0.33 o                         
  24   3   2          4.41          3.14         0.18 o                         
  25   3   2         86.42         62.33         4.07 o                         
   0   4   2         29.49         14.86         1.24 o                         
   1   4   2         68.82         70.06         1.73 o                         
   2   4   2         51.84         44.90         1.20 o                         
   3   4   2        343.64        274.10         7.74 o                         
   4   4   2        574.90        531.83         8.16 o                         
   5   4   2       2522.28       2438.23        45.96 o                         
   6   4   2       2543.72       2253.68        26.05 o                         
   7   4   2        303.62        300.11         3.92 o                         
   8   4   2        916.02        791.19        13.81 o                         
   9   4   2         23.53         21.95         0.64 o                         
  10   4   2        127.48        108.12         2.61 o                         
  11   4   2          0.65          2.98         0.21 o                         
  12   4   2         55.67         56.19         0.76 o                         
  13   4   2        159.92        158.18         1.86 o                         
  14   4   2        254.89        215.79         2.79 o                         
  15   4   2         86.27         82.43         1.07 o                         
  16   4   2         10.30          8.48         0.25 o                         
  17   4   2          2.45          3.05         0.25 o                         
  18   4   2          1.41          0.89         0.28 o                         
  19   4   2         14.56         17.98         0.38 o                         
  20   4   2          3.34          2.41         0.25 o                         
  21   4   2          1.98          3.57         0.29 o                         
  22   4   2          0.09          0.11         0.27 o                         
  23   4   2         21.04         31.49         0.64 o                         
  24   4   2         35.14         37.85         1.03 o                         
   1   5   2         13.25         27.23         1.36 o                         
   2   5   2        301.08        277.72         4.84 o                         
   3   5   2        683.67        730.54        10.19 o                         
   4   5   2        237.85        202.89         3.47 o                         
   5   5   2         26.37         17.51         0.82 o                         
   6   5   2         85.15         84.68         2.23 o                         
   7   5   2        947.23        987.26        11.26 o                         
   8   5   2          8.01          6.89         0.27 o                         
   9   5   2         19.16         15.39         0.29 o                         
  10   5   2        294.34        272.48         3.12 o                         
  11   5   2        324.00        312.38         2.33 o                         
  12   5   2        151.83        149.55         1.22 o                         
  13   5   2        289.71        260.05         2.54 o                         
  14   5   2          1.48          3.19         0.37 o                         
  15   5   2        310.19        289.24         2.65 o                         
  16   5   2         20.91         16.06         0.41 o                         
  17   5   2          0.00          0.27         0.35 o                         
  18   5   2         21.68         24.99         0.46 o                         
  19   5   2         25.61         31.60         0.61 o                         
  20   5   2          0.00          1.03         0.27 o                         
  21   5   2         74.67         77.18         0.86 o                         
  22   5   2         65.69         98.20         2.77 o                         
  23   5   2         57.63         54.21         0.93 o                         
   0   6   2          0.58          0.78         0.31 o                         
   1   6   2         33.29         42.05         0.50 o                         
   2   6   2          3.03          2.45         0.24 o                         
   3   6   2          5.81          7.01         0.23 o                         
   4   6   2        178.38        174.09         1.11 o                         
   5   6   2        912.45        879.74         4.80 o                         
   6   6   2        210.75        188.03         1.14 o                         
   7   6   2        861.42        814.70         4.99 o                         
   8   6   2        439.70        427.91         3.15 o                         
   9   6   2        395.82        358.88         3.50 o                         
  10   6   2        274.49        262.60         3.15 o                         
  11   6   2        169.33        189.21         2.66 o                         
  12   6   2        757.96        716.31         6.13 o                         
  13   6   2         94.74        121.42         4.26 o                         
  14   6   2        160.46        158.31         1.80 o                         
  15   6   2          6.91          8.47         0.35 o                         
  16   6   2        113.11        114.73         1.28 o                         
  17   6   2        148.43        182.92         3.93 o                         
  18   6   2         89.52         93.71         0.94 o                         
  19   6   2        479.33        573.76         6.86 o                         
  20   6   2         23.73         21.03         0.57 o                         
  21   6   2         16.58         28.06         0.60 o                         
  22   6   2         63.54         48.27         0.94 o                         
   1   7   2          0.06          0.44         0.22 o                         
   2   7   2         13.54         16.84         0.30 o                         
   3   7   2        152.92        148.87         1.37 o                         
   4   7   2        124.91        127.25         1.36 o                         
   5   7   2        251.05        235.62         1.97 o                         
   6   7   2        459.81        460.19         2.79 o                         
   7   7   2          0.10          0.54         0.23 o                         
   8   7   2        607.30        613.83         6.09 o                         
   9   7   2        175.90        158.98         1.84 o                         
  10   7   2         48.78         79.63         2.31 o                         
  11   7   2       1474.33       1453.88        14.70 o                         
  12   7   2        177.39        215.44         5.86 o                         
  13   7   2          8.37          8.82         0.40 o                         
  14   7   2          3.38          3.37         0.33 o                         
  15   7   2         83.69         84.51         1.50 o                         
  16   7   2          1.38          2.31         0.38 o                         
  17   7   2          0.01          0.80         0.34 o                         
  18   7   2        240.41        301.17         5.03 o                         
  19   7   2        262.93        261.09         3.63 o                         
  20   7   2         80.47         76.56         4.03 o                         
   0   8   2        716.66        691.38         5.75 o                         
   1   8   2        179.08        179.64         2.24 o                         
   2   8   2          2.67          1.16         0.26 o                         
   3   8   2        147.21        140.28         1.39 o                         
   4   8   2         87.04         76.04         0.73 o                         
   5   8   2          0.74          0.94         0.25 o                         
   6   8   2        140.14        141.83         1.81 o                         
   7   8   2         89.97        100.93         1.31 o                         
   8   8   2        219.55        196.61         1.79 o                         
   9   8   2        189.41        213.10         3.82 o                         
  10   8   2          0.64          1.25         0.41 o                         
  11   8   2          0.04          0.66         0.33 o                         
  12   8   2          0.62          1.97         0.38 o                         
  13   8   2         11.79         11.24         0.53 o                         
  14   8   2          3.04          3.19         0.41 o                         
  15   8   2         69.46         72.42         1.29 o                         
  16   8   2          5.55          5.72         0.49 o                         
  17   8   2          0.18          0.25         0.22 o                         
  18   8   2         40.57         44.54         1.10 o                         
   1   9   2        112.40        116.18         1.25 o                         
   2   9   2        130.81        151.18         1.23 o                         
   3   9   2         15.57         13.66         0.33 o                         
   4   9   2         29.27         35.59         0.55 o                         
   5   9   2        138.71        144.45         1.41 o                         
   6   9   2        118.67        117.05         1.38 o                         
   7   9   2        411.05        405.54         5.17 o                         
   8   9   2         11.06         15.34         1.14 o                         
   9   9   2         28.26         28.91         0.78 o                         
  10   9   2          1.13          2.57         0.31 o                         
  11   9   2         62.91         66.45         1.05 o                         
  12   9   2          2.07          1.60         0.38 o                         
  13   9   2          0.18          0.16         0.36 o                         
  14   9   2          0.20          0.90         0.28 o                         
  15   9   2          0.20          0.31         0.29 o                         
  16   9   2          0.47          1.34         0.26 o                         
   0  10   2          3.53          1.94         0.41 o                         
   1  10   2          0.45          0.64         0.31 o                         
   2  10   2          5.84          5.41         0.37 o                         
   3  10   2          2.54          5.08         0.36 o                         
   4  10   2         69.25         75.78         1.20 o                         
   5  10   2         36.68         38.45         0.82 o                         
   6  10   2         63.54         64.58         0.87 o                         
   7  10   2          1.16          2.75         0.24 o                         
   8  10   2          8.02          6.93         0.26 o                         
   9  10   2          4.17          4.82         0.30 o                         
  10  10   2          3.61          2.03         0.28 o                         
  11  10   2         12.73         10.99         0.47 o                         
  12  10   2          3.99          3.84         0.33 o                         
   1  11   2          1.38          1.93         0.33 o                         
   2  11   2         31.83         33.59         0.63 o                         
   3  11   2         52.14         45.36         0.57 o                         
   4  11   2          0.57          1.60         0.19 o                         
   5  11   2        151.00        127.66         2.50 o                         
   6  11   2         34.35         18.22         0.76 o                         
   1   1   3          0.00          2.66         0.62 o                         
   2   1   3       1630.07       2060.47        23.47 o                         
   3   1   3       1867.86       1867.39        24.36 o                         
   4   1   3       1054.14       1303.20        19.46 o                         
   5   1   3          1.04          2.92         0.46 o                         
   6   1   3         80.87        110.17         1.70 o                         
   7   1   3       1550.54       1536.18        14.68 o                         
   9   1   3         29.75         27.54         0.59 o                         
  10   1   3        230.45        277.44        12.40 o                         
  11   1   3        500.80        499.35         7.98 o                         
  12   1   3          3.02          6.18         0.40 o                         
  13   1   3        360.64        351.77         2.04 o                         
  14   1   3        634.05        630.61         4.59 o                         
  15   1   3         48.69         47.92         0.49 o                         
  16   1   3        230.63        232.37         2.03 o                         
  17   1   3         68.28         57.99         0.62 o                         
  18   1   3        152.37        138.19         1.74 o                         
  19   1   3         40.29         47.18         0.51 o                         
  20   1   3          2.82          2.91         0.27 o                         
  21   1   3         21.90         28.80         0.40 o                         
  22   1   3        206.00        212.29         2.68 o                         
  23   1   3         54.41         55.00         0.87 o                         
  24   1   3        179.61        168.23         3.41 o                         
  25   1   3          4.39          3.85         0.17 o                         
   0   2   3        661.62        750.25         9.94 o                         
   2   2   3          8.54          5.02         0.39 o                         
   3   2   3       1113.96       1318.41        13.85 o                         
   4   2   3        224.46        218.63         2.69 o                         
   5   2   3        245.09        333.61         4.45 o                         
   6   2   3       1737.94       1810.11        19.01 o                         
   7   2   3       3893.72       4064.24        41.51 o                         
   8   2   3        242.62        244.47         2.88 o                         
   9   2   3         16.93         24.15         0.67 o                         
  10   2   3          0.26          2.30         0.41 o                         
  11   2   3          4.96          5.13         0.44 o                         
  12   2   3          4.88          4.01         0.21 o                         
  13   2   3         90.15         92.14         0.79 o                         
  14   2   3         11.45         11.27         0.26 o                         
  15   2   3         42.27         48.23         0.90 o                         
  16   2   3        165.53        136.06         1.56 o                         
  17   2   3        429.24        402.69         3.38 o                         
  18   2   3          0.41          0.87         0.26 o                         
  19   2   3         59.16         60.38         0.57 o                         
  20   2   3         17.51         17.18         0.33 o                         
  21   2   3        280.94        293.94         2.23 o                         
  22   2   3          2.27          3.29         0.23 o                         
  23   2   3        199.48        196.93         1.93 o                         
  24   2   3        162.90        166.98         3.93 o                         
  25   2   3          0.54          0.24         0.21 o                         
   1   3   3         33.99         33.36         0.77 o                         
   2   3   3        781.86        854.37        11.18 o                         
   3   3   3        161.64        157.05         2.15 o                         
   4   3   3       1692.00       1950.76        22.62 o                         
   5   3   3        683.67        725.89         8.74 o                         
   6   3   3        791.18        822.52        16.56 o                         
   7   3   3        316.87        303.85         3.76 o                         
   8   3   3        241.35        266.26         7.40 o                         
   9   3   3        579.26        540.43         6.49 o                         
  10   3   3         12.17         12.97         0.55 o                         
  11   3   3        181.91        160.35         1.47 o                         
  12   3   3          4.03         11.61         0.53 o                         
  13   3   3          4.06          2.67         0.21 o                         
  14   3   3         43.51         40.08         0.57 o                         
  15   3   3        151.01        130.67         1.59 o                         
  16   3   3         17.89         15.15         0.29 o                         
  17   3   3          0.30          0.24         0.23 o                         
  18   3   3        119.11        121.38         1.27 o                         
  19   3   3          2.93          3.12         0.25 o                         
  20   3   3        282.04        292.03         3.51 o                         
  21   3   3          0.23          0.26         0.24 o                         
  22   3   3          0.01          0.28         0.20 o                         
  23   3   3          2.51          1.16         0.21 o                         
  24   3   3         48.00         42.98         2.39 o                         
   0   4   3         44.76         52.52         2.10 o                         
   1   4   3         85.97         76.97         2.93 o                         
   2   4   3         57.01         56.62         1.18 o                         
   3   4   3        464.29        518.73         7.26 o                         
   4   4   3       1255.12       1286.80        26.20 o                         
   5   4   3       3861.31       4268.21        82.59 o                         
   6   4   3         48.95         62.12         1.36 o                         
   7   4   3       1620.51       1564.41        24.68 o                         
   8   4   3          9.79          8.54         0.62 o                         
   9   4   3        154.14        169.37         2.31 o                         
  10   4   3        168.46        160.48         1.99 o                         
  11   4   3         74.54         65.17         1.41 o                         
  12   4   3         38.72         38.89         0.51 o                         
  13   4   3         24.88         34.35         0.51 o                         
  14   4   3        135.40        129.05         1.41 o                         
  15   4   3          1.72          1.96         0.21 o                         
  16   4   3          0.23          1.48         0.21 o                         
  17   4   3        431.14        421.16         5.05 o                         
  18   4   3          0.46          1.54         0.25 o                         
  19   4   3         57.57         52.87         1.39 o                         
  20   4   3         68.22         67.95         1.29 o                         
  21   4   3         48.99         46.24         1.45 o                         
  22   4   3          1.33          0.53         0.26 o                         
  23   4   3         11.64         14.21         0.44 o                         
   1   5   3        238.50        246.15         4.80 o                         
   2   5   3        232.35        232.77         4.54 o                         
   3   5   3         90.67         96.23         2.54 o                         
   5   5   3        235.78        221.32         1.97 o                         
   6   5   3         46.32         49.76         0.50 o                         
   7   5   3         20.31         12.85         0.24 o                         
   8   5   3        616.43        642.05         4.77 o                         
   9   5   3         44.88         50.99         0.50 o                         
  10   5   3        619.72        636.58         7.11 o                         
  11   5   3         51.95         58.54         0.91 o                         
  12   5   3          0.68          1.05         0.27 o                         
  13   5   3          8.26          5.33         0.29 o                         
  14   5   3         10.64         20.86         0.53 o                         
  15   5   3        206.38        200.28         2.51 o                         
  16   5   3        217.38        228.92         3.29 o                         
  17   5   3         66.56         73.43         0.78 o                         
  18   5   3        180.69        194.99         2.26 o                         
  19   5   3          6.91          6.76         0.37 o                         
  20   5   3          0.51          1.23         0.34 o                         
  21   5   3          1.15          4.11         0.34 o                         
  22   5   3          8.99         11.73         0.40 o                         
   0   6   3         14.51         14.94         0.32 o                         
   1   6   3        121.88        132.05         0.85 o                         
   2   6   3          3.65          3.15         0.21 o                         
   3   6   3        620.33        628.14         3.83 o                         
   4   6   3        209.06        189.76         1.17 o                         
   5   6   3         89.92        139.66         4.23 o                         
   6   6   3        256.36        251.20         1.52 o                         
   7   6   3        586.84        654.73         7.06 o                         
   8   6   3         21.23         24.24         0.36 o                         
   9   6   3        491.21        520.98         7.36 o                         
  10   6   3        169.31        139.63         1.88 o                         
  11   6   3        275.02        272.60         3.20 o                         
  12   6   3        197.88        174.09         2.07 o                         
  13   6   3          6.64          5.45         0.31 o                         
  14   6   3         29.71         35.35         0.56 o                         
  15   6   3        270.01        275.57         3.00 o                         
  16   6   3         37.73         42.40         0.71 o                         
  17   6   3        207.12        219.14         3.26 o                         
  18   6   3          3.02          3.55         0.34 o                         
  19   6   3         32.87         38.85         0.75 o                         
  20   6   3        147.99        168.88         2.64 o                         
  21   6   3          4.28          3.64         0.31 o                         
   1   7   3        281.13        265.53         1.73 o                         
   3   7   3          1.70          1.72         0.23 o                         
   4   7   3        154.42        160.08         1.92 o                         
   5   7   3        103.33         99.97         0.72 o                         
   6   7   3        216.34        226.36         2.44 o                         
   7   7   3         13.79          9.23         0.28 o                         
   8   7   3        138.66        137.16         1.35 o                         
   9   7   3        117.20        114.98         0.93 o                         
  10   7   3         62.36         71.00         2.29 o                         
  11   7   3        216.42        223.50         2.09 o                         
  12   7   3         87.39         96.34         1.00 o                         
  13   7   3          1.27          1.52         0.35 o                         
  14   7   3        127.06        143.91         1.90 o                         
  15   7   3          7.14          7.71         0.36 o                         
  16   7   3         45.56         46.57         1.19 o                         
  17   7   3         50.49         57.73         1.70 o                         
  18   7   3          2.86          4.24         0.40 o                         
  19   7   3         34.82         36.31         1.08 o                         
   0   8   3        113.16        109.37         1.08 o                         
   1   8   3         65.16         70.64         1.11 o                         
   2   8   3         75.34         66.86         0.59 o                         
   3   8   3        122.77        128.28         1.05 o                         
   4   8   3          0.63          0.74         0.23 o                         
   5   8   3         82.00         81.65         0.87 o                         
   6   8   3         13.09         17.31         0.33 o                         
   7   8   3        122.15        128.96         1.09 o                         
   8   8   3         80.02         82.18         0.89 o                         
   9   8   3        264.29        277.03         3.99 o                         
  10   8   3         25.21         26.71         0.55 o                         
  11   8   3         45.84         56.14         0.79 o                         
  12   8   3         47.96         39.77         0.68 o                         
  13   8   3         17.79         23.03         1.42 o                         
  14   8   3          7.44          7.98         0.36 o                         
  15   8   3         15.80         17.85         0.94 o                         
  16   8   3          6.82          8.67         0.29 o                         
  17   8   3          0.28          0.12         0.26 o                         
   1   9   3          0.14          0.42         0.25 o                         
   2   9   3         45.52         56.36         0.88 o                         
   3   9   3         85.34         80.02         0.80 o                         
   4   9   3        151.51        173.98         4.11 o                         
   5   9   3        150.77        150.14         1.77 o                         
   6   9   3        494.54        553.95         6.43 o                         
   7   9   3         41.40         41.23         0.54 o                         
   8   9   3         82.18         93.00         1.82 o                         
   9   9   3          4.88          5.88         0.27 o                         
  10   9   3         22.31         27.58         0.68 o                         
  11   9   3         29.67         32.68         0.63 o                         
  12   9   3          0.73          1.63         0.26 o                         
  13   9   3         87.07         88.54         1.12 o                         
  14   9   3         33.59         32.94         0.98 o                         
  15   9   3         71.04         54.86         1.62 o                         
   0  10   3         12.12         15.59         0.75 o                         
   1  10   3         14.99         19.11         0.45 o                         
   2  10   3        173.67        189.47         4.15 o                         
   3  10   3        181.25        218.44         5.25 o                         
   4  10   3         58.34         54.32         0.81 o                         
   5  10   3        729.37        881.66        13.73 o                         
   6  10   3         11.61         11.14         0.35 o                         
   7  10   3         35.69         40.21         0.79 o                         
   8  10   3        126.55        123.90         5.13 o                         
  10  10   3         17.12         14.50         0.80 o                         
  11  10   3          8.27          8.58         0.38 o                         
   1  11   3         45.79         40.03         0.94 o                         
   2  11   3          6.01          6.60         0.44 o                         
   3  11   3         36.78         23.70         0.51 o                         
   4  11   3          7.36          7.26         0.50 o                         
   0   0   4        626.32        760.81        20.33 o                         
   1   0   4       2274.06       2695.17        51.77 o                         
   2   0   4        706.29        785.11        29.69 o                         
   3   0   4        300.41        306.29         7.40 o                         
   4   0   4       1317.19       1457.24        16.44 o                         
   5   0   4       1639.92       1732.38        19.62 o                         
   6   0   4        922.11       1026.54        15.46 o                         
   7   0   4       3295.18       3401.30        49.77 o                         
   8   0   4        583.43        532.49         8.30 o                         
   9   0   4        196.53        168.95         2.72 o                         
  10   0   4       4441.51       4270.79        76.97 o                         
  11   0   4        354.98        344.74         5.54 o                         
  12   0   4        785.44        709.22         7.16 o                         
  13   0   4        132.55        131.83         1.67 o                         
  14   0   4       1027.66        961.79        10.35 o                         
  15   0   4        372.23        373.16         5.20 o                         
  16   0   4         89.12         90.35         1.52 o                         
  17   0   4        326.23        329.30         6.64 o                         
  18   0   4         65.99         73.65         1.62 o                         
  19   0   4        749.26        748.49        18.50 o                         
  20   0   4         17.28         18.43         0.83 o                         
  21   0   4         41.23         41.20         1.17 o                         
  22   0   4        104.80         93.93         2.53 o                         
  23   0   4          0.29          0.11         0.28 o                         
  24   0   4         22.87         22.31         0.59 o                         
   1   1   4        240.85        267.24         3.58 o                         
   2   1   4        312.64        322.94         4.82 o                         
   3   1   4        805.04        921.85        10.22 o                         
   4   1   4         50.16         50.60         0.63 o                         
   5   1   4         14.02         16.34         0.36 o                         
   6   1   4         46.06         37.97         0.69 o                         
   7   1   4          0.91          1.66         0.36 o                         
   8   1   4         72.61         73.09         1.07 o                         
   9   1   4          3.75          0.83         0.38 o                         
  10   1   4         64.09         56.87         0.97 o                         
  11   1   4        767.47        683.90         4.36 o                         
  12   1   4        101.57        113.08         1.03 o                         
  13   1   4        324.05        302.59         2.12 o                         
  14   1   4         67.54         61.39         0.52 o                         
  15   1   4          7.64          5.95         0.25 o                         
  16   1   4         19.86         22.07         0.31 o                         
  17   1   4          4.81          2.40         0.23 o                         
  18   1   4        144.76        133.35         1.18 o                         
  19   1   4        126.66        134.09         1.41 o                         
  20   1   4         21.55         34.75         0.76 o                         
  21   1   4         97.72        100.05         1.42 o                         
  22   1   4         10.28         10.62         0.23 o                         
  23   1   4         13.03         13.34         0.34 o                         
  24   1   4          3.80          1.63         0.19 o                         
   0   2   4         18.59          8.49         0.65 o                         
   1   2   4        772.68        909.32        12.48 o                         
   2   2   4        290.05        302.67         5.48 o                         
   3   2   4        143.03        159.76         3.37 o                         
   4   2   4       1931.98       1982.40        26.41 o                         
   5   2   4          6.43         12.68         0.39 o                         
   6   2   4        153.60        160.23         1.73 o                         
   7   2   4          0.01          3.41         0.43 o                         
   8   2   4         41.04         50.32         1.37 o                         
   9   2   4         51.83         54.99         1.01 o                         
  10   2   4         87.26         79.17         0.70 o                         
  11   2   4          3.97          7.42         0.22 o                         
  12   2   4       1096.94       1004.44         6.07 o                         
  13   2   4         71.82         61.58         0.65 o                         
  14   2   4        114.84        107.55         0.78 o                         
  15   2   4          0.97          0.28         0.21 o                         
  16   2   4         76.63         67.42         0.80 o                         
  17   2   4         32.33         33.95         0.57 o                         
  18   2   4        135.29        128.50         1.26 o                         
  19   2   4          4.79          3.42         0.26 o                         
  20   2   4         25.04         27.47         0.35 o                         
  21   2   4         54.40         58.83         1.19 o                         
  22   2   4         75.41         79.87         1.11 o                         
  23   2   4          5.24          6.20         0.28 o                         
  24   2   4         68.50         65.25         1.12 o                         
   1   3   4          3.98          1.86         0.23 o                         
   2   3   4         30.26         31.28         0.53 o                         
   3   3   4        230.74        279.18         3.24 o                         
   4   3   4        159.66        169.47         2.29 o                         
   5   3   4        120.80        118.04         1.56 o                         
   6   3   4        598.55        665.90         7.95 o                         
   7   3   4         29.85         30.77         0.59 o                         
   8   3   4         18.34         21.92         0.41 o                         
   9   3   4        213.71        213.20         2.01 o                         
  10   3   4         44.11         41.28         0.61 o                         
  11   3   4         17.88         19.52         0.35 o                         
  12   3   4          0.97          2.79         0.20 o                         
  13   3   4          2.92          5.89         0.22 o                         
  14   3   4         18.86         23.31         0.31 o                         
  15   3   4        274.11        259.45         2.67 o                         
  16   3   4         45.51         52.85         0.49 o                         
  17   3   4        111.03        117.97         1.28 o                         
  18   3   4         30.00         25.96         0.35 o                         
  19   3   4         42.58         38.53         0.64 o                         
  20   3   4         12.49         10.17         0.28 o                         
  21   3   4          1.07          0.55         0.26 o                         
  22   3   4          3.90          3.77         0.27 o                         
  23   3   4         15.28         13.68         0.56 o                         
   0   4   4        340.47        298.55         5.08 o                         
   1   4   4        378.48        362.14        10.73 o                         
   2   4   4          0.10          0.12         0.54 o                         
   3   4   4         38.02         31.24         0.95 o                         
   4   4   4        785.20        780.59        10.72 o                         
   5   4   4        221.50        208.14         5.21 o                         
   6   4   4         10.51          7.83         0.27 o                         
   7   4   4          3.75          3.11         0.20 o                         
   8   4   4         75.46         77.81         0.90 o                         
   9   4   4          9.41          8.90         0.24 o                         
  10   4   4          0.14          0.47         0.18 o                         
  11   4   4         17.22         16.38         0.26 o                         
  12   4   4         81.60         71.38         0.87 o                         
  13   4   4        312.64        262.27         3.26 o                         
  14   4   4         65.23         55.61         0.80 o                         
  15   4   4        247.58        215.15         2.34 o                         
  16   4   4        171.82        174.59         2.42 o                         
  17   4   4          2.18          3.60         0.24 o                         
  18   4   4         61.18         60.30         1.75 o                         
  19   4   4         19.95         20.81         0.55 o                         
  20   4   4          2.43          4.35         0.33 o                         
  21   4   4         20.48         25.42         0.50 o                         
  22   4   4          0.02          0.11         0.24 o                         
  23   4   4          0.01          0.59         0.30 o                         
   1   5   4         29.66         25.74         0.30 o                         
   2   5   4        404.17        394.05         2.32 o                         
   3   5   4        371.78        362.16         2.08 o                         
   4   5   4         23.39         20.06         0.25 o                         
   5   5   4         42.06         51.73         0.41 o                         
   6   5   4         30.44         36.74         0.58 o                         
   7   5   4         44.21         48.41         0.48 o                         
   8   5   4        309.20        320.44         2.73 o                         
   9   5   4          3.51          4.16         0.31 o                         
  10   5   4          0.86          0.02         0.27 o                         
  11   5   4         97.58         72.18         1.02 o                         
  12   5   4         56.44         38.08         0.48 o                         
  13   5   4          2.12          0.64         0.26 o                         
  14   5   4          1.32          2.69         0.28 o                         
  15   5   4         31.44         32.65         0.52 o                         
  16   5   4         44.60         44.75         0.57 o                         
  17   5   4        276.29        257.43         4.35 o                         
  18   5   4         56.10         62.32         1.78 o                         
  19   5   4          0.82          0.18         0.31 o                         
  20   5   4         13.82         11.41         0.39 o                         
  21   5   4         30.45         29.58         0.85 o                         
  22   5   4          0.18          0.17         0.20 o                         
   0   6   4       1083.98       1049.62         8.72 o                         
   1   6   4         57.43         53.19         0.88 o                         
   2   6   4        980.37        907.64         4.93 o                         
   3   6   4        210.08        198.60         1.29 o                         
   4   6   4          1.36          1.27         0.25 o                         
   5   6   4        176.18        160.95         1.36 o                         
   6   6   4        143.62        133.61         1.12 o                         
   7   6   4        907.52        915.53         7.00 o                         
   8   6   4        308.66        299.29         3.12 o                         
   9   6   4         75.99         61.75         0.76 o                         
  10   6   4         15.39         14.73         0.34 o                         
  11   6   4         31.07         35.33         0.47 o                         
  12   6   4         14.69         12.42         0.35 o                         
  13   6   4         11.02          8.31         0.35 o                         
  14   6   4          6.04          6.04         0.35 o                         
  15   6   4         16.43         17.22         0.38 o                         
  16   6   4         60.58         60.63         1.49 o                         
  17   6   4        129.47        126.29         3.14 o                         
  18   6   4         79.77         78.07         2.65 o                         
  19   6   4        174.26        146.74        11.37 o                         
  20   6   4        109.45         97.60         2.96 o                         
   1   7   4       1869.10       1826.58        14.78 o                         
   2   7   4         59.00         58.17         0.64 o                         
   3   7   4        109.58        106.00         0.82 o                         
   4   7   4         18.67         18.42         0.33 o                         
   5   7   4         12.43         11.08         0.29 o                         
   6   7   4        193.43        190.57         1.21 o                         
   7   7   4        109.72         99.04         0.81 o                         
   8   7   4        266.79        255.27         3.08 o                         
   9   7   4        461.05        437.26         3.14 o                         
  10   7   4         13.50         15.72         0.38 o                         
  11   7   4        163.89        154.61         1.26 o                         
  12   7   4        303.72        304.15         2.46 o                         
  13   7   4         28.26         31.97         0.51 o                         
  14   7   4          7.23          6.17         0.32 o                         
  15   7   4         57.09         55.93         0.95 o                         
  16   7   4         31.71         28.95         0.55 o                         
  17   7   4         38.07         38.40         1.20 o                         
  18   7   4          6.87          5.85         0.34 o                         
   0   8   4         57.29         59.12         1.01 o                         
   1   8   4        633.36        653.95         6.38 o                         
   2   8   4        156.96        151.26         1.75 o                         
   3   8   4         11.91         10.68         0.30 o                         
   4   8   4        148.43        159.44         1.13 o                         
   5   8   4         31.29         34.29         0.43 o                         
   6   8   4          3.44          2.57         0.26 o                         
   7   8   4         24.18         23.09         0.38 o                         
   8   8   4         32.66         33.09         0.43 o                         
   9   8   4         89.94         86.98         1.23 o                         
  10   8   4        437.42        466.28         4.72 o                         
  11   8   4         17.43         22.45         0.52 o                         
  12   8   4          0.01          0.47         0.30 o                         
  13   8   4         13.83          9.06         0.37 o                         
  14   8   4         60.84         45.12         0.92 o                         
  15   8   4         93.91        106.82         1.48 o                         
  16   8   4         18.15         13.56         1.20 o                         
   1   9   4          6.29          6.02         0.27 o                         
   2   9   4         14.89         17.18         0.33 o                         
   3   9   4        148.64        139.82         1.46 o                         
   4   9   4         35.93         42.61         0.48 o                         
   5   9   4         29.63         34.63         0.44 o                         
   6   9   4        316.96        325.96         3.07 o                         
   7   9   4         23.42         22.58         0.38 o                         
   8   9   4         17.81         16.51         0.44 o                         
   9   9   4        154.08        161.01         2.54 o                         
  10   9   4          7.11          7.50         0.26 o                         
  11   9   4          9.61          7.58         0.26 o                         
  12   9   4          2.64          3.39         0.22 o                         
  13   9   4          0.24          0.09         0.22 o                         
   0  10   4          3.22          2.12         0.31 o                         
   1  10   4         33.29         37.40         1.17 o                         
   2  10   4          4.42          3.75         0.25 o                         
   3  10   4          8.15          6.02         0.23 o                         
   4  10   4        104.31        107.53         1.80 o                         
   5  10   4         19.72         20.01         0.54 o                         
   6  10   4         19.49         17.47         0.66 o                         
   7  10   4          4.96          4.08         0.23 o                         
   8  10   4          0.08          0.05         0.17 o                         
   9  10   4          0.37          0.38         0.20 o                         
   1   1   5          4.86          6.81         0.35 o                         
   2   1   5        757.05        894.41         8.16 o                         
   3   1   5        132.90        154.63         2.44 o                         
   4   1   5        449.17        536.35         5.09 o                         
   5   1   5         16.23         22.73         0.64 o                         
   6   1   5        479.34        465.77         5.27 o                         
   7   1   5       1412.80       1452.62        13.94 o                         
   8   1   5        193.20        193.34         1.47 o                         
   9   1   5          0.31          2.51         0.30 o                         
  10   1   5        104.84         77.12         0.62 o                         
  11   1   5        107.38        112.43         0.95 o                         
  12   1   5         11.57         11.83         0.26 o                         
  13   1   5        428.82        459.57         3.01 o                         
  14   1   5          0.44          0.30         0.25 o                         
  15   1   5          5.72          6.19         0.27 o                         
  16   1   5         85.84         86.60         1.19 o                         
  17   1   5         68.90         68.39         0.92 o                         
  18   1   5         10.80         13.67         0.28 o                         
  19   1   5         27.03         33.27         0.58 o                         
  20   1   5         16.26         14.38         0.32 o                         
  21   1   5          0.60          1.45         0.19 o                         
  22   1   5         15.93         11.25         0.36 o                         
  23   1   5          0.01          0.57         0.19 o                         
   0   2   5       1012.61       1115.34        16.02 o                         
   1   2   5        210.09        247.82         2.60 o                         
   2   2   5        991.10       1062.26        13.11 o                         
   3   2   5        911.92       1015.42        11.02 o                         
   4   2   5         30.90         36.66         0.79 o                         
   5   2   5         13.33          5.18         0.45 o                         
   6   2   5         49.85         59.50         1.16 o                         
   7   2   5         39.88         34.08         0.55 o                         
   8   2   5         83.99         82.29         0.61 o                         
   9   2   5         57.49         45.01         0.42 o                         
  10   2   5         69.87         71.31         0.67 o                         
  11   2   5         47.53         38.65         0.37 o                         
  12   2   5       1365.32       1406.24         7.48 o                         
  13   2   5          6.86          6.34         0.24 o                         
  14   2   5        218.66        230.25         1.72 o                         
  15   2   5         18.27         18.30         0.29 o                         
  16   2   5          0.14          4.57         0.46 o                         
  17   2   5        150.32        123.51         1.41 o                         
  18   2   5          8.78         12.33         0.84 o                         
  19   2   5          1.44          0.32         0.22 o                         
  20   2   5          0.87          1.32         0.21 o                         
  21   2   5         16.30         14.68         0.37 o                         
  22   2   5         53.08         59.21         1.49 o                         
  23   2   5          0.02          0.01         0.23 o                         
   1   3   5        977.46        981.27        14.02 o                         
   2   3   5          9.86          7.37         0.40 o                         
   3   3   5          1.36          0.21         0.31 o                         
   4   3   5        114.77        130.22         1.68 o                         
   5   3   5        166.90        169.90         1.17 o                         
   6   3   5        102.66        103.26         0.78 o                         
   7   3   5          0.05          0.92         0.16 o                         
   8   3   5        142.81        129.31         1.11 o                         
   9   3   5          0.05          0.69         0.19 o                         
  10   3   5          9.30          8.13         0.24 o                         
  11   3   5          9.72          8.86         0.25 o                         
  12   3   5          7.52          6.51         0.23 o                         
  13   3   5       1001.37        993.75         7.50 o                         
  14   3   5         83.61         75.35         0.85 o                         
  15   3   5         49.06         52.28         0.67 o                         
  16   3   5        386.53        338.74         3.41 o                         
  17   3   5        231.33        274.26         8.54 o                         
  18   3   5          5.73          5.06         0.26 o                         
  19   3   5          8.53         10.02         0.30 o                         
  20   3   5          0.06          0.76         0.23 o                         
  21   3   5         16.23         20.03         0.77 o                         
  22   3   5          4.99          6.98         0.36 o                         
   0   4   5        267.66        234.05         1.95 o                         
   1   4   5          8.80         11.30         0.20 o                         
   2   4   5        114.24         91.28         0.54 o                         
   3   4   5        189.11        156.04         1.05 o                         
   4   4   5         13.78         14.02         0.22 o                         
   5   4   5         34.38         23.50         0.26 o                         
   6   4   5        736.02        719.54         5.68 o                         
   7   4   5         45.42         52.39         0.40 o                         
   8   4   5         11.25         12.91         0.25 o                         
   9   4   5         39.72         42.34         0.66 o                         
  10   4   5        158.09        139.80         1.38 o                         
  11   4   5         67.90         62.91         0.79 o                         
  12   4   5        520.29        483.91         5.21 o                         
  13   4   5         54.52         37.54         0.57 o                         
  14   4   5        498.20        467.69         5.47 o                         
  15   4   5         39.92         24.01         0.49 o                         
  16   4   5         10.00         16.99         1.02 o                         
  17   4   5         24.76         21.16         0.57 o                         
  18   4   5        121.55        134.01         2.96 o                         
  19   4   5         49.15         40.05         0.81 o                         
  20   4   5         68.92         71.32         0.97 o                         
  21   4   5          0.91          0.84         0.29 o                         
  22   4   5          6.21          7.87         0.47 o                         
   1   5   5        208.06        192.28         1.72 o                         
   2   5   5         23.49         15.99         0.24 o                         
   3   5   5         46.96         45.67         0.51 o                         
   4   5   5        117.36        102.46         0.78 o                         
   5   5   5        879.14        864.10         4.57 o                         
   6   5   5          0.61          1.37         0.24 o                         
   7   5   5        353.75        334.34         2.43 o                         
   8   5   5          0.33          0.18         0.26 o                         
   9   5   5         14.17         12.22         0.32 o                         
  10   5   5         27.98         24.02         0.38 o                         
  11   5   5          4.67          2.34         0.26 o                         
  12   5   5         56.38         38.80         0.55 o                         
  13   5   5        101.36        103.65         0.98 o                         
  14   5   5          1.53          1.71         0.28 o                         
  15   5   5          6.80          8.67         0.29 o                         
  16   5   5         50.04         47.95         0.55 o                         
  17   5   5         24.04         30.27         1.95 o                         
  18   5   5          5.50          6.97         0.28 o                         
  19   5   5         50.42         53.17         0.99 o                         
  20   5   5          0.15          0.85         0.24 o                         
   0   6   5       1237.42       1226.05         8.15 o                         
   1   6   5        163.57        154.96         0.86 o                         
   2   6   5       1324.85       1342.24         8.26 o                         
   3   6   5        175.19        159.41         0.96 o                         
   4   6   5        421.26        432.68         2.80 o                         
   5   6   5          0.45          0.21         0.24 o                         
   6   6   5         22.11         23.33         0.37 o                         
   7   6   5          1.68          1.46         0.29 o                         
   8   6   5        194.26        194.81         1.63 o                         
   9   6   5          0.00          0.03         0.25 o                         
  10   6   5         29.13         35.44         0.61 o                         
  11   6   5        140.33        118.67         1.48 o                         
  12   6   5          2.71          7.04         0.59 o                         
  13   6   5        131.05        129.56         1.53 o                         
  14   6   5         32.87         47.41         1.19 o                         
  15   6   5          0.40          0.50         0.25 o                         
  16   6   5          0.75          0.67         0.31 o                         
  17   6   5         19.74         17.32         0.50 o                         
  18   6   5         21.69         22.45         0.99 o                         
  19   6   5          0.21          0.00         0.30 o                         
   1   7   5        151.84        153.92         1.57 o                         
   2   7   5          3.32          2.80         0.31 o                         
   3   7   5        534.68        550.08         5.48 o                         
   4   7   5         35.09         36.87         0.45 o                         
   5   7   5          5.08          6.97         0.31 o                         
   6   7   5         96.08         94.74         0.81 o                         
   7   7   5          0.78          4.84         0.41 o                         
   8   7   5         28.15         29.25         0.41 o                         
   9   7   5         78.99         83.73         1.35 o                         
  10   7   5          0.56          1.71         0.29 o                         
  11   7   5         17.91         20.63         0.46 o                         
  12   7   5         18.00         15.31         0.34 o                         
  13   7   5         98.44        100.99         1.08 o                         
  14   7   5         15.77         12.50         0.35 o                         
  15   7   5         34.70         35.01         0.98 o                         
  16   7   5          1.45          2.04         0.25 o                         
  17   7   5          0.06          0.07         0.18 o                         
   0   8   5        306.96        325.21         5.92 o                         
   1   8   5         37.21         35.62         0.48 o                         
   3   8   5          6.42          5.90         0.28 o                         
   4   8   5         58.46         67.65         1.20 o                         
   5   8   5         13.76         13.64         0.33 o                         
   6   8   5          9.43         10.47         0.38 o                         
   7   8   5          1.79          1.59         0.28 o                         
   8   8   5          4.46          4.47         0.25 o                         
   9   8   5          0.25         -0.09         0.23 o                         
  10   8   5         29.30         27.21         0.41 o                         
  11   8   5          3.68          3.57         0.27 o                         
  12   8   5        282.82        281.35         6.04 o                         
  13   8   5         26.10         22.02         0.53 o                         
  14   8   5          8.14          9.31         1.18 o                         
  15   8   5          0.06          0.14         0.20 o                         
   1   9   5         68.44         81.94         1.52 o                         
   2   9   5         10.93         11.49         0.33 o                         
   3   9   5          4.41          6.47         0.37 o                         
   4   9   5          1.34          2.16         0.24 o                         
   5   9   5        134.95        148.79         1.96 o                         
   6   9   5          8.35          5.95         0.29 o                         
   7   9   5         80.78         86.92         2.73 o                         
   8   9   5         11.17          6.29         0.26 o                         
   9   9   5         23.26         25.08         0.45 o                         
  10   9   5          5.93          4.38         0.20 o                         
  11   9   5         73.03         62.07         2.81 o                         
  12   9   5          9.99          6.00         0.25 o                         
   0  10   5        241.74        263.78         9.25 o                         
   1  10   5          8.97          9.01         0.44 o                         
   2  10   5         54.59         54.23         1.61 o                         
   3  10   5          1.77          1.24         0.16 o                         
   4  10   5         29.70         23.00         0.67 o                         
   5  10   5          1.44          0.86         0.17 o                         
   6  10   5         97.55         80.41         1.24 o                         
   0   0   6       2891.36       3589.05       108.31 o                         
   1   0   6        605.02        697.83        13.08 o                         
   2   0   6         52.81         82.62         4.07 o                         
   3   0   6          2.97          5.26         0.41 o                         
   4   0   6        257.07        263.59         2.57 o                         
   5   0   6          3.61          5.65         0.30 o                         
   6   0   6        623.96        698.98        14.36 o                         
   7   0   6       1482.57       1363.72        10.03 o                         
   8   0   6         25.75         42.53         1.39 o                         
   9   0   6         28.01         25.71         0.61 o                         
  10   0   6       5926.15       6069.92        48.35 o                         
  11   0   6        502.47        446.59         4.06 o                         
  12   0   6       1504.60       1447.76        14.24 o                         
  13   0   6        188.37        183.88         1.97 o                         
  14   0   6        357.87        350.00         6.54 o                         
  15   0   6          9.98         10.75         0.41 o                         
  16   0   6         35.55         35.05         0.83 o                         
  17   0   6          0.67         -0.25         0.34 o                         
  18   0   6        151.19        186.43         2.78 o                         
  19   0   6         11.01         15.36         0.64 o                         
  20   0   6          9.25         13.63         0.49 o                         
  21   0   6         33.97         29.00         1.12 o                         
  22   0   6         94.12         87.77        16.18 o                         
   2   1   6        374.95        397.34         2.32 o                         
   3   1   6         74.72         84.31         1.55 o                         
   4   1   6          0.27          0.21         0.17 o                         
   5   1   6        110.62        130.65         1.50 o                         
   6   1   6        486.87        465.60         2.52 o                         
   7   1   6         30.10         37.14         0.42 o                         
   8   1   6          2.77          3.06         0.18 o                         
   9   1   6        147.89        164.59         1.63 o                         
  10   1   6         72.87         72.87         0.64 o                         
  11   1   6         27.98         28.07         0.42 o                         
  12   1   6        353.85        330.34         3.49 o                         
  13   1   6        365.20        336.10         4.11 o                         
  14   1   6         47.07         43.73         0.71 o                         
  15   1   6          5.30          7.44         0.26 o                         
  16   1   6         38.62         35.53         0.56 o                         
  17   1   6         41.74         46.65         0.89 o                         
  18   1   6         10.64         12.55         0.35 o                         
  19   1   6          6.10          8.73         0.27 o                         
  20   1   6         79.40         85.36         1.90 o                         
  21   1   6         99.01        103.78         1.69 o                         
  22   1   6          7.90          8.02         0.32 o                         
   0   2   6        223.86        310.16         4.04 o                         
   1   2   6         11.02          7.13         0.19 o                         
   2   2   6        513.72        567.03         5.03 o                         
   3   2   6          6.70          6.09         0.18 o                         
   4   2   6         36.70         44.48         0.59 o                         
   5   2   6          1.06          1.93         0.16 o                         
   6   2   6        466.89        541.65         5.68 o                         
   7   2   6        224.21        227.63         1.31 o                         
   8   2   6        130.64        136.08         1.01 o                         
   9   2   6         24.49         22.52         0.27 o                         
  10   2   6        345.89        368.03         2.21 o                         
  11   2   6          6.71          6.43         0.25 o                         
  12   2   6        101.10         97.80         1.05 o                         
  13   2   6          8.78          8.76         0.25 o                         
  14   2   6        238.14        233.72         3.10 o                         
  15   2   6          0.06          0.35         0.23 o                         
  16   2   6          1.06          3.42         0.24 o                         
  17   2   6         32.64         32.73         0.88 o                         
  18   2   6          5.69          3.81         0.21 o                         
  19   2   6         47.83         43.67         1.16 o                         
  20   2   6         85.02         76.04         1.71 o                         
  21   2   6          0.93          0.82         0.23 o                         
  22   2   6        115.49         83.06         2.00 o                         
   1   3   6        164.77        186.37         1.46 o                         
   2   3   6          0.02          0.62         0.14 o                         
   3   3   6         15.26         22.80         0.39 o                         
   4   3   6          2.83          2.07         0.15 o                         
   5   3   6        216.27        206.45         1.40 o                         
   6   3   6          8.81          6.34         0.18 o                         
   7   3   6         50.17         54.09         0.60 o                         
   8   3   6         10.85          7.73         0.21 o                         
   9   3   6        130.50        128.47         1.59 o                         
  10   3   6         17.56         18.33         0.28 o                         
  11   3   6          3.86          4.22         0.22 o                         
  12   3   6         32.09         29.14         0.33 o                         
  13   3   6         13.98         20.01         0.64 o                         
  14   3   6         71.61         62.78         0.84 o                         
  15   3   6         10.83         14.95         0.28 o                         
  16   3   6        115.55        108.87         1.84 o                         
  17   3   6         62.33         60.20         0.77 o                         
  18   3   6          2.78          2.94         0.27 o                         
  19   3   6          8.25          4.40         0.23 o                         
  20   3   6          3.76          2.03         0.20 o                         
  21   3   6          3.65          2.12         0.31 o                         
   0   4   6          0.02          0.41         0.20 o                         
   1   4   6         21.48         20.67         0.23 o                         
   2   4   6          1.76          6.36         0.18 o                         
   3   4   6         95.24         94.97         0.66 o                         
   4   4   6       1363.85       1417.46         9.21 o                         
   5   4   6          6.62         10.35         0.22 o                         
   6   4   6         48.57         73.68         1.65 o                         
   7   4   6        452.97        434.73         3.00 o                         
   8   4   6          7.78          9.82         0.21 o                         
   9   4   6         23.30         21.45         0.33 o                         
  10   4   6          8.09         10.22         0.43 o                         
  11   4   6          7.97          6.81         0.22 o                         
  12   4   6          8.01          8.33         0.26 o                         
  13   4   6         11.78          7.97         0.25 o                         
  14   4   6         25.44         17.79         0.34 o                         
  15   4   6          6.96          5.79         0.24 o                         
  16   4   6        120.28        122.06         2.32 o                         
  17   4   6         13.15         10.59         0.40 o                         
  18   4   6         10.70         11.89         0.40 o                         
  19   4   6          0.50          0.56         0.25 o                         
  20   4   6          0.03          0.60         0.26 o                         
   2   5   6        574.26        552.24         3.49 o                         
   3   5   6         34.24         38.73         0.41 o                         
   4   5   6        137.66        130.45         1.23 o                         
   5   5   6         20.00         36.15         1.21 o                         
   6   5   6        134.87        121.06         0.83 o                         
   7   5   6        353.91        344.05         3.44 o                         
   8   5   6          5.59          7.32         0.27 o                         
   9   5   6          9.09          7.31         0.28 o                         
  10   5   6          0.01          0.62         0.24 o                         
  11   5   6         20.91         29.37         1.34 o                         
  12   5   6         96.55         81.10         0.97 o                         
  13   5   6          0.34          0.85         0.26 o                         
  14   5   6         24.18         25.46         0.36 o                         
  15   5   6         99.53         85.89         0.97 o                         
  16   5   6          3.40          1.52         0.32 o                         
  17   5   6         35.94         34.93         1.26 o                         
  18   5   6          9.67          7.46         0.51 o                         
  19   5   6         15.93         17.07         0.52 o                         
   0   6   6       2051.48       2221.97        16.18 o                         
   1   6   6         45.12         42.14         0.40 o                         
   2   6   6        576.69        608.95         3.22 o                         
   3   6   6          1.38          1.11         0.24 o                         
   4   6   6         63.04         71.64         0.61 o                         
   5   6   6          5.52          6.18         0.32 o                         
   6   6   6         79.09         83.88         1.11 o                         
   7   6   6        163.27        152.22         2.03 o                         
   8   6   6        133.19        139.05         2.82 o                         
   9   6   6          1.54          1.02         0.31 o                         
  10   6   6        189.56        189.37         4.38 o                         
  11   6   6         66.22         62.60         1.03 o                         
  12   6   6         75.50         72.49         1.01 o                         
  13   6   6         14.34         11.72         0.33 o                         
  14   6   6          1.19          2.35         0.26 o                         
  15   6   6          1.56          2.02         0.32 o                         
  16   6   6          4.25          7.12         0.32 o                         
  17   6   6          3.23          4.22         0.31 o                         
   1   7   6        822.56        937.63        10.03 o                         
   2   7   6         71.45         68.47         0.68 o                         
   3   7   6         56.45         75.55         1.50 o                         
   4   7   6         31.95         34.30         0.44 o                         
   5   7   6         28.17         27.68         0.39 o                         
   6   7   6         78.66         83.04         0.92 o                         
   7   7   6          5.02          6.75         0.33 o                         
   8   7   6          0.47          0.60         0.27 o                         
   9   7   6         11.04          9.40         0.30 o                         
  10   7   6         16.73         15.46         0.36 o                         
  11   7   6          0.07          0.52         0.26 o                         
  12   7   6         21.48         27.46         0.43 o                         
  13   7   6         70.91         75.07         1.05 o                         
  14   7   6          1.43          1.84         0.31 o                         
  15   7   6          2.36          1.51         0.29 o                         
   0   8   6         17.41         19.50         0.44 o                         
   1   8   6         89.86         94.83         0.86 o                         
   2   8   6          8.63          9.92         0.31 o                         
   3   8   6         33.06         30.55         0.49 o                         
   4   8   6         90.43        100.24         1.61 o                         
   5   8   6         26.80         24.71         0.39 o                         
   6   8   6          3.36          3.53         0.23 o                         
   7   8   6          0.00          0.19         0.22 o                         
   8   8   6         74.30         83.74         1.38 o                         
   9   8   6         11.41         16.38         0.35 o                         
  10   8   6        415.35        498.73         4.05 o                         
  11   8   6          2.86          0.68         0.22 o                         
  12   8   6          5.91          3.92         0.23 o                         
  13   8   6          1.34          0.71         0.18 o                         
   1   9   6         38.45         39.49         0.50 o                         
   2   9   6          0.60          0.63         0.21 o                         
   3   9   6         32.39         31.91         0.69 o                         
   4   9   6          0.31          0.62         0.20 o                         
   5   9   6        101.57        117.42         1.43 o                         
   6   9   6         20.18         18.46         0.61 o                         
   7   9   6         17.50         20.21         0.71 o                         
   8   9   6          7.39          8.50         0.23 o                         
   9   9   6         67.27         57.67         2.36 o                         
   1   1   7         41.20         38.80         0.37 o                         
   2   1   7         15.37         22.53         0.27 o                         
   3   1   7         11.30         12.66         0.22 o                         
   4   1   7         26.87         28.67         0.28 o                         
   5   1   7          4.42          3.65         0.20 o                         
   6   1   7        119.75        118.09         0.82 o                         
   7   1   7        503.11        493.66         2.93 o                         
   8   1   7        264.83        264.81         1.71 o                         
   9   1   7        167.88        156.36         0.99 o                         
  10   1   7         30.83         29.89         0.37 o                         
  11   1   7         82.84         81.58         0.78 o                         
  12   1   7        417.68        410.81         3.68 o                         
  13   1   7        699.84        708.64         7.19 o                         
  14   1   7         65.96         62.74         0.75 o                         
  15   1   7         57.72         57.11         0.90 o                         
  16   1   7        127.32        129.98         2.07 o                         
  17   1   7          0.60          0.91         0.24 o                         
  18   1   7          3.64          2.14         0.21 o                         
  19   1   7         87.38         99.76         2.16 o                         
  20   1   7        113.99        112.10         3.86 o                         
   0   2   7         16.81         30.13         0.45 o                         
   1   2   7        102.79        108.16         1.03 o                         
   2   2   7        348.95        379.10         3.74 o                         
   3   2   7         52.85         71.01         0.71 o                         
   4   2   7          0.01          0.14         0.17 o                         
   5   2   7        117.75        123.44         0.98 o                         
   6   2   7        785.58        791.42         5.35 o                         
   7   2   7       1340.21       1288.95         6.65 o                         
   8   2   7        621.34        637.83         3.94 o                         
   9   2   7          5.94          5.36         0.21 o                         
  10   2   7          0.07          0.73         0.22 o                         
  11   2   7         75.28         75.59         0.78 o                         
  12   2   7         35.35         31.64         0.57 o                         
  13   2   7          5.33          5.73         0.30 o                         
  14   2   7          5.96         10.02         0.28 o                         
  15   2   7         22.01         20.71         0.43 o                         
  16   2   7          2.93          2.90         0.21 o                         
  17   2   7         10.78         15.38         0.43 o                         
  18   2   7         12.63         11.21         0.40 o                         
  19   2   7         61.69         68.07         1.88 o                         
  20   2   7          0.01          0.28         0.18 o                         
   1   3   7          3.00          5.07         0.19 o                         
   2   3   7        639.84        611.46         4.44 o                         
   3   3   7        324.62        350.61         2.91 o                         
   4   3   7         12.07          7.91         0.20 o                         
   5   3   7        266.15        256.20         1.56 o                         
   6   3   7       1735.50       1646.83         7.62 o                         
   7   3   7        407.82        400.99         2.08 o                         
   8   3   7          8.06          6.02         0.23 o                         
   9   3   7        126.29        120.98         0.81 o                         
  10   3   7         23.49         24.48         0.35 o                         
  11   3   7        151.03        144.02         1.44 o                         
  12   3   7         12.42         10.52         0.26 o                         
  13   3   7          0.07          0.30         0.20 o                         
  14   3   7          1.14          0.50         0.21 o                         
  15   3   7          3.27          2.32         0.24 o                         
  16   3   7          5.79          5.44         0.28 o                         
  17   3   7         28.59         22.49         0.66 o                         
  18   3   7         57.20         52.98         2.16 o                         
  19   3   7          0.15          0.91         0.35 o                         
   0   4   7          7.70         12.16         0.25 o                         
   1   4   7        122.00        119.48         1.14 o                         
   2   4   7        183.22        177.28         1.31 o                         
   3   4   7         14.77         16.37         0.23 o                         
   4   4   7        182.40        152.94         1.11 o                         
   5   4   7         99.58         81.58         0.66 o                         
   6   4   7          4.73          3.86         0.18 o                         
   7   4   7        224.97        187.94         1.40 o                         
   8   4   7         62.72         60.27         0.54 o                         
   9   4   7         28.08         24.50         0.34 o                         
  10   4   7        156.61        139.41         1.76 o                         
  11   4   7         65.39         71.52         0.98 o                         
  12   4   7        139.06        118.37         1.94 o                         
  13   4   7          0.01          0.37         0.23 o                         
  14   4   7        144.61        126.88         3.23 o                         
  15   4   7          2.27          3.29         0.27 o                         
  16   4   7          2.43          2.11         0.37 o                         
  17   4   7          7.70          6.51         0.36 o                         
  18   4   7          4.10          3.23         0.30 o                         
   1   5   7         45.33         44.57         0.53 o                         
   2   5   7         28.94         25.35         0.28 o                         
   3   5   7        153.36        148.16         0.98 o                         
   4   5   7          3.53          2.80         0.24 o                         
   5   5   7         37.26         28.57         0.35 o                         
   6   5   7          0.37          0.23         0.23 o                         
   7   5   7         24.53         20.96         0.31 o                         
   8   5   7         60.22         51.07         0.73 o                         
   9   5   7         23.46         21.44         0.42 o                         
  10   5   7          4.11          3.95         0.26 o                         
  11   5   7         32.61         28.97         0.50 o                         
  12   5   7         50.45         56.75         0.69 o                         
  13   5   7         15.23         18.91         0.38 o                         
  14   5   7         53.58         45.16         0.66 o                         
  15   5   7         40.60         46.05         1.15 o                         
  16   5   7          0.01          0.15         0.67 o                         
  17   5   7          2.54          1.81         0.31 o                         
   0   6   7         23.67         22.50         0.42 o                         
   1   6   7          0.85          0.71         0.26 o                         
   2   6   7        148.03        141.62         0.97 o                         
   3   6   7         41.56         40.88         0.46 o                         
   4   6   7         56.63         54.12         0.57 o                         
   5   6   7          3.33          2.15         0.26 o                         
   6   6   7        119.03        114.46         1.25 o                         
   7   6   7         33.45         28.77         0.41 o                         
   8   6   7         52.00         55.48         0.70 o                         
   9   6   7         42.69         43.09         0.50 o                         
  10   6   7         57.92         58.80         0.70 o                         
  11   6   7          0.50          0.14         0.22 o                         
  12   6   7          7.74          8.68         0.31 o                         
  13   6   7         33.32         34.58         0.51 o                         
  14   6   7         14.06         19.60         0.57 o                         
  15   6   7         22.89         25.23         1.77 o                         
   1   7   7        355.69        374.67         3.26 o                         
   2   7   7         12.58         12.37         0.36 o                         
   3   7   7         23.36         20.04         0.47 o                         
   4   7   7          6.67          5.53         0.29 o                         
   5   7   7         29.70         30.66         0.51 o                         
   6   7   7         11.09         10.88         0.32 o                         
   7   7   7          4.53          4.59         0.26 o                         
   8   7   7         17.15         18.49         0.59 o                         
   9   7   7          1.03          3.39         0.25 o                         
  10   7   7          2.24          4.36         0.23 o                         
  11   7   7         24.25         18.32         0.55 o                         
  12   7   7         59.52         56.46         4.32 o                         
  13   7   7         60.80         46.86         1.20 o                         
   0   8   7         34.48         35.28         0.65 o                         
   1   8   7          5.09          5.88         0.26 o                         
   2   8   7         13.24         13.69         0.34 o                         
   3   8   7          5.56          7.61         0.25 o                         
   4   8   7          1.22          1.05         0.21 o                         
   5   8   7          5.85          6.02         0.23 o                         
   6   8   7         28.32         28.12         0.39 o                         
   7   8   7        122.65        124.51         3.00 o                         
   8   8   7         94.90        100.18         2.19 o                         
   9   8   7          6.44          3.62         0.24 o                         
  10   8   7          0.63          0.19         0.18 o                         
   1   9   7         12.38          9.89         0.27 o                         
   2   9   7          2.00          1.16         0.15 o                         
   3   9   7          1.11          0.49         0.12 o                         
   4   9   7         47.80         32.00         0.56 o                         
   0   0   8        382.95        357.63         4.56 o                         
   1   0   8         48.45         52.75         1.09 o                         
   2   0   8        105.72        106.60         1.29 o                         
   3   0   8          0.00          0.37         0.27 o                         
   4   0   8         51.18         57.67         0.63 o                         
   5   0   8        863.70        914.13         7.11 o                         
   6   0   8         82.66         88.39         0.93 o                         
   7   0   8        278.85        301.64         2.63 o                         
   8   0   8        742.65        732.53         6.36 o                         
   9   0   8       1606.93       1670.87        16.00 o                         
  10   0   8       1022.92       1027.75        10.72 o                         
  11   0   8        561.85        581.96         6.15 o                         
  12   0   8         12.25         21.06         0.52 o                         
  13   0   8        206.58        220.22         2.63 o                         
  14   0   8        301.60        284.73         5.93 o                         
  15   0   8         13.38         21.99         1.44 o                         
  16   0   8         51.98         47.88         1.14 o                         
  17   0   8         30.46         25.78         0.95 o                         
  18   0   8         20.13         20.22         0.82 o                         
  19   0   8        321.00        264.53         4.56 o                         
   1   1   8        233.58        225.69         1.64 o                         
   2   1   8        127.00        141.34         1.60 o                         
   3   1   8          0.96          0.72         0.21 o                         
   4   1   8          4.03          6.63         0.24 o                         
   5   1   8          1.34          1.52         0.22 o                         
   6   1   8        171.43        176.85         1.21 o                         
   7   1   8         35.35         34.86         0.37 o                         
   8   1   8        392.98        401.22         2.40 o                         
   9   1   8         48.59         47.71         0.47 o                         
  10   1   8        344.43        345.36         2.36 o                         
  11   1   8         54.76         50.44         0.56 o                         
  12   1   8         12.02         12.48         0.30 o                         
  13   1   8          5.31          5.91         0.25 o                         
  14   1   8         11.09         11.55         0.29 o                         
  15   1   8         20.96         22.74         0.39 o                         
  16   1   8         53.83         54.95         0.88 o                         
  17   1   8        129.27        132.56         3.92 o                         
  18   1   8         72.70         87.53         1.21 o                         
   0   2   8         13.29         21.48         0.44 o                         
   1   2   8         35.74         31.20         0.50 o                         
   2   2   8        171.73        156.36         1.80 o                         
   3   2   8        463.82        465.86         4.63 o                         
   4   2   8         65.33         60.95         0.78 o                         
   5   2   8        458.04        441.27         4.10 o                         
   6   2   8          0.12          0.52         0.19 o                         
   7   2   8          8.91         10.66         0.28 o                         
   8   2   8         25.03         24.46         0.29 o                         
   9   2   8        238.72        243.59         2.69 o                         
  10   2   8          1.38          1.17         0.22 o                         
  11   2   8         43.82         41.41         0.70 o                         
  12   2   8         28.79         27.11         0.44 o                         
  13   2   8         44.79         43.95         0.62 o                         
  14   2   8          8.82          8.71         0.22 o                         
  15   2   8          5.69          6.92         0.36 o                         
  16   2   8          0.11          0.26         0.15 o                         
  17   2   8          6.39          9.44         0.35 o                         
  18   2   8         89.92         87.02         2.63 o                         
   1   3   8         27.73         22.48         0.33 o                         
   2   3   8          0.24          0.82         0.18 o                         
   3   3   8         14.50         17.04         0.25 o                         
   4   3   8        113.92        125.56         1.10 o                         
   5   3   8          0.50          1.68         0.19 o                         
   6   3   8         28.98         33.53         0.36 o                         
   7   3   8          1.35          2.41         0.20 o                         
   8   3   8          0.10          1.08         0.20 o                         
   9   3   8          1.85          1.75         0.22 o                         
  10   3   8          5.92          7.12         0.27 o                         
  11   3   8         42.28         40.48         0.91 o                         
  12   3   8          4.92          7.91         0.36 o                         
  13   3   8          1.40          1.90         0.20 o                         
  14   3   8          2.47          0.46         0.19 o                         
  15   3   8         58.82         66.49         2.49 o                         
  16   3   8          3.27          7.90         0.54 o                         
  17   3   8         33.38         28.43         3.00 o                         
   0   4   8         96.54        104.05         1.52 o                         
   1   4   8         46.98         50.16         0.69 o                         
   2   4   8         98.20        100.01         0.77 o                         
   3   4   8        267.67        270.59         2.97 o                         
   4   4   8         97.22         99.28         0.91 o                         
   5   4   8        504.43        513.44         4.14 o                         
   6   4   8         81.99         67.41         0.53 o                         
   8   4   8          1.30          1.02         0.23 o                         
   9   4   8          3.80          6.26         0.50 o                         
  10   4   8         12.55         13.38         0.33 o                         
  11   4   8          0.21          0.66         0.29 o                         
  12   4   8         29.87         28.77         1.33 o                         
  13   4   8          0.18          1.94         0.48 o                         
  14   4   8         22.19         22.80         1.07 o                         
  15   4   8         21.53         21.99         1.03 o                         
  16   4   8         50.72         51.26         5.79 o                         
   1   5   8        177.22        175.93         1.63 o                         
   2   5   8         70.82         82.67         1.49 o                         
   3   5   8        223.63        224.26         1.98 o                         
   5   5   8         21.79         20.15         0.30 o                         
   6   5   8          0.40          0.48         0.21 o                         
   7   5   8          5.45          2.94         0.24 o                         
   8   5   8        113.92        114.30         1.68 o                         
   9   5   8          2.27          0.49         0.22 o                         
  10   5   8         76.48         62.79         0.98 o                         
  11   5   8         45.27         37.53         0.74 o                         
  12   5   8          1.81          3.43         0.36 o                         
  13   5   8        114.33        104.96         3.36 o                         
  14   5   8          3.54          6.90         0.33 o                         
  15   5   8         17.85         11.35         0.36 o                         
   0   6   8         54.96         51.38         0.89 o                         
   1   6   8         29.35         27.05         0.44 o                         
   2   6   8        146.05        141.00         1.56 o                         
   3   6   8         14.55         31.03         2.23 o                         
   4   6   8        166.84        162.99         2.84 o                         
   5   6   8        222.72        233.91         5.49 o                         
   6   6   8         73.09         69.27         1.28 o                         
   7   6   8        111.24        121.59         2.73 o                         
   8   6   8          0.09          0.21         0.19 o                         
   9   6   8        247.05        233.49         5.47 o                         
  10   6   8          1.46          1.37         0.23 o                         
  11   6   8         65.93         63.44         1.25 o                         
  12   6   8         64.22         87.03         1.64 o                         
  13   6   8         28.64         23.72         0.97 o                         
   1   7   8        139.78        134.71         2.08 o                         
   2   7   8         18.21         23.82         0.98 o                         
   3   7   8          0.13         -0.02         0.20 o                         
   4   7   8         40.57         41.23         1.13 o                         
   5   7   8         75.84         69.23         1.85 o                         
   6   7   8        169.89        175.77         2.06 o                         
   7   7   8         10.47          6.94         0.23 o                         
   8   7   8         74.88         72.96         3.32 o                         
   9   7   8         26.30         22.60         0.57 o                         
  10   7   8         31.21         30.16         0.91 o                         
   0   8   8         31.46         26.61         2.41 o                         
   1   8   8          0.47          0.96         0.19 o                         
   2   8   8         11.97         12.10         0.57 o                         
   3   8   8         17.56         12.81         0.75 o                         
   4   8   8          2.21          1.17         0.14 o                         
   5   8   8          0.62          0.86         0.21 o                         
   1   1   9        126.32        118.34         1.23 o                         
   2   1   9         59.89         80.98         1.66 o                         
   3   1   9        242.70        233.83         1.83 o                         
   4   1   9        127.44        160.38         2.78 o                         
   5   1   9         71.53         74.35         0.60 o                         
   6   1   9         45.65         49.76         0.59 o                         
   7   1   9          0.48          0.20         0.20 o                         
   8   1   9         47.06         60.90         0.80 o                         
   9   1   9         26.86         26.08         0.35 o                         
  10   1   9         77.90         99.30         2.59 o                         
  11   1   9        225.45        210.85         2.61 o                         
  12   1   9         42.26         47.84         0.87 o                         
  13   1   9         48.08         47.38         0.71 o                         
  14   1   9        233.59        230.21         3.28 o                         
  15   1   9          1.88          2.68         0.19 o                         
  16   1   9          0.13          0.18         0.16 o                         
   0   2   9         75.36         78.87         0.98 o                         
   1   2   9         99.88        107.18         1.30 o                         
   2   2   9         23.32         19.98         0.32 o                         
   3   2   9         51.80         60.15         0.54 o                         
   4   2   9        208.70        198.62         1.76 o                         
   5   2   9         45.60         55.95         1.66 o                         
   6   2   9          5.80          7.66         0.25 o                         
   7   2   9        296.89        314.85         2.39 o                         
   8   2   9          0.13          0.42         0.22 o                         
   9   2   9         20.26         32.26         1.14 o                         
  10   2   9          2.98          2.25         0.24 o                         
  11   2   9         15.10         15.59         0.30 o                         
  12   2   9         31.49         27.32         0.56 o                         
  13   2   9        310.40        375.24        10.61 o                         
  14   2   9        232.43        228.58        11.29 o                         
  15   2   9         47.43         37.15         6.29 o                         
   1   3   9         13.33         14.35         0.26 o                         
   2   3   9          2.94          5.54         0.21 o                         
   3   3   9         16.30         13.18         0.22 o                         
   4   3   9         10.07          9.63         0.23 o                         
   5   3   9        122.73        124.14         1.22 o                         
   6   3   9        460.60        465.96         4.28 o                         
   7   3   9         75.12         69.18         0.72 o                         
   8   3   9         20.79         30.75         1.02 o                         
   9   3   9        109.93        108.67         0.99 o                         
  10   3   9          0.28          0.33         0.21 o                         
  11   3   9         36.81         38.48         0.80 o                         
  12   3   9          2.30          2.50         0.21 o                         
  13   3   9         53.59         59.42         0.90 o                         
  15   3   9        173.78        147.93         3.24 o                         
   0   4   9        212.13        208.02         2.58 o                         
   1   4   9        112.86        122.69         1.55 o                         
   2   4   9         95.09         96.13         1.21 o                         
   3   4   9         18.26         17.46         0.29 o                         
   4   4   9         90.19         99.55         0.97 o                         
   5   4   9        243.52        276.04         2.20 o                         
   6   4   9         64.32         59.40         0.50 o                         
   7   4   9         89.68         86.19         1.64 o                         
   8   4   9         26.08         25.64         0.68 o                         
   9   4   9          1.14          5.10         0.65 o                         
  10   4   9         40.99         35.13         1.25 o                         
  11   4   9          0.23          0.39         0.21 o                         
  12   4   9         53.37         67.44         1.63 o                         
  13   4   9          0.71          1.67         0.22 o                         
   1   5   9         94.46         88.52         1.38 o                         
   2   5   9          0.03          0.31         0.20 o                         
   3   5   9         47.89         48.16         0.49 o                         
   4   5   9         12.34         15.89         0.31 o                         
   5   5   9         19.60         19.78         0.32 o                         
   6   5   9         36.90         38.59         0.87 o                         
   7   5   9          2.69          1.69         0.18 o                         
   8   5   9          3.84          4.10         0.20 o                         
   9   5   9         25.13         22.58         0.55 o                         
  10   5   9          3.71          6.27         0.71 o                         
  11   5   9        100.06        105.26         2.80 o                         
   0   6   9         74.74         78.35         1.24 o                         
   1   6   9        257.45        296.59         5.60 o                         
   2   6   9         83.27         83.86         1.09 o                         
   3   6   9         37.43         38.19         0.66 o                         
   4   6   9          7.02          3.14         0.21 o                         
   5   6   9        106.94        112.69         2.10 o                         
   6   6   9         18.31         16.78         0.74 o                         
   7   6   9         44.17         40.65         1.31 o                         
   8   6   9          0.69          0.43         0.23 o                         
   9   6   9          1.58          1.27         0.26 o                         
   1   7   9         73.10         55.55         0.97 o                         
   2   7   9          0.18          0.33         0.12 o                         
   3   7   9         12.21         11.52         0.88 o                         
   4   7   9        140.20        110.73         2.89 o                         
   0   0  10       2134.17       2156.14        38.47 o                         
   1   0  10         22.88         23.71         0.62 o                         
   2   0  10         81.66         94.98         1.27 o                         
   3   0  10         52.13         55.04         0.67 o                         
   4   0  10         13.42         15.10         0.35 o                         
   5   0  10        178.84        176.20         1.94 o                         
   6   0  10         97.80        102.65         1.31 o                         
   7   0  10        194.07        182.01         2.46 o                         
   8   0  10         43.21         35.69         0.54 o                         
   9   0  10        147.02        160.00         3.68 o                         
  10   0  10          0.68          1.46         0.23 o                         
  11   0  10        144.51        137.25         2.15 o                         
  12   0  10          1.03          0.92         0.18 o                         
  13   0  10          7.50          5.84         0.32 o                         
   1   1  10        160.16        168.56         1.52 o                         
   2   1  10          0.09          0.62         0.22 o                         
   3   1  10         25.28         25.33         0.31 o                         
   4   1  10         18.57         21.68         0.27 o                         
   5   1  10         76.60         74.00         0.58 o                         
   6   1  10          5.40          5.13         0.20 o                         
   7   1  10         46.41         47.05         0.46 o                         
   8   1  10          0.08          0.26         0.17 o                         
   9   1  10         96.57         93.96         1.15 o                         
  10   1  10         19.92         25.17         0.34 o                         
  11   1  10         14.91         14.09         0.57 o                         
  12   1  10         32.50         26.70         0.89 o                         
   0   2  10         36.33         40.02         0.57 o                         
   1   2  10          7.25          5.65         0.25 o                         
   2   2  10         42.62         45.39         0.47 o                         
   3   2  10          0.29          0.22         0.18 o                         
   4   2  10          1.16          0.41         0.17 o                         
   5   2  10         42.43         44.74         0.53 o                         
   6   2  10          1.06          1.02         0.17 o                         
   7   2  10          0.77          0.80         0.14 o                         
   8   2  10         84.45         85.28         1.01 o                         
   9   2  10         11.80         12.21         0.40 o                         
  10   2  10         14.53         13.28         0.58 o                         
  11   2  10         57.52         53.30         2.70 o                         
  12   2  10          0.09          0.25         0.16 o                         
   1   3  10          3.69          4.11         0.23 o                         
   2   3  10          0.46          1.00         0.21 o                         
   3   3  10          3.41          3.62         0.21 o                         
   4   3  10         26.46         25.18         0.41 o                         
   5   3  10         12.35         13.49         0.34 o                         
   6   3  10          4.13          4.21         0.19 o                         
   7   3  10         26.38         23.01         0.37 o                         
   8   3  10         25.09         30.20         0.95 o                         
   9   3  10         13.25         10.55         0.22 o                         
  10   3  10          1.01          0.42         0.18 o                         
  11   3  10          4.65          3.63         0.25 o                         
   0   4  10         41.35         44.02         0.70 o                         
   1   4  10         31.81         33.98         0.91 o                         
   2   4  10          1.04          0.85         0.16 o                         
   3   4  10         88.50         97.93         1.39 o                         
   4   4  10          4.91          6.33         0.30 o                         
   5   4  10          7.01         11.10         0.91 o                         
   6   4  10         15.53         14.07         0.45 o                         
   7   4  10          0.14         -0.03         0.20 o                         
   8   4  10          0.21          0.34         0.17 o                         
   9   4  10          4.27          3.75         0.26 o                         
   1   5  10          1.44          1.93         0.15 o                         
   2   5  10        133.77        120.93         1.52 o                         
   3   5  10         11.50         11.33         0.22 o                         
   4   5  10          0.86          1.40         0.20 o                         
   5   5  10         49.88         32.90         0.99 o                         
   6   5  10          4.32          1.85         0.20 o                         
   1   1  11         12.66         11.52         0.40 o                         
   2   1  11         54.65         44.04         0.65 o                         
   3   1  11         79.22         76.31         0.73 o                         
   4   1  11          0.82          0.68         0.14 o                         
   5   1  11          9.10          7.74         0.25 o                         
   6   1  11        119.12        100.92         1.58 o                         
   7   1  11          0.58          1.40         0.22 o                         
   0   2  11        154.27        170.21         3.94 o                         
   1   2  11         16.36         11.86         0.44 o                         
   2   2  11         20.19         19.23         0.29 o                         
   3   2  11          3.81          2.62         0.17 o                         
   4   2  11         62.99         55.47         0.79 o                         
   5   2  11         14.88         16.43         0.51 o                         
   6   2  11          1.22          0.56         0.19 o                         
   1   3  11         45.13         38.09         1.15 o                         
   2   3  11          1.11          1.78         0.15 o                         
   3   3  11         17.94         16.94         1.74 o                         
                                                                                
